# Supplementary material for: MADS-Box Genes and Gibberellins Regulate Bolting in Lettuce (Lactuca sativa L.)
Source: Front Plant Sci. 2016 Dec 16;7:1889. doi: 10.3389/fpls.2016.01889 (PMC5159435; doi:10.3389/fpls.2016.01889)
Supplement: Supplementary file 1 [file Table_1.XLS]

## Sheet: Sheet1
Table S1 List of genes that were significantly down-regulated in S39 versus S24
GeneID	S24-1-rawcounts	S24-2-rawcounts	S24-3-rawcounts	S39-1-rawcounts	S39-2-rawcounts	S39-3-rawcounts	S24-1-cpm	S24-2-cpm	S24-3-cpm	S39-1-cpm	S39-2-cpm	S39-3-cpm	LogFC	LogCPM	Pvalue	FDR	rice-gene-id	rice-annotation	ath-gene-id	ath-annotation
TR13183|c0_g1_i1	9666.12	10724.8	10945.5	7	7	6	390.879	446.597	433.854	0.257348	0.293364	0.277549	-10.0544	7.46807	2.52587e-201	7.30508e-197	NA	NA	NA	NA
TR31760|c5_g1_i9	4232.44	4502.52	4844.96	2.57	4	3	171.152	187.492	192.043	0.0944836	0.167636	0.138774	-9.88771	6.26451	9.52914e-177	6.8898e-173	LOC_Os01g44200.1	protein|retrotransposon protein, putative, unclassified, expressed	NA	NA
TR24554|c0_g1_i1	3111.29	3945.39	3903.42	2.03	2	2	125.815	164.292	154.722	0.074631	0.0838182	0.0925163	-10.2145	5.95117	3.39998e-169	1.40472e-165	LOC_Os07g37156.1	protein|expressed protein	AT3G18050.1	| Symbols: | unknown protein; BEST Arabidopsis thaliana protein match is: unknown protein (TAIR:AT4G28100.1); Has 67 Blast hits to 66 proteins in 12 species: Archae - 0; Bacteria - 0; Metazoa - 0; Fungi - 0; Plants - 67; Viruses - 0; Other Eukaryotes - 0 (source: NCBI BLink). | chr3:6180931-6182593 FORWARD LENGTH=335
TR40679|c0_g1_i1	9046.59	8384.05	12938.6	14	11	9	365.827	349.124	512.857	0.514697	0.461	0.416323	-9.25209	7.42012	1.36903e-158	2.25191e-155	NA	NA	NA	NA
TR42476|c0_g1_i1	25077.8	22750.9	32206.3	55	33	46	1014.1	947.382	1276.58	2.02202	1.383	2.12787	-8.67664	8.82147	1.40155e-158	2.25191e-155	NA	NA	NA	NA
TR42585|c1_g1_i1	5240.78	4657.97	4250.88	3	2	1	211.927	193.965	168.495	0.110292	0.0838182	0.0462581	-10.6091	6.33449	2.66132e-158	4.05095e-155	LOC_Os09g15480.1	protein|Ser/Thr-rich protein T10 in DGCR region, putative, expressed	AT4G38260.1	| Symbols: | Protein of unknown function (DUF833) | chr4:17937077-17938210 REVERSE LENGTH=275
TR37458|c0_g1_i2	18706.1	12876	16817.1	26.08	28.68	18.13	756.438	536.175	666.591	0.958806	1.20195	0.83866	-8.85037	8.10988	1.3838e-149	1.60084e-146	LOC_Os03g55930.1	protein|ribosomal protein, putative, expressed	AT1G74970.1	| Symbols: RPS9, TWN3 | ribosomal protein S9 | chr1:28157761-28159202 REVERSE LENGTH=208
TR18855|c4_g2_i1	4604.99	8357.77	7595.93	5	3	4	186.217	348.03	301.085	0.18382	0.125727	0.185033	-10.1533	6.8456	8.10889e-148	8.37562e-145	LOC_Os06g49350.1	protein|retrotransposon protein, putative, unclassified, expressed	AT4G23160.1	| Symbols: CRK8 | cysteine-rich RLK (RECEPTOR-like protein kinase) 8 | chr4:12129485-12134086 FORWARD LENGTH=1262
TR29554|c0_g1_i1	4844.55	4874.4	7068.41	12	10	10	195.904	202.977	280.175	0.441169	0.419091	0.462581	-8.4783	6.56655	1.51803e-147	1.47568e-144	LOC_Os03g54910.1	protein|X8 domain containing protein, expressed	AT5G61130.1	| Symbols: PDCB1 | plasmodesmata callose-binding protein 1 | chr5:24587438-24589369 REVERSE LENGTH=201
TR23327|c0_g1_i1	3149.06	3340	3630	16	13	12	127.342	139.082	143.885	0.588225	0.544818	0.555098	-7.40042	5.84825	1.53074e-147	1.47568e-144	LOC_Os03g08790.1	protein|aspartic proteinase nepenthesin precursor, putative, expressed	AT1G09750.1	| Symbols: | Eukaryotic aspartyl protease family protein | chr1:3157541-3158960 FORWARD LENGTH=449
TR26650|c1_g1_i2	1682.74	1579.46	1746.11	2.17	1.08	1.19	68.0468	65.771	69.2117	0.079778	0.0452618	0.0550472	-9.51179	4.83686	3.08283e-140	2.28612e-137	LOC_Os04g45720.1	protein|aldehyde dehydrogenase, putative, expressed	AT4G36250.1	| Symbols: ALDH3F1 | aldehyde dehydrogenase 3F1 | chr4:17151029-17153381 FORWARD LENGTH=484
TR28424|c0_g1_i1	1960.55	1933.97	2247.25	3.66	7.59	0	79.2808	80.5333	89.0757	0.134556	0.31809	0	-8.52435	5.12778	8.44015e-139	5.9536e-136	LOC_Os03g32630.1	protein|ABC transporter, ATP-binding protein, putative, expressed	AT3G54540.1	| Symbols: ATGCN4, GCN4 | general control non-repressible 4 | chr3:20190393-20192564 FORWARD LENGTH=723
TR16969|c1_g1_i1	2680.99	3415.45	3853.18	15	7	10	108.414	142.224	152.731	0.551461	0.293364	0.462581	-7.72296	5.8144	4.05918e-137	2.73013e-134	LOC_Os05g29030.2	protein|protein phosphatase 2C, putative, expressed	AT5G27930.1	| Symbols: | Protein phosphatase 2C family protein | chr5:9958199-9960219 REVERSE LENGTH=373
TR35801|c0_g1_i1	1117.46	1273.32	1339	0	0	0	45.1879	53.0229	53.0748	0	0	0	-13.0349	4.40705	1.9213e-134	1.20796e-131	LOC_Os05g46450.1	protein|fiber protein Fb11, putative, expressed	AT2G46540.1	| Symbols: | unknown protein; FUNCTIONS IN: molecular_function unknown; INVOLVED IN: biological_process unknown; LOCATED IN: mitochondrion, membrane; EXPRESSED IN: 25 plant structures; EXPRESSED DURING: 16 growth stages; Has 42 Blast hits to 42 proteins in 11 species: Archae - 0; Bacteria - 0; Metazoa - 0; Fungi - 0; Plants - 42; Viruses - 0; Other Eukaryotes - 0 (source: NCBI BLink). | chr2:1911…
TR42510|c1_g2_i3	1251.67	1272.3	1352.69	1	0	0	50.6151	52.9804	53.6174	0.036764	0	0	-11.0021	4.46688	6.55545e-134	4.03383e-131	NA	NA	AT3G54280.2	| Symbols: RGD3 | DNA binding;ATP binding;nucleic acid binding;binding;helicases;ATP binding;DNA binding;helicases | chr3:20092361-20104153 FORWARD LENGTH=2129
TR34425|c0_g1_i1	1535	1497.99	1630	0	5.98	2.82	62.0724	62.3785	64.6093	0	0.250616	0.130448	-8.46435	4.73555	5.39357e-132	3.18342e-129	LOC_Os03g07910.1	protein|nitrilase, putative, expressed	AT5G12040.1	| Symbols: | Nitrilase/cyanide hydratase and apolipoprotein N-acyltransferase family protein | chr5:3885162-3887772 FORWARD LENGTH=369
TR7286|c0_g1_i1	18837	24915.5	25918.4	223	181.99	204	761.733	1037.52	1027.34	8.19838	7.62703	9.43666	-6.28514	8.62962	1.79297e-127	9.42807e-125	LOC_Os04g42860.1	protein|GDSL-like lipase/acylhydrolase, putative, expressed	AT5G33370.1	| Symbols: | GDSL-like Lipase/Acylhydrolase superfamily protein | chr5:12602773-12604670 REVERSE LENGTH=366
TR20261|c0_g1_i1	7432.66	7874.67	9491.01	59	41	24	300.562	327.913	376.201	2.16908	1.71827	1.1102	-7.11908	7.13743	8.32724e-126	4.0819e-123	NA	NA	NA	NA
TR38635|c1_g3_i1	1533.12	1793.08	1818.96	5	13	5	61.9964	74.6665	72.0993	0.18382	0.544818	0.231291	-7.24864	4.87626	6.08702e-125	2.93405e-122	LOC_Os02g56880.1	protein|transcriptional corepressor LEUNIG, putative, expressed	AT1G08260.1	| Symbols: EMB142, EMB2284, POL2A, TIL1, EMB529, ABO4, ESD7 | DNA polymerase epsilon catalytic subunit | chr1:2590944-2606892 FORWARD LENGTH=2161
TR18973|c0_g1_i1	1152	1473.16	1235	1	1	2	46.5847	61.3445	48.9525	0.036764	0.0419091	0.0925163	-9.26825	4.4591	1.05117e-124	4.98376e-122	NA	NA	NA	NA
TR12223|c1_g2_i2	1034.27	1061.87	1039.37	2.8	1.41	0	41.8239	44.2178	41.1982	0.102939	0.0590918	0	-8.91014	4.16758	7.43461e-114	2.82916e-111	NA	NA	NA	NA
TR41389|c0_g1_i1	1567.54	1569.94	1864.23	12.27	0	4.06	63.3883	65.3746	73.8937	0.451095	0	0.187808	-7.70123	4.83531	9.09312e-113	3.28728e-110	LOC_Os04g34100.1	protein|expressed protein	AT1G47420.1	| Symbols: SDH5 | succinate dehydrogenase 5 | chr1:17395774-17397176 REVERSE LENGTH=257
TR29575|c0_g1_i1	1269	1619.36	2330	2	5	2	51.3159	67.4325	92.3557	0.0735281	0.209545	0.0925163	-8.58117	4.8793	4.55909e-109	1.41778e-106	LOC_Os03g12030.1	protein|3-ketoacyl-CoA synthase, putative, expressed	AT1G25450.1	| Symbols: KCS5, CER60 | 3-ketoacyl-CoA synthase 5 | chr1:8938679-8940282 REVERSE LENGTH=492
TR5188|c1_g1_i1	16011.6	15679	30751.6	15	6	20	647.48	652.896	1218.92	0.551461	0.251455	0.925163	-9.99235	8.44926	7.83067e-109	2.40926e-106	LOC_Os12g02310.1	protein|LTPL11 - Protease inhibitor/seed storage/LTP family protein precursor, expressed	AT5G59320.1	| Symbols: LTP3 | lipid transfer protein 3 | chr5:23929051-23929492 FORWARD LENGTH=115
TR29534|c0_g1_i1	2570.1	3578.63	4510	28	27	15	103.93	149.019	178.766	1.02939	1.13155	0.693872	-6.70301	5.91436	1.9072e-107	5.6864e-105	LOC_Os06g48650.3	protein|OsSub52 - Putative Subtilisin homologue, expressed	AT4G30020.1	| Symbols: | PA-domain containing subtilase family protein | chr4:14678251-14681762 FORWARD LENGTH=816
TR24590|c0_g2_i1	1526.54	1946.99	2534.56	17	18	14	61.7303	81.0755	100.464	0.624989	0.754364	0.647614	-6.38118	5.09698	3.7371e-107	1.10286e-104	LOC_Os09g37040.1	protein|DUF630/DUF632 domains containing protein, putative, expressed	AT1G21740.1	| Symbols: | Protein of unknown function (DUF630 and DUF632) | chr1:7641580-7645078 FORWARD LENGTH=953
TR14431|c0_g1_i1	905.62	801.32	1019.25	0	0	0	36.6215	33.3681	40.4007	0	0	0	-12.5879	3.965	1.14576e-105	3.24867e-103	NA	NA	NA	NA
TR8731|c0_g1_i1	2870.66	2306	3342.75	18	20	24	116.084	96.0252	132.499	0.661753	0.838182	1.1102	-6.55141	5.61145	1.5669e-105	4.39964e-103	NA	NA	AT2G34700.1	| Symbols: | Pollen Ole e 1 allergen and extensin family protein | chr2:14634298-14635597 REVERSE LENGTH=175
TR28413|c1_g1_i3	2548.09	1759.62	2102.05	11.23	2.74	4.06	103.04	73.2731	83.3203	0.41286	0.114831	0.187808	-7.93488	5.20523	2.96394e-105	8.16381e-103	LOC_Os06g09240.1	protein|anthocyanidin 3-O-glucosyltransferase, putative, expressed	AT5G17050.1	| Symbols: UGT78D2 | UDP-glucosyl transferase 78D2 | chr5:5607828-5609392 REVERSE LENGTH=460
TR3956|c3_g1_i5	715.48	857.9	961.5	0	0	0	28.9326	35.7242	38.1116	0	0	0	-12.4744	3.85308	3.91816e-105	1.06903e-102	LOC_Os09g21780.1	protein|expressed protein	AT5G38880.1	| Symbols: | unknown protein; Has 474 Blast hits to 433 proteins in 138 species: Archae - 6; Bacteria - 80; Metazoa - 195; Fungi - 44; Plants - 59; Viruses - 0; Other Eukaryotes - 90 (source: NCBI BLink). | chr5:15563621-15568804 REVERSE LENGTH=796
TR22820|c0_g1_i1	13815.7	13263.1	20511.6	161	98	94	558.681	552.293	813.03	5.91901	4.10709	4.34826	-6.54208	8.07908	2.53882e-103	6.61488e-101	LOC_Os07g46480.1	protein|eukaryotic aspartyl protease domain containing protein, expressed	AT3G54400.1	| Symbols: | Eukaryotic aspartyl protease family protein | chr3:20140291-20142599 REVERSE LENGTH=425
TR42176|c0_g1_i1	2132.05	2653	4614	6	4	5	86.216	110.475	182.888	0.220584	0.167636	0.231291	-8.70643	5.71932	3.0027e-102	7.5514e-100	LOC_Os04g52164.1	protein|transferase family protein, putative, expressed	AT4G13840.1	| Symbols: | HXXXD-type acyl-transferase family protein | chr4:8014088-8016326 REVERSE LENGTH=428
TR3464|c4_g1_i6	799.29	833.61	1056.31	1.01	2.01	0	32.3217	34.7127	41.8696	0.0371317	0.0842373	0	-9.12142	3.94151	3.04585e-102	7.59387e-100	NA	NA	AT5G35810.1	| Symbols: | Ankyrin repeat family protein | chr5:13993428-13994549 REVERSE LENGTH=347
TR15945|c0_g1_i4	693.87	805.42	807.41	0	0	0	28.0588	33.5389	32.0038	0	0	0	-12.3422	3.72273	3.23503e-101	7.86221e-99	LOC_Os08g02130.1	protein|RNA recognition motif containing protein, putative, expressed	AT4G24270.2	| Symbols: EMB140 | EMBRYO DEFECTIVE 140 | chr4:12581765-12587293 REVERSE LENGTH=817
TR22490|c0_g1_i1	801.02	931.3	757.48	0	0	0	32.3917	38.7807	30.0247	0	0	0	-12.457	3.83584	3.59434e-101	8.66265e-99	LOC_Os06g01950.1	protein|phosphoglycerate mutase, putative, expressed	AT3G05170.1	| Symbols: | Phosphoglycerate mutase family protein | chr3:1466738-1468219 FORWARD LENGTH=316
TR17514|c0_g1_i1	1940	1720	3179.91	8	1	2	78.4498	71.6233	126.044	0.294112	0.0419091	0.0925163	-8.70394	5.27331	3.9777e-101	9.50736e-99	LOC_Os07g46480.1	protein|eukaryotic aspartyl protease domain containing protein, expressed	AT5G07030.1	| Symbols: | Eukaryotic aspartyl protease family protein | chr5:2183600-2185717 REVERSE LENGTH=455
TR12655|c0_g1_i1	1070.97	1491	2025.23	1	3	6	43.308	62.0874	80.2753	0.036764	0.125727	0.277549	-8.23585	4.69447	1.91536e-99	4.43153e-97	LOC_Os07g07230.1	protein|protein kinase, putative, expressed	AT3G03770.1	| Symbols: | Leucine-rich repeat protein kinase family protein | chr3:945303-948436 REVERSE LENGTH=802
TR12964|c0_g1_i1	1718.16	2921.87	2340	8	5	16	69.4791	121.671	92.7521	0.294112	0.209545	0.74013	-7.3307	5.30498	1.27855e-97	2.84439e-95	LOC_Os02g43194.1	protein|aldehyde dehydrogenase, putative, expressed	AT4G36250.1	| Symbols: ALDH3F1 | aldehyde dehydrogenase 3F1 | chr4:17151029-17153381 FORWARD LENGTH=484
TR6166|c0_g1_i1	15175.8	15746	17438.7	375.99	289	208	613.681	655.685	691.227	13.8229	12.1117	9.62169	-5.27097	8.1295	2.8815e-97	6.31333e-95	NA	NA	AT5G15780.1	| Symbols: | Pollen Ole e 1 allergen and extensin family protein | chr5:5144898-5146297 REVERSE LENGTH=401
TR12993|c0_g2_i1	708	1019	882	0	3.67	0	28.6302	42.4326	34.9604	0	0.153806	0	-8.81669	3.89605	3.68081e-97	8.00395e-95	NA	NA	AT5G16030.3	| Symbols: | unknown protein; FUNCTIONS IN: molecular_function unknown; INVOLVED IN: biological_process unknown; LOCATED IN: cellular_component unknown; EXPRESSED IN: 20 plant structures; EXPRESSED DURING: 13 growth stages; BEST Arabidopsis thaliana protein match is: unknown protein (TAIR:AT3G02500.1); Has 30201 Blast hits to 17322 proteins in 780 species: Archae - 12; Bacteria - 1396; Metazoa - …
TR6038|c1_g1_i8	775.74	716.28	788.53	0	0	0	31.3694	29.8269	31.2555	0	0	0	-12.3325	3.71307	1.94865e-96	4.14389e-94	LOC_Os01g21610.1	protein|uncharacterized aarF domain-containing protein kinase 4, putative, expressed	AT4G01660.1	| Symbols: ATABC1, ATATH10, ABC1 | ABC transporter 1 | chr4:708652-711095 FORWARD LENGTH=623
TR18369|c0_g1_i1	975	847.31	983.08	5	2	3	39.4271	35.2832	38.967	0.18382	0.0838182	0.138774	-7.55919	4.01605	2.88616e-96	6.09275e-94	NA	NA	NA	NA
TR23413|c0_g1_i1	1545	1525	2075.29	30	25	15	62.4768	63.5032	82.2596	1.10292	1.04773	0.693872	-5.66313	4.8937	7.37969e-95	1.52449e-92	LOC_Os02g53200.2	protein|glucan endo-1,3-beta-glucosidase precursor, putative, expressed	AT2G05790.1	| Symbols: | O-Glycosyl hydrolases family 17 protein | chr2:2199450-2201293 FORWARD LENGTH=472
TR29535|c0_g1_i1	7412.07	5557.66	7645.21	106	117	79	299.73	231.429	303.038	3.89699	4.90336	3.65439	-5.56812	6.90168	3.54268e-94	7.26652e-92	NA	NA	AT3G01680.1	| Symbols: | CONTAINS InterPro DOMAIN/s: Mediator complex subunit Med28 (InterPro:IPR021640); BEST Arabidopsis thaliana protein match is: unknown protein (TAIR:AT3G01670.1); Has 122 Blast hits to 112 proteins in 13 species: Archae - 0; Bacteria - 0; Metazoa - 0; Fungi - 0; Plants - 122; Viruses - 0; Other Eukaryotes - 0 (source: NCBI BLink). | chr3:252033-255246 FORWARD LENGTH=740
TR16519|c3_g6_i1	668.9	679.71	776.74	0	0	0	27.049	28.3041	30.7881	0	0	0	-12.2261	3.60837	1.9103e-93	3.86349e-91	LOC_Os07g49320.1	protein|HEAT repeat family protein, putative, expressed	AT5G01400.1	| Symbols: ESP4 | HEAT repeat-containing protein | chr5:162803-171072 REVERSE LENGTH=1467
TR10601|c0_g1_i1	4665.97	7197.95	9497	51	69	42	188.683	299.733	376.439	1.87497	2.89173	1.94284	-6.4883	6.91248	2.39234e-93	4.80479e-91	LOC_Os04g53950.2	protein|glycosyl hydrolases family 16 protein, protein, expressed	AT4G03210.1	| Symbols: XTH9 | xyloglucan endotransglucosylase/hydrolase 9 | chr4:1416019-1417197 FORWARD LENGTH=290
TR39654|c0_g1_i1	1419.66	1672.59	1873.15	36.7	19.84	25.25	57.4083	69.6491	74.2472	1.34924	0.831476	1.16802	-5.3783	4.84713	4.52924e-93	9.03381e-91	NA	NA	AT1G31130.1	| Symbols: | unknown protein; FUNCTIONS IN: molecular_function unknown; INVOLVED IN: biological_process unknown; LOCATED IN: cellular_component unknown; EXPRESSED IN: 23 plant structures; EXPRESSED DURING: 13 growth stages; BEST Arabidopsis thaliana protein match is: unknown protein (TAIR:AT4G19950.1); Has 246 Blast hits to 244 proteins in 29 species: Archae - 2; Bacteria - 16; Metazoa - 0; Fungi…
TR35861|c3_g1_i1	858	929	1051	9	10	5	34.6959	38.6849	41.6591	0.330876	0.419091	0.231291	-6.33287	4.03428	5.34409e-93	1.05861e-90	NA	NA	NA	NA
TR21773|c6_g2_i1	663	695	785.89	1	1	0	26.8104	28.9408	31.1508	0.036764	0.0419091	0	-9.3253	3.62156	1.2148e-92	2.35793e-90	NA	NA	NA	NA
TR19776|c0_g1_i1	2925.13	2855.53	3029	40	64.96	46	118.287	118.908	120.062	1.47056	2.72241	2.12787	-5.3256	5.67991	1.81962e-92	3.50835e-90	NA	NA	AT3G01680.1	| Symbols: | CONTAINS InterPro DOMAIN/s: Mediator complex subunit Med28 (InterPro:IPR021640); BEST Arabidopsis thaliana protein match is: unknown protein (TAIR:AT3G01670.1); Has 122 Blast hits to 112 proteins in 13 species: Archae - 0; Bacteria - 0; Metazoa - 0; Fungi - 0; Plants - 122; Viruses - 0; Other Eukaryotes - 0 (source: NCBI BLink). | chr3:252033-255246 FORWARD LENGTH=740
TR23481|c0_g1_i6	706.64	674.76	704.11	0	0	0	28.5752	28.098	27.9093	0	0	0	-12.2035	3.58609	2.51782e-91	4.79064e-89	LOC_Os01g66110.2	protein|methyltransferase, putative, expressed	AT2G34300.1	| Symbols: | S-adenosyl-L-methionine-dependent methyltransferases superfamily protein | chr2:14473916-14476811 REVERSE LENGTH=770
TR17727|c0_g1_i1	7218.41	9674	14678.1	81	107	78	291.899	402.839	581.805	2.97789	4.48427	3.60813	-6.33255	7.47835	3.87135e-91	7.27035e-89	LOC_Os02g01590.1	protein|glycosyl hydrolases, putative, expressed	AT1G62660.1	| Symbols: | Glycosyl hydrolases family 32 protein | chr1:23199949-23203515 FORWARD LENGTH=648
TR6588|c0_g1_i1	812.71	922.5	1203.41	6.84	0	5.23	32.8644	38.4142	47.7003	0.251466	0	0.24193	-7.34579	4.07029	1.57423e-89	2.88154e-87	LOC_Os10g05069.1	protein|lysosomal alpha-mannosidase precursor, putative, expressed	AT5G66150.1	| Symbols: | Glycosyl hydrolase family 38 protein | chr5:26439013-26444434 REVERSE LENGTH=1047
TR21816|c5_g3_i15	641.67	686.18	767.16	0	0	2.45	25.9479	28.5735	30.4084	0	0	0.113332	-9.02751	3.58922	3.77214e-89	6.81837e-87	LOC_Os03g16220.1	protein|oxidoreductase, short chain dehydrogenase/reductase family domain containing protein, expressed	AT5G06060.1	| Symbols: | NAD(P)-binding Rossmann-fold superfamily protein | chr5:1824066-1825833 REVERSE LENGTH=264
TR1326|c0_g1_i1	885	1172	1051	14	16	13	35.7877	48.8038	41.6591	0.514697	0.670545	0.601356	-5.62341	4.17286	5.7463e-88	1.00114e-85	LOC_Os07g49360.1	protein|peroxidase precursor, putative, expressed	AT2G37130.1	| Symbols: | Peroxidase superfamily protein | chr2:15598225-15600004 REVERSE LENGTH=327
TR2489|c0_g1_i1	582	756	995.41	0	0	0	23.535	31.4809	39.4557	0	0	0	-12.3482	3.72881	6.52187e-88	1.11609e-85	LOC_Os03g15320.1	protein|glyoxal oxidase-related, putative, expressed	AT1G14430.1	| Symbols: | glyoxal oxidase-related protein | chr1:4934359-4936053 FORWARD LENGTH=564
TR6770|c2_g1_i1	4948.17	6332.88	7606.05	165.04	122	99.01	200.094	263.71	301.486	6.06754	5.11291	4.58002	-5.07561	6.76992	1.20123e-87	2.03163e-85	LOC_Os10g25780.1	protein|FAD-linked oxidoreductase protein, putative, expressed	AT3G19820.1	| Symbols: DWF1, DIM, EVE1, DIM1, CBB1 | cell elongation protein / DWARF1 / DIMINUTO (DIM) | chr3:6879835-6881616 REVERSE LENGTH=561
TR1213|c0_g1_i2	813.9	704	676.01	0	0	0	32.9125	29.3156	26.7954	0	0	0	-12.2827	3.66394	1.57913e-87	2.63989e-85	LOC_Os05g45420.2	protein|CAMK_KIN1/SNF1/Nim1_like_AMPKh.3 - CAMK includes calcium/calmodulin depedent protein kinases, expressed	AT3G01090.2	| Symbols: AKIN10, KIN10 | SNF1 kinase homolog 10 | chr3:31437-34143 REVERSE LENGTH=535
TR19267|c0_g1_i1	2726	3553	4104.93	92	95	77	110.234	147.952	162.71	3.38229	3.98136	3.56188	-4.74971	5.91989	5.8623e-87	9.63316e-85	NA	NA	NA	NA
TR22738|c0_g1_i1	747	673.84	712.46	1	1	1	30.2072	28.0597	28.2402	0.036764	0.0419091	0.0462581	-8.80401	3.62301	7.12757e-87	1.16461e-84	NA	NA	NA	NA
TR34473|c0_g2_i1	2846.96	3453.27	4040.85	59	85	68.27	115.126	143.799	160.17	2.16908	3.56227	3.15804	-5.05224	5.90664	1.01172e-86	1.64382e-84	LOC_Os12g32250.1	protein|WRKY96, expressed	AT2G03340.1	| Symbols: WRKY3 | WRKY DNA-binding protein 3 | chr2:1014724-1016936 REVERSE LENGTH=513
TR31013|c0_g1_i1	920	2044	2274	2	2	0	37.203	85.1151	90.136	0.0735281	0.0838182	0	-9.6914	4.87135	5.63703e-86	9.05715e-84	NA	NA	AT3G15850.1	| Symbols: FAD5, FADB, JB67, ADS3 | fatty acid desaturase 5 | chr3:5359087-5360998 FORWARD LENGTH=371
TR6929|c3_g1_i1	889.65	739.72	919.63	7	4.71	2	35.9757	30.803	36.452	0.257348	0.197392	0.0925163	-6.98252	3.88291	6.28399e-86	1.00408e-83	LOC_Os02g04710.1	protein|cycloartenol synthase, putative, expressed	AT1G78960.1	| Symbols: ATLUP2, LUP2 | lupeol synthase 2 | chr1:29696722-29701024 FORWARD LENGTH=763
TR29899|c0_g1_i1	3634.22	2531.27	2947.04	34	25	11	146.961	105.406	116.814	1.24998	1.04773	0.508839	-6.51736	5.72037	2.49597e-85	3.94459e-83	LOC_Os02g40440.1	protein|GDSL-like lipase/acylhydrolase, putative, expressed	AT5G33370.1	| Symbols: | GDSL-like Lipase/Acylhydrolase superfamily protein | chr5:12602773-12604670 REVERSE LENGTH=366
TR15677|c3_g3_i1	600.23	630	848.96	0	1	0	24.2721	26.2341	33.6508	0	0.0419091	0	-10.0957	3.5729	5.77309e-85	9.02506e-83	LOC_Os05g25450.1	protein|TKL_IRAK_CrRLK1L-1.3 - The CrRLK1L-1 subfamily has homology to the CrRLK1L homolog, expressed	AT5G39000.1	| Symbols: | Malectin/receptor-like protein kinase family protein | chr5:15611860-15614481 FORWARD LENGTH=873
TR38298|c1_g1_i2	616.06	716.6	651.52	3	0	0	24.9123	29.8403	25.8247	0.110292	0	0	-8.69741	3.51388	7.85866e-85	1.22194e-82	LOC_Os03g51000.2	protein|3,4-dihydroxy-2-butanone kinase, putative, expressed	AT1G48430.1	| Symbols: | Dihydroxyacetone kinase | chr1:17902874-17906689 REVERSE LENGTH=593
TR15305|c3_g1_i4	558.3	882.56	675.75	0	0	0	22.5766	36.7511	26.7851	0	0	0	-12.2127	3.5953	1.52284e-84	2.33026e-82	LOC_Os12g12580.1	protein|NADP-dependent oxidoreductase, putative, expressed	AT5G16990.1	| Symbols: | Zinc-binding dehydrogenase family protein | chr5:5581831-5583849 REVERSE LENGTH=343
TR16542|c5_g2_i1	597.83	1045.96	775.33	0	1	0	24.1751	43.5553	30.7322	0	0.0419091	0	-10.3092	3.78304	1.77245e-84	2.69795e-82	LOC_Os12g16220.2	protein|nmrA-like family domain containing protein, expressed	AT1G32100.1	| Symbols: ATPRR1, PRR1 | pinoresinol reductase 1 | chr1:11546472-11547953 REVERSE LENGTH=317
TR11053|c0_g1_i1	1476.16	1166.34	1375	14	20	6	59.6931	48.5681	54.5017	0.514697	0.838182	0.277549	-6.12267	4.54471	5.65566e-84	8.38808e-82	NA	NA	AT5G35810.1	| Symbols: | Ankyrin repeat family protein | chr5:13993428-13994549 REVERSE LENGTH=347
TR22728|c0_g1_i1	1010.03	1175.19	1480.39	18	26	12	40.8437	48.9366	58.6792	0.661753	1.08964	0.555098	-5.48636	4.40788	2.46464e-82	3.54627e-80	LOC_Os04g45460.1	protein|cysteine-rich repeat secretory protein precursor, putative, expressed	AT1G04520.1	| Symbols: PDLP2 | plasmodesmata-located protein 2 | chr1:1231852-1233787 FORWARD LENGTH=307
TR16548|c1_g2_i1	499.5	618.63	643.74	0	0	0	20.1988	25.7607	25.5163	0	0	0	-11.9503	3.33754	8.05096e-82	1.14138e-79	LOC_Os08g36420.3	protein|metal cation transporter, putative, expressed	AT1G68100.1	| Symbols: IAR1 | ZIP metal ion transporter family | chr1:25521325-25524032 FORWARD LENGTH=469
TR9643|c0_g2_i1	1878.47	2926.6	2672.28	38.07	24.3	43.05	75.9617	121.868	105.923	1.39961	1.01839	1.99141	-5.5825	5.42466	1.06657e-81	1.5047e-79	LOC_Os09g23160.1	protein|annexin, putative, expressed	AT1G68090.1	| Symbols: ANNAT5, ANN5 | annexin 5 | chr1:25519442-25520774 REVERSE LENGTH=316
TR41830|c0_g1_i1	686.94	706	806	7	4	5	27.7785	29.3989	31.9479	0.257348	0.167636	0.231291	-6.53898	3.67089	1.92388e-81	2.70099e-79	LOC_Os02g44670.1	protein|harpin-induced protein 1 domain containing protein, expressed	AT5G22870.1	| Symbols: | Late embryogenesis abundant (LEA) hydroxyproline-rich glycoprotein family | chr5:7647056-7647679 REVERSE LENGTH=207
TR9884|c0_g2_i1	776.61	630.86	1032.17	3	0	0	31.4046	26.2699	40.9128	0.110292	0	0	-8.99517	3.80582	2.08539e-81	2.9136e-79	LOC_Os10g38580.1	protein|glutathione S-transferase, putative, expressed	AT1G10370.1	| Symbols: GST30, ATGSTU17, GST30B, ERD9 | Glutathione S-transferase family protein | chr1:3397274-3398273 REVERSE LENGTH=227
TR18855|c4_g1_i2	634.52	846.93	873.56	0	0	6.6	25.6588	35.2674	34.6258	0	0	0.305304	-7.85516	3.75292	3.86609e-81	5.34981e-79	LOC_Os03g53800.4	protein|periplasmic beta-glucosidase precursor, putative, expressed	AT5G20950.1	| Symbols: | Glycosyl hydrolase family protein | chr5:7107609-7110775 REVERSE LENGTH=624
TR30137|c1_g1_i8	577.99	731.91	592.73	2	0	0	23.3728	30.4778	23.4944	0.0735281	0	0	-9.15475	3.45285	1.43283e-80	1.95467e-78	NA	NA	NA	NA
TR15338|c0_g3_i3	747.17	730.85	696.32	6.6	4	2	30.2141	30.4337	27.6005	0.242643	0.167636	0.0925163	-6.87168	3.65777	1.67062e-80	2.26836e-78	NA	NA	NA	NA
TR35295|c0_g1_i1	12540.7	13139.1	17884.3	179.02	187	76	507.12	547.13	708.893	6.5815	7.837	3.51562	-6.10749	7.95707	4.79481e-80	6.4498e-78	LOC_Os04g53300.1	protein|polyphenol oxidase, putative, expressed	NA	NA
TR30399|c2_g2_i2	522.47	573.07	586.75	0	0	0	21.1277	23.8635	23.2574	0	0	0	-11.8886	3.27692	5.01941e-80	6.72067e-78	LOC_Os03g15570.1	protein|STE_MEKK_ste11_MAP3K.12 - STE kinases include homologs to sterile 7, sterile 11 and sterile 20 from yeast, expressed	AT4G08500.1	| Symbols: MEKK1, ATMEKK1, MAPKKK8, ARAKIN | MAPK/ERK kinase kinase 1 | chr4:5404272-5407062 REVERSE LENGTH=608
TR15888|c2_g2_i1	805.99	1180.99	1423.55	3.07	3.36	11.09	32.5927	49.1781	56.4261	0.112866	0.140815	0.513003	-7.01142	4.27843	8.10208e-80	1.07982e-77	LOC_Os06g48650.2	protein|OsSub52 - Putative Subtilisin homologue, expressed	AT2G19170.1	| Symbols: SLP3 | subtilisin-like serine protease 3 | chr2:8314154-8317620 REVERSE LENGTH=815
TR28149|c2_g2_i1	1476.62	1483.48	818.19	0	3.32	0	59.7117	61.7743	32.4311	0	0.139138	0	-9.5077	4.44589	8.62266e-80	1.14393e-77	LOC_Os04g53620.4	protein|ubiquitin family protein, putative, expressed	AT5G03240.1	| Symbols: UBQ3 | polyubiquitin 3 | chr5:771976-772896 REVERSE LENGTH=306
TR12312|c1_g2_i4	568.21	651.03	539.7	0	0	0	22.9773	27.1098	21.3924	0	0	0	-11.9559	3.34291	1.32346e-79	1.74775e-77	NA	NA	NA	NA
TR12452|c0_g1_i1	2371.82	2862.67	3351.39	64	27.02	42	95.9118	119.206	132.841	2.3529	1.13238	1.94284	-5.46754	5.62886	1.52814e-79	2.00887e-77	LOC_Os03g05290.1	protein|aquaporin protein, putative, expressed	AT2G36830.1	| Symbols: GAMMA-TIP, TIP1;1, GAMMA-TIP1 | gamma tonoplast intrinsic protein | chr2:15445490-15446336 FORWARD LENGTH=251
TR5754|c0_g1_i1	493.97	566.08	712.04	0	0	0	19.9752	23.5724	28.2236	0	0	0	-11.957	3.3441	1.51312e-78	1.95362e-76	LOC_Os11g34190.1	protein|expressed protein	AT4G08310.1	| Symbols: | FUNCTIONS IN: molecular_function unknown; INVOLVED IN: biological_process unknown; LOCATED IN: cellular_component unknown; EXPRESSED IN: 25 plant structures; EXPRESSED DURING: 13 growth stages; CONTAINS InterPro DOMAIN/s: Histone chaperone domain CHZ (InterPro:IPR019098); BEST Arabidopsis thaliana protein match is: unknown protein (TAIR:AT1G44780.2); Has 53711 Blast hits to 33687 pro…
TR7084|c0_g1_i2	513.91	536.01	638	0	0	0	20.7815	22.3202	25.2888	0	0	0	-11.8917	3.27998	2.59558e-78	3.32154e-76	LOC_Os02g16640.1	protein|proline-rich protein HaeIII subfamily 1 precursor, putative, expressed	AT4G03120.1	| Symbols: | C2H2 and C2HC zinc fingers superfamily protein | chr4:1385747-1387331 FORWARD LENGTH=207
TR6540|c0_g1_i2	536	563	548	0	0	0	21.6748	23.4441	21.7214	0	0	0	-11.8609	3.2497	1.1098e-77	1.3955e-75	LOC_Os03g22190.1	protein|expressed protein	AT5G49110.2	| Symbols: | unknown protein; INVOLVED IN: biological_process unknown; LOCATED IN: cellular_component unknown; EXPRESSED IN: cultured cell; Has 30201 Blast hits to 17322 proteins in 780 species: Archae - 12; Bacteria - 1396; Metazoa - 17338; Fungi - 3422; Plants - 5037; Viruses - 0; Other Eukaryotes - 2996 (source: NCBI BLink). | chr5:19900203-19905925 FORWARD LENGTH=1470
TR24719|c0_g3_i1	2269.46	1971.62	2715.02	59	51.99	27	91.7726	82.1011	107.617	2.16908	2.17885	1.24897	-5.13421	5.34303	2.44886e-77	3.05273e-75	LOC_Os04g15920.1	protein|dehydrogenase, putative, expressed	AT4G39330.1	| Symbols: ATCAD9, CAD9 | cinnamyl alcohol dehydrogenase 9 | chr4:18291268-18292772 FORWARD LENGTH=360
TR42491|c1_g1_i3	1843.86	1790.58	2314.38	79.83	59.7	48.08	74.5621	74.5624	91.7365	2.93487	2.50197	2.22409	-4.45511	5.13941	3.82536e-77	4.72791e-75	LOC_Os04g06770.2	protein|argonaute, putative, expressed	AT2G27040.1	| Symbols: AGO4, OCP11 | Argonaute family protein | chr2:11536795-11541503 REVERSE LENGTH=924
TR36577|c0_g2_i1	2133.05	2104.91	3307.91	63.29	55.56	52.77	86.2564	87.6515	131.118	2.3268	2.32847	2.44104	-4.91056	5.45816	1.03073e-76	1.25779e-74	LOC_Os01g03950.1	protein|glycosyl hydrolase, family 31, putative, expressed	AT1G68560.1	| Symbols: ATXYL1, XYL1, TRG1 | alpha-xylosidase 1 | chr1:25734435-25737897 REVERSE LENGTH=915
TR36595|c0_g1_i1	506.01	546.99	545	0	0	0	20.4621	22.7775	21.6025	0	0	0	-11.8156	3.20542	1.53893e-76	1.87005e-74	NA	NA	NA	NA
TR18894|c0_g1_i5	783.51	869.68	778.33	14.88	13.92	8.51	31.6836	36.2147	30.8512	0.547049	0.583374	0.393657	-5.48547	3.83219	1.66828e-76	2.01876e-74	NA	NA	NA	NA
TR29903|c0_g1_i1	673	546	662	0	0	2	27.2148	22.7362	26.2401	0	0	0.0925163	-9.13834	3.44483	2.30395e-76	2.76484e-74	NA	NA	NA	NA
TR24634|c0_g1_i1	604.1	724.83	1200.68	2	0	0	24.4286	30.183	47.5921	0.0735281	0	0	-9.55117	3.84213	3.18734e-76	3.80914e-74	LOC_Os04g10010.1	protein|sex determination protein tasselseed-2, putative, expressed	AT1G52340.1	| Symbols: ABA2, SIS4, GIN1, SDR1, ISI4, SRE1, ATABA2, ATSDR1 | NAD(P)-binding Rossmann-fold superfamily protein | chr1:19489997-19491527 REVERSE LENGTH=285
TR7195|c1_g1_i1	1000	576	908	0	0	0	40.4381	23.9855	35.991	0	0	0	-12.4659	3.84429	6.80724e-76	8.0356e-74	NA	NA	NA	NA
TR32746|c0_g1_i1	5100.15	5408.77	5481.78	116	68.47	39	206.24	225.229	217.285	4.26463	2.86952	1.80407	-5.65367	6.52779	6.50578e-75	7.49617e-73	LOC_Os03g60720.1	protein|expansin precursor, putative, expressed	AT2G37640.1	| Symbols: ATEXPA3, ATEXP3, ATHEXP ALPHA 1.9, EXP3 | Barwin-like endoglucanases superfamily protein | chr2:15788077-15789812 REVERSE LENGTH=262
TR5743|c0_g1_i1	434	618	679	0	0	0	17.5501	25.7344	26.914	0	0	0	-11.9186	3.30662	1.12754e-74	1.28384e-72	LOC_Os06g07780.1	protein|vesicle-associated membrane protein, putative, expressed	AT4G32150.1	| Symbols: VAMP711, ATVAMP711 | vesicle-associated membrane protein 711 | chr4:15526407-15527651 REVERSE LENGTH=219
TR31760|c5_g1_i10	469.91	517.72	649.99	0	0	0	19.0023	21.5586	25.7641	0	0	0	-11.8447	3.23397	1.13536e-74	1.28767e-72	LOC_Os01g44200.1	protein|retrotransposon protein, putative, unclassified, expressed	NA	NA
TR7220|c0_g1_i1	1156	1816.97	2552	15	19	20	46.7464	75.6613	101.155	0.551461	0.796273	0.925163	-6.10161	4.97191	1.15884e-74	1.30918e-72	LOC_Os06g46680.1	protein|cytochrome P450, putative, expressed	AT1G11600.1	| Symbols: CYP77B1 | cytochrome P450, family 77, subfamily B, polypeptide 1 | chr1:3902090-3903622 FORWARD LENGTH=510
TR15669|c5_g1_i8	526.69	581.83	494.4	0	0	0	21.2983	24.2283	19.5968	0	0	0	-11.8229	3.21242	3.6873e-74	4.11739e-72	NA	NA	AT3G24530.1	| Symbols: | AAA-type ATPase family protein / ankyrin repeat family protein | chr3:8945678-8947786 REVERSE LENGTH=481
TR23235|c0_g1_i1	803.62	769.37	718.95	3.88	10.49	1.62	32.4968	32.0377	28.4975	0.142644	0.439626	0.0749382	-6.61294	3.73624	4.69411e-74	5.22147e-72	LOC_Os01g11710.1	protein|GDSL-like lipase/acylhydrolase, putative, expressed	AT5G45910.1	| Symbols: | GDSL-like Lipase/Acylhydrolase superfamily protein | chr5:18620420-18622264 REVERSE LENGTH=372
TR33000|c0_g1_i1	700.58	712.51	708.72	7.53	9.77	8.41	28.3301	29.67	28.092	0.276833	0.409452	0.389031	-5.81423	3.63362	1.04533e-73	1.15831e-71	LOC_Os02g03690.1	protein|beta-amylase, putative, expressed	AT5G45300.1	| Symbols: BMY2, BAM8 | beta-amylase 2 | chr5:18353636-18356696 FORWARD LENGTH=689
TR34491|c0_g1_i1	4717.03	4913.63	5899.38	232	194	201	190.748	204.611	233.837	8.52926	8.13036	9.29788	-4.08645	6.53626	1.19358e-73	1.31754e-71	LOC_Os03g03350.1	protein|polygalacturonase, putative, expressed	AT3G61490.1	| Symbols: | Pectin lyase-like superfamily protein | chr3:22758439-22760137 FORWARD LENGTH=476
TR21141|c0_g1_i1	601	554.98	602	2	3	2	24.3033	23.1102	23.8619	0.0735281	0.125727	0.0925163	-7.37933	3.35227	1.13316e-72	1.23203e-70	LOC_Os02g42890.1	protein|cytochrome b561, putative, expressed	AT1G14730.1	| Symbols: | Cytochrome b561/ferric reductase transmembrane protein family | chr1:5073244-5074568 FORWARD LENGTH=224
TR28178|c0_g1_i1	981	731	1056	15	10	9	39.6697	30.4399	41.8573	0.551461	0.419091	0.416323	-5.80808	4.01461	4.17335e-72	4.42115e-70	NA	NA	AT2G28410.1	| Symbols: | unknown protein; Has 18 Blast hits to 18 proteins in 5 species: Archae - 0; Bacteria - 0; Metazoa - 0; Fungi - 0; Plants - 18; Viruses - 0; Other Eukaryotes - 0 (source: NCBI BLink). | chr2:12156202-12156549 FORWARD LENGTH=115
TR38279|c0_g2_i1	611.21	595.14	809.41	5	4	6	24.7162	24.7825	32.0831	0.18382	0.167636	0.277549	-6.49809	3.54572	6.3463e-72	6.69858e-70	LOC_Os11g39940.1	protein|transposon protein, putative, unclassified, expressed	AT3G42170.1	| Symbols: | BED zinc finger ;hAT family dimerisation domain | chr3:14321838-14323928 FORWARD LENGTH=696
TR10798|c0_g1_i8	588.05	849.39	506.84	0	0	0	23.7796	35.3698	20.0899	0	0	0	-12.0981	3.48256	7.47138e-72	7.85744e-70	NA	NA	NA	NA
TR31760|c5_g1_i5	550.1	515.19	523.88	0.72	0	1	22.245	21.4533	20.7654	0.0264701	0	0.0462581	-9.08412	3.20479	1.0176e-71	1.06631e-69	NA	NA	NA	NA
TR40947|c0_g1_i1	1600	2021.45	3726	17	18	21	64.7009	84.1761	147.69	0.624989	0.754364	0.971421	-6.46017	5.37654	4.04386e-71	4.16201e-69	LOC_Os04g42860.1	protein|GDSL-like lipase/acylhydrolase, putative, expressed	AT5G33370.1	| Symbols: | GDSL-like Lipase/Acylhydrolase superfamily protein | chr5:12602773-12604670 REVERSE LENGTH=366
TR18406|c1_g1_i1	18694	13008.2	21301.9	373.94	217	268	755.951	541.682	844.357	13.7475	9.09427	12.3972	-5.417	8.26394	7.00196e-71	7.18098e-69	LOC_Os07g43810.1	protein|RNA recognition motif containing protein, putative, expressed	AT2G37220.1	| Symbols: | RNA-binding (RRM/RBD/RNP motifs) family protein | chr2:15634980-15636331 REVERSE LENGTH=289
TR42801|c0_g1_i1	555	489.91	542.65	1	1	0	22.4431	20.4006	21.5094	0.036764	0.0419091	0	-8.89977	3.20376	8.08591e-71	8.26334e-69	LOC_Os01g68510.1	protein|peptide transporter PTR2, putative, expressed	AT1G69870.1	| Symbols: NRT1.7 | nitrate transporter 1.7 | chr1:26316208-26320097 FORWARD LENGTH=620
TR29866|c0_g1_i1	1807	2215	2720.98	94	81	55	73.0716	92.2358	107.853	3.45582	3.39464	2.5442	-4.33758	5.31694	8.87749e-71	9.04035e-69	LOC_Os04g55620.1	protein|receptor kinase, putative, expressed	AT5G43020.1	| Symbols: | Leucine-rich repeat protein kinase family protein | chr5:17255426-17257742 REVERSE LENGTH=669
TR13259|c0_g2_i2	2095.42	1088	2818.11	3.19	7.03	5.58	84.7347	45.3059	111.703	0.117277	0.294621	0.25812	-8.00244	5.09909	6.60483e-70	6.56421e-68	LOC_Os08g44750.1	protein|auxin-induced protein 5NG4, putative, expressed	AT1G75500.1	| Symbols: WAT1 | Walls Are Thin 1 | chr1:28338282-28340091 REVERSE LENGTH=389
TR31169|c0_g1_i3	412.01	527.94	499.23	0	0	0	16.6609	21.9842	19.7883	0	0	0	-11.6595	3.05276	1.36182e-69	1.33963e-67	LOC_Os11g43820.1	protein|myristoyl-acyl carrier protein thioesterase, chloroplast precursor, putative, expressed	AT1G08510.1	| Symbols: FATB | fatty acyl-ACP thioesterases B | chr1:2691546-2693409 REVERSE LENGTH=412
TR8783|c0_g1_i1	629	646	1078	6	2	0	25.4355	26.9004	42.7294	0.220584	0.0838182	0	-7.6105	3.74936	1.46618e-69	1.43255e-67	LOC_Os01g01710.2	protein|1-deoxy-D-xylulose 5-phosphate reductoisomerase, chloroplast precursor, putative, expressed	AT5G62790.2	| Symbols: DXR | 1-deoxy-D-xylulose 5-phosphate reductoisomerase | chr5:25214358-25217289 REVERSE LENGTH=497
TR11051|c0_g1_i1	485	640	822.99	4	3	1	19.6125	26.6505	32.6214	0.147056	0.125727	0.0462581	-7.33006	3.48078	1.62376e-69	1.58117e-67	LOC_Os12g30040.1	protein|transmembrane amino acid transporter protein, putative, expressed	AT1G47670.1	| Symbols: | Transmembrane amino acid transporter family protein | chr1:17536834-17539486 REVERSE LENGTH=519
TR36521|c0_g1_i1	1021	904.3	1283.17	21	24	8	41.2873	37.6564	50.8618	0.772045	1.00582	0.370065	-5.38877	4.22676	5.13813e-69	4.95333e-67	NA	NA	AT3G15095.1	| Symbols: | unknown protein; FUNCTIONS IN: molecular_function unknown; INVOLVED IN: biological_process unknown; LOCATED IN: chloroplast; EXPRESSED IN: 22 plant structures; EXPRESSED DURING: 13 growth stages; Has 9762 Blast hits to 6439 proteins in 764 species: Archae - 77; Bacteria - 1339; Metazoa - 3211; Fungi - 718; Plants - 437; Viruses - 131; Other Eukaryotes - 3849 (source: NCBI BLink). | c…
TR10823|c0_g1_i2	528.71	473.04	730.6	2	0	0	21.38	19.6981	28.9593	0.0735281	0	0	-9.01768	3.31796	1.00945e-68	9.63513e-67	LOC_Os10g35670.1	protein|zinc finger, RING-type, putative, expressed	AT5G01520.1	| Symbols: | RING/U-box superfamily protein | chr5:206797-208399 FORWARD LENGTH=242
TR35474|c1_g1_i1	879	1150.02	1260.07	38	20	17	35.5451	47.8885	49.9462	1.39703	0.838182	0.786388	-4.91576	4.26682	2.93583e-68	2.76571e-66	NA	NA	NA	NA
TR14334|c0_g1_i1	429.51	627	783	1	2	0	17.3686	26.1092	31.0363	0.036764	0.0838182	0	-8.5717	3.39218	3.68785e-68	3.46287e-66	LOC_Os06g24290.1	protein|SCP-like extracellular protein, expressed	AT3G19690.1	| Symbols: | CAP (Cysteine-rich secretory proteins, Antigen 5, and Pathogenesis-related 1 protein) superfamily protein | chr3:6842365-6842850 REVERSE LENGTH=161
TR2319|c0_g1_i1	384.4	560.84	566.72	0	0	0	15.5444	23.3542	22.4634	0	0	0	-11.7245	3.11656	5.46924e-68	5.11896e-66	LOC_Os05g19670.1	protein|Cupin domain containing protein, expressed	AT3G62020.1	| Symbols: GLP10 | germin-like protein 10 | chr3:22971443-22972192 REVERSE LENGTH=220
TR21701|c0_g2_i1	413.13	565.27	763.99	0	1	0	16.7062	23.5387	30.2828	0	0.0419091	0	-9.83144	3.31373	5.37913e-67	4.9231e-65	NA	NA	AT5G64620.1	| Symbols: C/VIF2, ATC/VIF2 | cell wall / vacuolar inhibitor of fructosidase 2 | chr5:25831875-25832417 FORWARD LENGTH=180
TR42440|c0_g3_i3	478.76	654.59	633.02	6.63	0	0	19.3601	27.2581	25.0914	0.243746	0	0	-7.45967	3.34629	5.57556e-67	5.08677e-65	NA	NA	NA	NA
TR18589|c2_g1_i1	1255.39	1475.99	1971.02	64	65	46	50.7655	61.4624	78.1266	2.3529	2.72409	2.12787	-4.20441	4.80606	1.16513e-66	1.04324e-64	LOC_Os10g19880.1	protein|alpha-1,2-fucosidase, putative, expressed	AT4G34260.1	| Symbols: FUC95A | 1,2-alpha-L-fucosidases | chr4:16398130-16401591 FORWARD LENGTH=843
TR12149|c0_g1_i1	686.63	486.45	971.02	1	1	0	27.766	20.2565	38.4889	0.036764	0.0419091	0	-9.32619	3.62145	1.18486e-66	1.05763e-64	LOC_Os09g29130.1	protein|ZF-HD protein dimerisation region containing protein, expressed	AT1G14440.1	| Symbols: AtHB31, HB31, ZHD4 | homeobox protein 31 | chr1:4939076-4940014 REVERSE LENGTH=312
TR29092|c0_g1_i1	447.6	439.13	465.87	0	0	0	18.1001	18.286	18.466	0	0	0	-11.5775	2.97246	1.87842e-66	1.67156e-64	NA	NA	AT5G60210.1	| Symbols: RIP5 | ROP interactive partner 5 | chr5:24243529-24245889 REVERSE LENGTH=564
TR43218|c0_g1_i1	1982.86	1860	3392.23	49.45	27	21	80.183	77.4531	134.46	1.81798	1.13155	0.971421	-5.68091	5.37618	2.51547e-66	2.22477e-64	LOC_Os11g05290.1	protein|stress responsive A/B Barrel domain containing protein, expressed	AT5G22580.1	| Symbols: | Stress responsive A/B Barrel Domain | chr5:7502709-7503137 FORWARD LENGTH=111
TR15945|c0_g1_i3	379.4	524.07	478.91	0	0	0	15.3422	21.823	18.9829	0	0	0	-11.5994	2.99418	3.43973e-66	3.03294e-64	LOC_Os08g02130.1	protein|RNA recognition motif containing protein, putative, expressed	AT4G24270.2	| Symbols: EMB140 | EMBRYO DEFECTIVE 140 | chr4:12581765-12587293 REVERSE LENGTH=817
TR12731|c0_g1_i1	904	926.99	1169.99	36	35	21	36.556	38.6012	46.3756	1.32351	1.46682	0.971421	-4.49198	4.15687	5.35069e-66	4.67515e-64	LOC_Os12g05120.2	protein|receptor kinase, putative, expressed	AT2G36570.1	| Symbols: | Leucine-rich repeat protein kinase family protein | chr2:15335583-15337725 FORWARD LENGTH=672
TR39381|c2_g1_i3	1560	1085	1905.58	33	36	31	63.0834	45.181	75.5327	1.21321	1.50873	1.434	-4.9676	4.74181	6.48532e-66	5.64946e-64	LOC_Os11g37080.1	protein|h/ACA ribonucleoprotein complex subunit 1-like protein 1, putative, expressed	AT3G03920.1	| Symbols: | H/ACA ribonucleoprotein complex, subunit Gar1/Naf1 protein | chr3:1009123-1010379 REVERSE LENGTH=202
TR19768|c0_g1_i1	1429.27	1720.96	1984	87.56	65	75	57.7969	71.6633	78.6411	3.21906	2.72409	3.46936	-3.94658	4.94923	6.66435e-66	5.78798e-64	LOC_Os12g05040.1	protein|heavy-metal-associated domain-containing protein, putative, expressed	AT3G06130.1	| Symbols: | Heavy metal transport/detoxification superfamily protein | chr3:1853048-1854673 REVERSE LENGTH=473
TR13237|c0_g1_i1	676.31	666.33	712.98	15	5	8	27.3487	27.747	28.2608	0.551461	0.209545	0.370065	-5.65288	3.59067	1.38495e-65	1.19565e-63	NA	NA	AT2G23690.1	| Symbols: | unknown protein; FUNCTIONS IN: molecular_function unknown; INVOLVED IN: N-terminal protein myristoylation; LOCATED IN: cellular_component unknown; EXPRESSED IN: 7 plant structures; EXPRESSED DURING: petal differentiation and expansion stage; BEST Arabidopsis thaliana protein match is: unknown protein (TAIR:AT4G37240.1); Has 243 Blast hits to 243 proteins in 15 species: Archae - 0; Ba…
TR6380|c0_g2_i1	1921.35	1432	2222.98	68	66	48	77.6957	59.6306	88.1137	2.49995	2.766	2.22039	-4.40811	5.05444	1.94654e-65	1.67547e-63	LOC_Os01g12660.1	protein|AAA-type ATPase family protein, putative, expressed	AT5G52882.1	| Symbols: | P-loop containing nucleoside triphosphate hydrolases superfamily protein | chr5:21434155-21438362 REVERSE LENGTH=829
TR13584|c0_g1_i1	3536.01	4905.83	6186.9	194	142	112	142.989	204.286	245.234	7.13222	5.95109	5.18091	-4.49056	6.41859	2.68504e-65	2.29746e-63	LOC_Os02g53200.2	protein|glucan endo-1,3-beta-glucosidase precursor, putative, expressed	AT2G05790.1	| Symbols: | O-Glycosyl hydrolases family 17 protein | chr2:2199450-2201293 FORWARD LENGTH=472
TR24913|c1_g2_i1	840.32	753	1003	22	26	19	33.9809	31.356	39.7565	0.808809	1.08964	0.878904	-4.73443	3.9452	5.33896e-65	4.55481e-63	LOC_Os02g43790.1	protein|ethylene-responsive transcription factor, putative, expressed	AT4G17500.1	| Symbols: ATERF-1, ERF-1 | ethylene responsive element binding factor 1 | chr4:9759405-9760211 FORWARD LENGTH=268
TR19837|c0_g1_i1	583.13	748.55	960.15	0	3	9	23.5806	31.1707	38.0581	0	0.125727	0.416323	-6.97247	3.7158	7.09696e-65	6.01909e-63	LOC_Os06g04790.1	protein|HAD superfamily phosphatase, putative, expressed	AT4G25150.1	| Symbols: | HAD superfamily, subfamily IIIB acid phosphatase | chr4:12901736-12902882 REVERSE LENGTH=260
TR13279|c0_g2_i1	561.42	637.54	1007.66	6	5	6.08	22.7027	26.5481	39.9413	0.220584	0.209545	0.281249	-6.43624	3.6654	1.54693e-64	1.30816e-62	LOC_Os06g04250.1	protein|phosphate-induced protein 1 conserved region domain containing protein, expressed	AT5G51550.1	| Symbols: EXL3 | EXORDIUM like 3 | chr5:20939793-20940806 REVERSE LENGTH=337
TR15375|c2_g1_i8	377.11	459.02	572.03	0	0	0	15.2496	19.1143	22.6739	0	0	0	-11.6235	3.01777	1.56827e-64	1.32233e-62	NA	NA	NA	NA
TR9714|c0_g1_i1	1730	2009	1558	61	86	58	69.9579	83.6577	61.7554	2.24261	3.60418	2.68297	-4.15561	4.99258	2.15353e-64	1.80528e-62	LOC_Os02g22130.1	protein|expressed protein	AT3G17980.1	| Symbols: | Calcium-dependent lipid-binding (CaLB domain) family protein | chr3:6152417-6153115 FORWARD LENGTH=177
TR15518|c0_g1_i1	404.58	590.81	535.96	1	3	0	16.3604	24.6022	21.2442	0.036764	0.125727	0	-7.9335	3.14171	3.80499e-64	3.16218e-62	NA	NA	NA	NA
TR38608|c1_g1_i1	4586.85	3271	3494.36	136.1	95	82	185.483	136.209	138.508	5.00359	3.98136	3.79317	-4.66933	6.0774	4.29181e-64	3.55655e-62	LOC_Os03g62740.1	protein|GDSL-like lipase/acylhydrolase, putative, expressed	AT3G48460.1	| Symbols: | GDSL-like Lipase/Acylhydrolase superfamily protein | chr3:17949496-17951082 FORWARD LENGTH=381
TR3753|c0_g1_i1	421	482	714	1	1	0	17.0244	20.0712	28.3013	0.036764	0.0419091	0	-8.90922	3.21312	5.49811e-64	4.54317e-62	LOC_Os06g30730.1	protein|ABC-2 type transporter domain containing protein, expressed	AT5G52860.1	| Symbols: | ABC-2 type transporter family protein | chr5:21419776-21421545 REVERSE LENGTH=589
TR6608|c4_g3_i1	370	430.74	505.47	0	0	0	14.9621	17.9366	20.0356	0	0	0	-11.5182	2.91489	6.64913e-64	5.46305e-62	NA	NA	NA	NA
TR6494|c0_g1_i1	428	543.01	705	1	4	1	17.3075	22.6117	27.9445	0.036764	0.167636	0.0462581	-7.50792	3.26818	6.944e-64	5.68917e-62	LOC_Os04g32070.1	protein|dehydrogenase/reductase, putative, expressed	AT5G50700.1	| Symbols: HSD1 | hydroxysteroid dehydrogenase 1 | chr5:20623259-20624995 REVERSE LENGTH=349
TR19309|c0_g1_i1	1149.92	805	640	0	5	2	46.5005	33.5214	25.3681	0	0.209545	0.0925163	-7.95788	3.92134	7.28915e-64	5.95507e-62	LOC_Os11g02400.1	protein|LTPL8 - Protease inhibitor/seed storage/LTP family protein precursor, expressed	AT5G59320.1	| Symbols: LTP3 | lipid transfer protein 3 | chr5:23929051-23929492 FORWARD LENGTH=115
TR28794|c0_g1_i1	629	509	604	2	6	3	25.4355	21.1955	23.9411	0.0735281	0.251455	0.138774	-6.73846	3.34695	1.13616e-63	9.25599e-62	NA	NA	NA	NA
TR15087|c0_g1_i1	443.19	413.33	476.08	0	0	1	17.9217	17.2117	18.8707	0	0	0.0462581	-9.45927	2.9531	1.92594e-63	1.56461e-61	LOC_Os01g02000.1	protein|phosphate transporter 1, putative, expressed	AT3G29060.1	| Symbols: | EXS (ERD1/XPR1/SYG1) family protein | chr3:11044990-11048465 REVERSE LENGTH=800
TR13447|c0_g1_i2	354.31	465.43	450.14	0	0	0	14.3276	19.3812	17.8425	0	0	0	-11.4776	2.87531	3.08496e-63	2.49218e-61	NA	NA	NA	NA
TR36690|c5_g2_i5	913.92	1026.03	1608	19.23	19.8	26.56	36.9572	42.7254	63.7373	0.706973	0.8298	1.22862	-5.18857	4.36468	4.30683e-63	3.45035e-61	LOC_Os03g55270.1	protein|TIP41, putative, expressed	AT4G34270.1	| Symbols: | TIP41-like family protein | chr4:16404138-16406153 REVERSE LENGTH=290
TR5785|c0_g1_i1	385	439.21	500.98	1.69	0	0	15.5687	18.2893	19.8577	0.0621312	0	0	-8.83762	2.93887	1.0259e-62	8.17357e-61	NA	NA	NA	NA
TR39984|c0_g1_i1	1125	751.72	888	15	17	9	45.4928	31.3027	35.1982	0.551461	0.712454	0.416323	-5.55136	4.02769	1.05502e-62	8.38245e-61	LOC_Os04g24430.1	protein|sucrose synthase, putative, expressed	AT1G73370.1	| Symbols: SUS6, ATSUS6 | sucrose synthase 6 | chr1:27584533-27588326 REVERSE LENGTH=942
TR29860|c0_g1_i1	5434.17	4579.58	6320	257	170	193	219.747	190.7	250.51	9.44836	7.12454	8.92782	-4.18466	6.60843	2.05018e-62	1.61123e-60	NA	NA	NA	NA
TR5780|c0_g1_i3	452	429.32	497.2	2	2	0	18.278	17.8775	19.7078	0.0735281	0.0838182	0	-7.79335	3.00379	1.10351e-61	8.48794e-60	NA	NA	NA	NA
TR30851|c0_g1_i3	366.33	392.1	434.37	0	0	0	14.8137	16.3276	17.2174	0	0	0	-11.3917	2.79152	2.54068e-61	1.93366e-59	NA	NA	NA	NA
TR19089|c0_g1_i1	1857	2273	2352.2	144	113	83	75.0935	94.651	93.2356	5.29402	4.73573	3.83942	-3.72252	5.29976	3.05341e-61	2.31779e-59	LOC_Os10g38050.1	protein|HOTHEAD precursor, putative, expressed	AT5G51950.1	| Symbols: | Glucose-methanol-choline (GMC) oxidoreductase family protein | chr5:21106093-21108559 REVERSE LENGTH=586
TR3956|c3_g1_i7	343.38	406.24	459.41	0	0	0	13.8856	16.9164	18.2099	0	0	0	-11.407	2.80653	6.02841e-61	4.48194e-59	LOC_Os09g21780.1	protein|expressed protein	AT5G38880.1	| Symbols: | unknown protein; Has 474 Blast hits to 433 proteins in 138 species: Archae - 6; Bacteria - 80; Metazoa - 195; Fungi - 44; Plants - 59; Viruses - 0; Other Eukaryotes - 90 (source: NCBI BLink). | chr5:15563621-15568804 REVERSE LENGTH=796
TR30582|c8_g7_i2	331.83	590.82	545.33	0	0	0	13.4186	24.6026	21.6156	0	0	0	-11.6772	3.07053	7.78415e-61	5.77245e-59	NA	NA	NA	NA
TR9623|c0_g1_i1	1817.02	2106.61	2678.15	116.47	110.45	67.77	73.4768	87.7223	106.156	4.28191	4.62886	3.13491	-3.95289	5.30812	8.18877e-61	6.05696e-59	LOC_Os02g50820.1	protein|nucleobase-ascorbate transporter, putative, expressed	AT5G62890.1	| Symbols: | Xanthine/uracil permease family protein | chr5:25243723-25247075 FORWARD LENGTH=532
TR34358|c0_g1_i1	2551.65	2940.91	3071.31	158.3	131.82	158.65	103.184	122.464	121.739	5.81975	5.52446	7.33885	-3.70269	5.70374	8.81188e-61	6.48469e-59	LOC_Os05g11130.1	protein|cytochrome P450, putative, expressed	AT4G36380.1	| Symbols: ROT3 | Cytochrome P450 superfamily protein | chr4:17187973-17192202 REVERSE LENGTH=524
TR43124|c3_g2_i1	469.63	658.25	600.01	6.28	7.68	7.91	18.9909	27.4105	23.783	0.230878	0.321862	0.365902	-5.7365	3.33406	1.26603e-60	9.24616e-59	LOC_Os12g06800.1	protein|serine esterase family protein, putative, expressed	AT1G58350.1	| Symbols: ZW18 | Putative serine esterase family protein | chr1:21663131-21666827 REVERSE LENGTH=794
TR27973|c0_g1_i1	1389	931	1231	32	20	11	56.1685	38.7682	48.7939	1.17645	0.838182	0.508839	-5.30499	4.38707	2.65653e-60	1.92555e-58	NA	NA	AT2G27385.1	| Symbols: | Pollen Ole e 1 allergen and extensin family protein | chr2:11716697-11717318 REVERSE LENGTH=173
TR31695|c10_g1_i1	435.85	647	439.1	0	3.02	0	17.6249	26.942	17.4049	0	0.126565	0	-8.30097	3.13682	3.69959e-60	2.66159e-58	LOC_Os05g11770.1	protein|ulp1 protease family protein, putative, expressed	AT1G09730.1	| Symbols: | Cysteine proteinases superfamily protein | chr1:3148017-3154236 REVERSE LENGTH=963
TR2300|c1_g1_i1	572	511	593	9	7	3	23.1306	21.2788	23.5051	0.330876	0.293364	0.138774	-5.91662	3.29826	7.7567e-60	5.55276e-58	LOC_Os03g61850.1	protein|transposon protein, putative, unclassified, expressed	AT1G64260.1	| Symbols: | MuDR family transposase | chr1:23847756-23849915 FORWARD LENGTH=719
TR7481|c0_g1_i1	1027	785	886	28	14	12	41.5299	32.6885	35.1189	1.02939	0.586727	0.555098	-5.12209	3.99832	1.65038e-59	1.15851e-57	LOC_Os01g57880.1	protein|plastocyanin-like domain containing protein, putative, expressed	AT3G20570.1	| Symbols: ENODL9, AtENODL9 | early nodulin-like protein 9 | chr3:7186754-7187453 REVERSE LENGTH=203
TR16969|c1_g1_i3	313.96	480.82	570.88	0	0	0	12.6959	20.022	22.6283	0	0	0	-11.5726	2.96835	1.7618e-59	1.23373e-57	LOC_Os05g29030.2	protein|protein phosphatase 2C, putative, expressed	AT3G05640.1	| Symbols: | Protein phosphatase 2C family protein | chr3:1640610-1642227 REVERSE LENGTH=358
TR30851|c0_g1_i2	399.67	421.83	390.63	1	1	0	16.1619	17.5656	15.4836	0.036764	0.0419091	0	-8.50799	2.82163	2.69079e-59	1.87519e-57	NA	NA	NA	NA
TR22509|c3_g2_i1	315.6	429.73	472.39	0	0	0	12.7623	17.8946	18.7244	0	0	0	-11.413	2.81253	4.57571e-59	3.17348e-57	LOC_Os06g01650.1	protein|expressed protein	AT5G47490.1	| Symbols: | RGPR-related | chr5:19264675-19270487 FORWARD LENGTH=1361
TR39730|c1_g1_i5	318.61	474.1	545.87	0	0	0	12.884	19.7422	21.637	0	0	0	-11.5453	2.9417	4.76632e-59	3.29777e-57	LOC_Os10g21930.2	protein|OsFBK21 - F-box domain and kelch repeat containing protein, expressed	AT1G22040.1	| Symbols: | Galactose oxidase/kelch repeat superfamily protein | chr1:7768370-7769797 FORWARD LENGTH=475
TR39730|c1_g1_i8	615.64	491.31	597.95	2	7	5.39	24.8953	20.4589	23.7013	0.0735281	0.293364	0.249331	-6.32398	3.32088	4.94166e-59	3.41093e-57	LOC_Os10g21930.2	protein|OsFBK21 - F-box domain and kelch repeat containing protein, expressed	AT1G22040.1	| Symbols: | Galactose oxidase/kelch repeat superfamily protein | chr1:7768370-7769797 FORWARD LENGTH=475
TR10795|c1_g1_i5	363.42	420.65	441	0	0	2.1	14.696	17.5165	17.4802	0	0	0.0971421	-8.44723	2.83124	8.22456e-59	5.60996e-57	NA	NA	NA	NA
TR30812|c0_g1_i1	10633.2	6722.85	13138.1	194	242	226	429.986	279.949	520.762	7.13222	10.142	10.4543	-4.97854	7.47734	8.30161e-59	5.6492e-57	LOC_Os03g08050.1	protein|elongation factor Tu, putative, expressed	AT5G60390.1	| Symbols: | GTP binding Elongation factor Tu family protein | chr5:24289226-24290675 FORWARD LENGTH=449
TR21263|c0_g1_i1	830.54	910.97	1129.49	11.45	26.54	25.5	33.5854	37.9341	44.7703	0.420948	1.11227	1.17958	-4.93394	4.07667	1.12198e-58	7.56385e-57	LOC_Os07g01310.1	protein|glutamate receptor, putative, expressed	AT1G05200.1	| Symbols: ATGLR3.4, GLR3.4, GLUR3 | glutamate receptor 3.4 | chr1:1505642-1509002 FORWARD LENGTH=959
TR19517|c0_g1_i1	338.94	400.83	405.53	0	1	0	13.7061	16.6911	16.0742	0	0.0419091	0	-9.23833	2.73466	1.67398e-58	1.12068e-56	NA	NA	NA	NA
TR34378|c0_g1_i3	411.79	500.71	644.85	2	1	5	16.652	20.8503	25.5603	0.0735281	0.0419091	0.231291	-6.99561	3.1698	2.1372e-58	1.42748e-56	LOC_Os07g11520.1	protein|transposon protein, putative, CACTA, En/Spm sub-class, expressed	NA	NA
TR29678|c0_g1_i1	11921	16013	17219.7	958	705.04	703	482.063	666.803	682.549	35.22	29.5476	32.5195	-3.7107	8.09062	3.40601e-58	2.25412e-56	NA	NA	NA	NA
TR29832|c0_g1_i1	9515.57	7929.33	12601	517	459	382	384.791	330.189	499.473	19.007	19.2363	17.6706	-3.93403	7.49695	3.93892e-58	2.59493e-56	LOC_Os12g21798.1	protein|40S ribosomal protein S3a, putative, expressed	AT4G34670.1	| Symbols: | Ribosomal protein S3Ae | chr4:16548724-16550222 FORWARD LENGTH=262
TR16543|c6_g3_i1	451.16	357.1	415.46	0	0	0	18.244	14.8702	16.4679	0	0	0	-11.4394	2.83757	8.60474e-58	5.64303e-56	LOC_Os07g05370.1	protein|TKL_IRAK_CrRLK1L-1.15 - The CrRLK1L-1 subfamily has homology to the CrRLK1L homolog, expressed	AT5G59700.1	| Symbols: | Protein kinase superfamily protein | chr5:24052613-24055102 REVERSE LENGTH=829
TR21824|c8_g3_i2	359.01	352.18	413.66	0	0	0	14.5177	14.6653	16.3965	0	0	0	-11.309	2.71101	8.64797e-58	5.65855e-56	LOC_Os05g05240.1	protein|serine/threonine protein phosphatase, putative, expressed	AT4G03080.1	| Symbols: BSL1 | BRI1 suppressor 1 (BSU1)-like 1 | chr4:1359935-1365166 REVERSE LENGTH=881
TR40709|c0_g1_i1	520	628.97	444	6	1	0	21.0278	26.1912	17.5991	0.220584	0.0419091	0	-7.24768	3.21212	1.05984e-57	6.9035e-56	LOC_Os01g54470.1	protein|GDSL-like lipase/acylhydrolase, putative, expressed	AT1G29660.1	| Symbols: | GDSL-like Lipase/Acylhydrolase superfamily protein | chr1:10371955-10373624 FORWARD LENGTH=364
TR39721|c0_g1_i3	403.03	555.71	579.41	0	6.56	0	16.2978	23.1406	22.9664	0	0.274924	0	-7.26631	3.15026	3.13101e-57	2.01227e-55	LOC_Os01g43520.2	protein|neutral ceramidase precursor, putative, expressed	AT1G07380.1	| Symbols: | Neutral/alkaline non-lysosomal ceramidase | chr1:2264829-2268306 REVERSE LENGTH=779
TR18143|c0_g1_i1	507	695	909	14	9	4	20.5021	28.9408	36.0306	0.514697	0.377182	0.185033	-5.73518	3.61005	3.24201e-57	2.07899e-55	LOC_Os09g02250.1	protein|transposon protein, putative, unclassified, expressed	AT4G34220.1	| Symbols: | Leucine-rich repeat protein kinase family protein | chr4:16381653-16384054 REVERSE LENGTH=757
TR21810|c0_g1_i3	1457.38	1618.36	1686.98	119.75	105	71.7	58.9336	67.3909	66.8679	4.40249	4.40045	3.31671	-3.47772	4.87944	3.71742e-57	2.37332e-55	LOC_Os12g35350.1	protein|kelch repeat protein, putative, expressed	AT5G18590.1	| Symbols: | Galactose oxidase/kelch repeat superfamily protein | chr5:6178516-6182186 REVERSE LENGTH=708
TR16543|c6_g3_i4	357.18	349.19	394.44	0	0	0	14.4437	14.5408	15.6347	0	0	0	-11.279	2.68176	4.78757e-57	3.0431e-55	LOC_Os01g14926.1	protein|protein kinase domain containing protein, expressed	AT5G59700.1	| Symbols: | Protein kinase superfamily protein | chr5:24052613-24055102 REVERSE LENGTH=829
TR12246|c0_g1_i4	586.04	1020.74	683.96	0	9.59	0	23.6983	42.5051	27.1106	0	0.401908	0	-7.31649	3.71494	9.45882e-57	5.98596e-55	LOC_Os01g70170.1	protein|transaldolase, putative, expressed	AT5G13420.1	| Symbols: | Aldolase-type TIM barrel family protein | chr5:4302080-4304212 REVERSE LENGTH=438
TR24598|c0_g1_i1	1025	1067.05	1214	69	41	40	41.449	44.4335	48.1201	2.53672	1.71827	1.85033	-3.93001	4.3255	1.19641e-56	7.55486e-55	LOC_Os04g38570.1	protein|multidrug resistance protein, putative, expressed	AT1G27940.1	| Symbols: PGP13 | P-glycoprotein 13 | chr1:9733597-9738129 REVERSE LENGTH=1245
TR22553|c0_g1_i5	310.36	458.42	403.71	1.01	0	0	12.5504	19.0893	16.0021	0.0371317	0	0	-9.25758	2.76285	1.51998e-56	9.55637e-55	NA	NA	NA	NA
TR34119|c1_g2_i1	304	424	425	0	0.99	0	12.2932	17.656	16.846	0	0.04149	0	-9.25339	2.7387	1.78006e-56	1.11191e-54	LOC_Os01g14926.1	protein|protein kinase domain containing protein, expressed	AT5G39000.1	| Symbols: | Malectin/receptor-like protein kinase family protein | chr5:15611860-15614481 FORWARD LENGTH=873
TR12312|c1_g2_i3	342.33	383.1	371.7	0	0	1.03	13.8432	15.9528	14.7333	0	0	0.0476459	-9.14285	2.67763	2.06419e-56	1.2866e-54	NA	NA	NA	NA
TR42441|c0_g1_i2	535	483	665.17	5	11	4	21.6344	20.1128	26.3658	0.18382	0.461	0.185033	-5.83988	3.30107	8.08823e-56	4.99828e-54	LOC_Os01g58530.1	protein|NB-ARC/LRR disease resistance protein, putative, expressed	AT4G19050.1	| Symbols: | NB-ARC domain-containing disease resistance protein | chr4:10440102-10443786 REVERSE LENGTH=1201
TR22481|c3_g1_i6	473.1	339.27	514.76	0	1	0	19.1312	14.1277	20.4039	0	0.0419091	0	-9.46023	2.95014	1.0717e-55	6.60865e-54	LOC_Os06g36770.3	protein|serine/threonine protein phosphatase 2A 55 kDa regulatory subunit B, putative, expressed	AT1G51690.3	| Symbols: B ALPHA | protein phosphatase 2A 55 kDa regulatory subunit B alpha isoform | chr1:19164124-19169974 FORWARD LENGTH=603
TR39346|c0_g1_i2	674.59	782.58	870.59	38.2	31.27	20.58	27.2791	32.5878	34.5081	1.40439	1.3105	0.951992	-4.15605	3.80872	2.11916e-55	1.30067e-53	LOC_Os10g36060.1	protein|protein transport protein-related, putative, expressed	AT1G63300.1	| Symbols: | Myosin heavy chain-related protein | chr1:23482193-23486067 FORWARD LENGTH=1029
TR18929|c0_g1_i1	544.39	603.28	718.87	13.61	15	17	22.0141	25.1215	28.4943	0.500359	0.628636	0.786388	-4.79691	3.46912	2.12274e-55	1.30067e-53	LOC_Os06g41880.1	protein|OsSub51 - Putative Subtilisin homologue, expressed	AT4G10520.1	| Symbols: | Subtilase family protein | chr4:6499794-6502866 FORWARD LENGTH=756
TR31141|c0_g1_i1	593.73	493.99	612.35	9	6	0	24.0093	20.5705	24.2721	0.330876	0.251455	0	-6.28198	3.31422	2.29698e-55	1.40446e-53	LOC_Os01g58500.1	protein|expressed protein	AT5G45540.1	| Symbols: | Protein of unknown function (DUF594) | chr5:18458294-18460705 REVERSE LENGTH=803
TR17234|c0_g1_i1	938	1110	1551.86	55	40	25	37.9309	46.222	61.5121	2.02202	1.67636	1.15645	-4.37183	4.41403	2.48198e-55	1.51437e-53	LOC_Os05g33270.1	protein|GDSL-like lipase/acylhydrolase, putative, expressed	AT1G54790.2	| Symbols: | GDSL-like Lipase/Acylhydrolase superfamily protein | chr1:20441124-20443997 REVERSE LENGTH=408
TR28177|c0_g1_i1	479	429	578	4	2	6	19.3698	17.8642	22.9106	0.147056	0.0838182	0.277549	-6.37292	3.1191	3.37048e-55	2.04785e-53	LOC_Os04g23220.1	protein|expressed protein	AT4G29920.1	| Symbols: | Double Clp-N motif-containing P-loop nucleoside triphosphate hydrolases superfamily protein | chr4:14632653-14635885 REVERSE LENGTH=1017
TR30137|c1_g1_i5	337.32	356.31	320.94	0	0	0	13.6406	14.8373	12.7213	0	0	0	-11.1636	2.56969	3.44148e-55	2.0866e-53	NA	NA	NA	NA
TR37758|c0_g1_i2	301.76	347	358.68	0	0	0	12.2026	14.4496	14.2172	0	0	0	-11.1471	2.55393	5.71409e-55	3.44286e-53	LOC_Os06g08380.1	protein|1,3-beta-glucan synthase component domain containing protein, expressed	AT3G07160.1	| Symbols: ATGSL10, gsl10, CALS9 | glucan synthase-like 10 | chr3:2265142-2279383 REVERSE LENGTH=1890
TR38701|c1_g1_i1	1779	1893	3031.01	92	108	72	71.9393	78.8273	120.142	3.38229	4.52618	3.33059	-4.07856	5.32007	9.91318e-55	5.94811e-53	LOC_Os03g12030.1	protein|3-ketoacyl-CoA synthase, putative, expressed	AT1G68530.1	| Symbols: CUT1, POP1, CER6, G2, KCS6 | 3-ketoacyl-CoA synthase 6 | chr1:25712881-25714733 REVERSE LENGTH=497
TR10877|c0_g1_i1	4486.98	4282.12	4668.82	348.07	240	236.1	181.445	178.314	185.061	12.7965	10.0582	10.9215	-3.49944	6.37341	1.00598e-54	6.02361e-53	LOC_Os05g30010.1	protein|WD domain, G-beta repeat domain containing protein, expressed	AT3G06880.2	| Symbols: | Transducin/WD40 repeat-like superfamily protein | chr3:2170516-2175686 REVERSE LENGTH=1264
TR26650|c1_g1_i3	304.52	361.97	340.19	0	0	0	12.3142	15.073	13.4843	0	0	0	-11.1469	2.55373	1.024e-54	6.11883e-53	LOC_Os02g43194.1	protein|aldehyde dehydrogenase, putative, expressed	AT4G36250.1	| Symbols: ALDH3F1 | aldehyde dehydrogenase 3F1 | chr4:17151029-17153381 FORWARD LENGTH=484
TR16489|c0_g2_i4	293.24	344.44	332.72	0	0	0	11.8581	14.343	13.1882	0	0	0	-11.0938	2.50228	1.38797e-54	8.22569e-53	NA	NA	NA	NA
TR13761|c0_g2_i1	365.94	518.2	672.08	0	5	1	14.7979	21.5786	26.6397	0	0.209545	0.0462581	-7.39614	3.16057	2.19804e-54	1.29734e-52	LOC_Os11g39990.1	protein|patatin, putative, expressed	AT2G26560.1	| Symbols: PLP2, PLA IIA, PLA2A | phospholipase A 2A | chr2:11293912-11295708 REVERSE LENGTH=407
TR8697|c0_g1_i1	293	535	396.51	0	0	0	11.8484	22.2782	15.7167	0	0	0	-11.4191	2.81868	2.22465e-54	1.31037e-52	NA	NA	NA	NA
TR32526|c1_g1_i1	2998.75	3715	4760.99	222.07	247	192	121.264	154.698	188.714	8.16419	10.3515	8.88156	-3.56932	6.12645	3.63141e-54	2.12599e-52	LOC_Os01g55190.1	protein|expressed protein	AT2G34510.1	| Symbols: | Protein of unknown function, DUF642 | chr2:14544114-14546732 REVERSE LENGTH=401
TR16476|c0_g1_i3	554.97	939.69	954.56	8.82	12.67	19.23	22.4419	39.1301	37.8365	0.324259	0.530988	0.889544	-5.32838	3.82947	3.97499e-54	2.32244e-52	NA	NA	AT1G78850.1	| Symbols: | D-mannose binding lectin protein with Apple-like carbohydrate-binding domain | chr1:29642072-29643397 REVERSE LENGTH=441
TR41017|c0_g1_i2	338.01	404.18	639.49	1.41	0	0	13.6685	16.8306	25.3479	0.0518373	0	0	-9.10624	2.98795	4.11519e-54	2.3995e-52	LOC_Os07g47830.1	protein|pectinesterase, putative, expressed	AT3G14310.1	| Symbols: ATPME3, PME3 | pectin methylesterase 3 | chr3:4772214-4775095 REVERSE LENGTH=592
TR2500|c0_g1_i1	993	583.52	763	6	13	5	40.155	24.2986	30.2435	0.220584	0.544818	0.231291	-6.0755	3.7837	5.20031e-54	3.01399e-52	LOC_Os05g31280.1	protein|GASR5 - Gibberellin-regulated GASA/GAST/Snakin family protein precursor, expressed	AT1G74670.1	| Symbols: | Gibberellin-regulated family protein | chr1:28053378-28053893 FORWARD LENGTH=101
TR18604|c0_g1_i1	438.83	383.88	460.1	0	5	0	17.7454	15.9853	18.2373	0	0.209545	0	-7.38944	2.90675	8.92198e-54	5.14009e-52	LOC_Os11g01570.1	protein|PMR5, putative, expressed	AT2G38320.1	| Symbols: TBL34 | TRICHOME BIREFRINGENCE-LIKE 34 | chr2:16055488-16057874 FORWARD LENGTH=410
TR13630|c0_g1_i1	788.2	1073.63	1172.66	54.38	52.69	31.68	31.8733	44.7075	46.4815	1.99923	2.20819	1.46546	-3.91186	4.19516	9.33899e-54	5.36964e-52	NA	NA	AT5G13460.1	| Symbols: IQD11 | IQ-domain 11 | chr5:4316323-4318247 FORWARD LENGTH=443
TR35012|c1_g1_i1	544	1015	1442	13	8	9	21.9983	42.2661	57.1575	0.477933	0.335273	0.416323	-6.06907	4.09454	1.07878e-53	6.19033e-52	LOC_Os02g04540.1	protein|retrotransposon protein, putative, unclassified, expressed	AT1G62440.1	| Symbols: LRX2 | leucine-rich repeat/extensin 2 | chr1:23111818-23115293 FORWARD LENGTH=826
TR33761|c1_g1_i2	3481.78	2824.59	3124.96	190.08	199.24	173.23	140.796	117.62	123.866	6.98811	8.34997	8.0133	-3.53646	5.8676	1.13222e-53	6.48414e-52	LOC_Os05g09440.1	protein|NADP-dependent malic enzyme, chloroplast precursor, putative, expressed	AT5G25880.1	| Symbols: ATNADP-ME3, NADP-ME3 | NADP-malic enzyme 3 | chr5:9024549-9028260 FORWARD LENGTH=588
TR7126|c0_g1_i1	1069	1531	1902.99	88	72	59	43.2283	63.7531	75.43	3.23524	3.01745	2.72923	-3.81492	4.76131	1.75418e-53	9.94757e-52	LOC_Os08g35090.1	protein|OsSub56 - Putative Subtilisin homologue, expressed	AT3G14240.1	| Symbols: | Subtilase family protein | chr3:4741637-4743964 REVERSE LENGTH=775
TR33058|c0_g1_i1	1270	944.98	1826	45	44	32	51.3563	39.3503	72.3783	1.65438	1.844	1.48026	-4.52425	4.58169	2.4138e-53	1.36346e-51	LOC_Os08g29110.1	protein|thioredoxin, putative, expressed	AT3G06730.1	| Symbols: TRX P, TRX z | Thioredoxin z | chr3:2124276-2125845 FORWARD LENGTH=183
TR978|c0_g1_i1	761	853.99	1101.22	47.01	40.1	39.42	30.7734	35.5614	43.6498	1.72828	1.68055	1.8235	-3.87581	4.04271	2.97652e-53	1.67479e-51	LOC_Os04g05050.1	protein|pectate lyase precursor, putative, expressed	AT4G13710.1	| Symbols: | Pectin lyase-like superfamily protein | chr4:7962550-7966012 FORWARD LENGTH=470
TR33647|c0_g1_i2	384.17	328.17	361.73	0	1	0	15.5351	13.6655	14.3381	0	0.0419091	0	-9.15642	2.65463	4.55068e-53	2.54565e-51	NA	NA	NA	NA
TR15932|c1_g1_i2	336.34	335.81	399.26	0	2.42	0	13.6009	13.9836	15.8257	0	0.10142	0	-8.08397	2.64618	4.64363e-53	2.59263e-51	LOC_Os03g10360.1	protein|SURF1, putative, expressed	AT3G17910.1	| Symbols: SURF1 | Surfeit locus 1 cytochrome c oxidase biogenesis protein | chr3:6133581-6136053 FORWARD LENGTH=354
TR31760|c5_g1_i2	321.99	366.88	406.75	0	3	0	13.0207	15.2774	16.1226	0	0.125727	0	-7.83493	2.67535	5.08487e-53	2.83352e-51	NA	NA	NA	NA
TR22037|c0_g1_i1	1122.01	1350.92	1557.17	106	87.93	65	45.3719	56.2543	61.7225	3.89699	3.68507	3.00678	-3.42481	4.63905	8.51995e-53	4.72947e-51	LOC_Os02g49770.1	protein|NHL repeat-containing protein, putative, expressed	AT1G70280.2	| Symbols: | NHL domain-containing protein | chr1:26466086-26468471 REVERSE LENGTH=509
TR9632|c0_g1_i1	293.17	355.87	301.65	0	0	0	11.8552	14.8189	11.9567	0	0	0	-11.0659	2.47513	9.68543e-53	5.36613e-51	NA	NA	NA	NA
TR12175|c0_g1_i1	728.03	498	904.85	12	3	3	29.4401	20.7374	35.8661	0.441169	0.125727	0.138774	-6.3431	3.63138	9.75411e-53	5.39386e-51	LOC_Os03g56050.1	protein|AP2-like ethylene-responsive transcription factor AINTEGUMENTA, putative, expressed	AT4G37750.1	| Symbols: ANT, DRG, CKC, CKC1 | Integrase-type DNA-binding superfamily protein | chr4:17739782-17742189 FORWARD LENGTH=555
TR15518|c0_g1_i3	309.86	543.48	818.95	0	0	0	12.5301	22.6313	32.4612	0	0	0	-11.855	3.24498	9.99357e-53	5.51573e-51	NA	NA	NA	NA
TR14895|c0_g2_i1	950	838	1213.75	47	23	29	38.4162	34.8955	48.1102	1.72791	0.963909	1.34149	-4.38558	4.16423	1.4018e-52	7.69286e-51	LOC_Os06g14540.1	protein|endoglucanase, putative, expressed	AT1G70710.1	| Symbols: ATGH9B1, CEL1, GH9B1 | glycosyl hydrolase 9B1 | chr1:26659356-26662962 REVERSE LENGTH=492
TR30606|c6_g1_i3	457.17	326.19	398.2	0	1	0	18.4871	13.583	15.7837	0	0.0419091	0	-9.29893	2.79278	1.46866e-52	8.0445e-51	NA	NA	NA	NA
TR4159|c0_g2_i1	2916.3	2152.81	3333.19	162	137	128	117.93	89.6462	132.12	5.95577	5.74154	5.92104	-3.7659	5.67927	1.65627e-52	9.05503e-51	LOC_Os01g43020.1	protein|CTP synthase, putative, expressed	AT3G12670.1	| Symbols: emb2742 | CTP synthase family protein | chr3:4020351-4024086 REVERSE LENGTH=591
TR35156|c0_g1_i1	7011.44	5372.04	7818.26	385	370	361	283.529	223.7	309.897	14.1542	15.5064	16.6992	-3.63905	6.95103	2.41811e-52	1.31703e-50	LOC_Os10g32540.1	protein|SAP domain containing protein, expressed	AT3G04260.1	| Symbols: PTAC3 | plastid transcriptionally active 3 | chr3:1123231-1127515 REVERSE LENGTH=910
TR18201|c0_g1_i1	851.64	983	1602	30	41	20	34.4387	40.9336	63.4995	1.10292	1.71827	0.925163	-4.69236	4.33192	4.06776e-52	2.21135e-50	LOC_Os11g47820.1	protein|glucan endo-1,3-beta-glucosidase precursor, putative, expressed	AT3G55430.1	| Symbols: | O-Glycosyl hydrolases family 17 protein | chr3:20549806-20552004 REVERSE LENGTH=449
TR28439|c0_g1_i1	717.21	686.09	858.34	6	24	11	29.0026	28.5698	34.0226	0.220584	1.00582	0.508839	-5.23502	3.73303	4.54457e-52	2.4613e-50	LOC_Os12g32850.1	protein|cytochrome P450, putative, expressed	AT3G26330.1	| Symbols: CYP71B37 | cytochrome P450, family 71, subfamily B, polypeptide 37 | chr3:9646873-9648536 REVERSE LENGTH=500
TR15518|c0_g1_i2	309.46	393.51	661.61	0	0	0	12.514	16.3863	26.2247	0	0	0	-11.5692	2.96519	5.38404e-52	2.89966e-50	NA	NA	NA	NA
TR6042|c0_g1_i4	653.37	697.34	817.67	17.51	32.8	17.99	26.421	29.0383	32.4105	0.643738	1.37462	0.832184	-4.44324	3.69665	7.52151e-52	4.02088e-50	ChrSy.fgenesh.mRNA.49	protein|expressed protein	AT1G67550.1	| Symbols: URE | urease | chr1:25312842-25316911 FORWARD LENGTH=838
TR35878|c0_g1_i1	319.53	407.66	310.16	1	0	0	12.9212	16.9756	12.294	0.036764	0	0	-9.10038	2.59916	8.31862e-52	4.43031e-50	NA	NA	NA	NA
TR33843|c7_g1_i2	309.89	512.76	391.89	1.92	1.92	0	12.5314	21.3521	15.5336	0.070587	0.0804654	0	-7.6548	2.81565	8.33335e-52	4.43031e-50	LOC_Os04g43650.2	protein|L-allo-threonine aldolase, putative, expressed	AT1G08630.1	| Symbols: THA1 | threonine aldolase 1 | chr1:2743948-2745685 REVERSE LENGTH=358
TR34069|c2_g3_i4	1990.36	2381.24	1219.63	60.59	46.96	29.69	80.4863	99.1583	48.3432	2.22753	1.96805	1.3734	-4.83589	5.04797	1.11295e-51	5.89517e-50	LOC_Os09g36880.1	protein|GDSL-like lipase/acylhydrolase, putative, expressed	AT5G42170.1	| Symbols: | SGNH hydrolase-type esterase superfamily protein | chr5:16848786-16851707 FORWARD LENGTH=369
TR15669|c5_g1_i7	551.53	503.23	404.37	6.15	0	0	22.3028	20.9552	16.0283	0.226099	0	0	-7.30957	3.09595	1.14106e-51	6.03302e-50	LOC_Os02g16660.2	protein|cbxX, chromosomal, putative, expressed	AT3G24530.1	| Symbols: | AAA-type ATPase family protein / ankyrin repeat family protein | chr3:8945678-8947786 REVERSE LENGTH=481
TR3102|c0_g1_i2	3447.53	2640.09	4141.16	207.06	170.27	160.32	139.411	109.937	164.146	7.61236	7.13586	7.4161	-3.71617	5.96359	1.16232e-51	6.13423e-50	LOC_Os04g42380.1	protein|ribosomal protein S17, putative, expressed	AT4G30800.1	| Symbols: | Nucleic acid-binding, OB-fold-like protein | chr4:15001216-15002392 FORWARD LENGTH=159
TR15899|c1_g1_i1	276.73	307.61	321.75	0	0	0	11.1904	12.8093	12.7534	0	0	0	-10.9952	2.40682	1.65174e-51	8.63831e-50	LOC_Os01g16900.3	protein|dehydrogenase, putative, expressed	AT5G03290.1	| Symbols: IDH-V | isocitrate dehydrogenase V | chr5:794043-795939 FORWARD LENGTH=374
TR25260|c1_g1_i5	556.49	620.35	329.18	0	0	1.65	22.5034	25.8323	13.0479	0	0	0.0763259	-9.05875	3.13532	1.80642e-51	9.43022e-50	LOC_Os04g35240.1	protein|CAMK_CAMK_like.25 - CAMK includes calcium/calmodulin depedent protein kinases, expressed	AT1G60940.1	| Symbols: SNRK2-10, SNRK2.10, SRK2B | SNF1-related protein kinase 2.10 | chr1:22439398-22441896 REVERSE LENGTH=361
TR20697|c0_g2_i1	774.63	899.37	1065.97	57	34.31	37	31.3245	37.4511	42.2525	2.09555	1.4379	1.71155	-3.87502	4.05575	2.69652e-51	1.3951e-49	NA	NA	NA	NA
TR16129|c0_g1_i2	506.6	358.46	519.33	5	0	1	20.4859	14.9268	20.585	0.18382	0	0.0462581	-7.25754	3.01816	3.44582e-51	1.77958e-49	LOC_Os07g47710.1	protein|60S ribosomal protein L22-2, putative, expressed	AT3G05560.1	| Symbols: | Ribosomal L22e protein family | chr3:1614641-1615204 FORWARD LENGTH=124
TR34095|c3_g1_i1	1847.57	1865.04	2355.78	174.42	142.87	106.55	74.7122	77.663	93.3775	6.41238	5.98755	4.9288	-3.31072	5.24033	4.16848e-51	2.14514e-49	LOC_Os04g32030.1	protein|heavy metal-associated domain containing protein, expressed	AT5G50740.3	| Symbols: | Heavy metal transport/detoxification superfamily protein | chr5:20635983-20637970 REVERSE LENGTH=290
TR23481|c0_g1_i10	378.63	288.42	466.11	1	0	0	15.3111	12.0102	18.4755	0.036764	0	0	-9.22965	2.72427	4.50731e-51	2.31538e-49	LOC_Os01g66110.2	protein|methyltransferase, putative, expressed	AT2G34300.1	| Symbols: | S-adenosyl-L-methionine-dependent methyltransferases superfamily protein | chr2:14473916-14476811 REVERSE LENGTH=770
TR4042|c0_g1_i4	325.83	304.96	296.98	0	0	0	13.1759	12.699	11.7716	0	0	0	-11.0377	2.44746	4.96425e-51	2.54559e-49	LOC_Os05g44020.4	protein|acetyltransferase, GNAT family, putative, expressed	AT4G19985.1	| Symbols: | Acyl-CoA N-acyltransferases (NAT) superfamily protein | chr4:10830542-10831711 REVERSE LENGTH=237
TR32481|c0_g1_i1	732.78	758.29	1463.03	24.52	21	16	29.6322	31.5763	57.991	0.901454	0.880091	0.74013	-5.03274	4.10435	1.24314e-50	6.29648e-49	LOC_Os06g01490.1	protein|monocopper oxidase, putative, expressed	AT4G12420.1	| Symbols: SKU5 | Cupredoxin superfamily protein | chr4:7349941-7352868 REVERSE LENGTH=587
TR4833|c0_g1_i1	420.84	333.15	593.61	0	0	3	17.018	13.8729	23.5293	0	0	0.138774	-8.12193	2.96704	1.40238e-50	7.09059e-49	LOC_Os08g02220.1	protein|endoglucanase, putative, expressed	AT4G02290.1	| Symbols: AtGH9B13, GH9B13 | glycosyl hydrolase 9B13 | chr4:1002654-1005125 REVERSE LENGTH=516
TR10798|c1_g1_i2	380.53	527.13	299.27	0	1	0	15.3879	21.9505	11.8624	0	0.0419091	0	-9.31991	2.81353	1.65808e-50	8.36882e-49	LOC_Os02g42230.1	protein|RPA2B - Putative single-stranded DNA binding complex subunit 2, expressed	AT2G24490.1	| Symbols: RPA2, ATRPA2, ROR1, ATRPA32A, RPA32A | replicon protein A2 | chr2:10398651-10400416 REVERSE LENGTH=279
TR34358|c0_g1_i2	4018.93	4014.78	3858.71	168.62	72.18	60.93	162.518	167.181	152.95	6.19915	3.025	2.81851	-4.79748	6.12786	2.15246e-50	1.08075e-48	LOC_Os05g11130.1	protein|cytochrome P450, putative, expressed	AT4G36380.1	| Symbols: ROT3 | Cytochrome P450 superfamily protein | chr4:17187973-17192202 REVERSE LENGTH=524
TR26315|c0_g1_i2	247.7	311.39	368.72	0	0	0	10.0165	12.9667	14.6152	0	0	0	-11.022	2.43311	3.28855e-50	1.64547e-48	LOC_Os01g48980.1	protein|GPI transamidase component family protein, putative, expressed	AT5G19130.1	| Symbols: | GPI transamidase component family protein / Gaa1-like family protein | chr5:6416128-6418993 REVERSE LENGTH=699
TR24107|c0_g3_i1	1242	874	960	40.98	32	39.03	50.2241	36.3946	38.0521	1.50659	1.34109	1.80545	-4.24847	4.22256	3.30677e-50	1.65173e-48	LOC_Os04g40950.1	protein|glyceraldehyde-3-phosphate dehydrogenase, putative, expressed	AT1G13440.1	| Symbols: GAPC-2, GAPC2 | glyceraldehyde-3-phosphate dehydrogenase C2 | chr1:4608465-4610494 REVERSE LENGTH=338
TR39500|c0_g1_i1	857	676.02	631.99	21	7	7	34.6554	28.1505	25.0506	0.772045	0.293364	0.323807	-5.43218	3.68066	5.06369e-50	2.49484e-48	NA	NA	NA	NA
TR33654|c0_g1_i1	362.8	381.43	578.39	2.53	4.21	2.37	14.6709	15.8833	22.926	0.093013	0.176437	0.109632	-6.58982	2.94347	6.06252e-50	2.97681e-48	LOC_Os02g09740.1	protein|STRUBBELIG-RECEPTOR FAMILY 7 precursor, putative, expressed	AT2G20850.1	| Symbols: SRF1 | STRUBBELIG-receptor family 1 | chr2:8975670-8979182 REVERSE LENGTH=775
TR26996|c0_g3_i1	1848.98	1781	2561.86	163.17	121.17	103	74.7692	74.1634	101.546	5.99879	5.07812	4.76459	-3.46584	5.25431	8.3429e-50	4.08958e-48	LOC_Os02g21250.2	protein|clathrin adaptor complex small chain domain containing protein, expressed	AT1G60970.1	| Symbols: | SNARE-like superfamily protein | chr1:22448008-22449387 REVERSE LENGTH=177
TR9907|c0_g1_i1	1275	1657	1833	130	106	110	51.5585	68.9999	72.6558	4.77933	4.44236	5.08839	-3.23424	4.89466	9.74797e-50	4.76218e-48	LOC_Os04g58080.1	protein|polygalacturonase inhibitor 3 precursor, putative, expressed	AT1G33590.1	| Symbols: | Leucine-rich repeat (LRR) family protein | chr1:12177788-12179221 FORWARD LENGTH=477
TR11282|c0_g2_i1	7367.41	5497.6	8493.3	461.11	427.52	353.46	297.924	228.928	336.654	16.9523	17.917	16.3504	-3.57445	7.03543	1.03113e-49	5.02888e-48	LOC_Os01g52490.1	protein|40S ribosomal protein S24, putative, expressed	AT5G28060.1	| Symbols: | Ribosomal protein S24e family protein | chr5:10069791-10070792 REVERSE LENGTH=133
TR53|c0_g1_i2	2458.99	3119.62	3283.59	248	155.97	158.83	99.4368	129.906	130.154	9.11748	6.53656	7.34718	-3.44034	5.76907	1.04899e-49	5.10737e-48	LOC_Os05g33080.1	protein|serine/threonine-protein kinase, putative, expressed	AT1G54820.1	| Symbols: | Protein kinase superfamily protein | chr1:20447370-20450761 FORWARD LENGTH=458
TR13159|c0_g1_i1	423	508.01	527	14	10	6	17.1053	21.1543	20.889	0.514697	0.419091	0.277549	-5.05691	3.11101	2.04265e-49	9.89541e-48	LOC_Os03g15320.1	protein|glyoxal oxidase-related, putative, expressed	AT1G19900.1	| Symbols: | glyoxal oxidase-related protein | chr1:6907038-6908684 REVERSE LENGTH=548
TR15315|c7_g1_i21	1013.24	1365.56	1304.17	84.89	65.62	81.1	40.9735	56.8639	51.6942	3.1209	2.75007	3.75153	-3.43797	4.50988	3.19556e-49	1.53519e-47	LOC_Os09g17630.1	protein|receptor-like protein kinase 2, putative, expressed	AT1G07650.2	| Symbols: | Leucine-rich repeat transmembrane protein kinase | chr1:2359817-2366423 REVERSE LENGTH=1020
TR17629|c0_g2_i1	329.35	403.6	500.05	0	4	4	13.3183	16.8065	19.8208	0	0.167636	0.185033	-6.65972	2.84423	3.9826e-49	1.90697e-47	LOC_Os02g20850.1	protein|ras-related protein, putative, expressed	AT2G44690.1	| Symbols: ARAC9, ATROP8, ROP8 | Arabidopsis RAC-like 9 | chr2:18429276-18430636 FORWARD LENGTH=209
TR1262|c0_g3_i1	284.98	269.04	308.43	0	0	0	11.524	11.2032	12.2254	0	0	0	-10.9281	2.34173	4.1391e-49	1.97863e-47	NA	NA	NA	NA
TR28351|c1_g2_i1	239.58	303.54	379.7	0	0	0	9.68815	12.6398	15.0504	0	0	0	-11.0126	2.42417	7.6371e-49	3.62086e-47	NA	NA	NA	NA
TR176|c0_g1_i3	258.01	277.29	372.57	0	0	0	10.4334	11.5468	14.7678	0	0	0	-10.9932	2.40514	9.49579e-49	4.48006e-47	NA	NA	NA	NA
TR29100|c0_g1_i1	867.98	818	889.06	43	57	43	35.0994	34.0627	35.2402	1.58085	2.38882	1.9891	-3.63211	3.99391	1.00604e-48	4.73099e-47	LOC_Os03g56270.2	protein|receptor protein kinase CLAVATA1 precursor, putative, expressed	AT1G75820.1	| Symbols: CLV1, FAS3, FLO5, ATCLV1 | Leucine-rich receptor-like protein kinase family protein | chr1:28463631-28466652 REVERSE LENGTH=980
TR8223|c0_g1_i2	330.26	252.02	391.68	0	0	0	13.3551	10.4945	15.5253	0	0	0	-11.1038	2.51168	1.42627e-48	6.66384e-47	LOC_Os09g29100.1	protein|cyclin, putative, expressed	AT5G67260.1	| Symbols: CYCD3;2 | CYCLIN D3;2 | chr5:26836313-26837665 FORWARD LENGTH=367
TR39936|c0_g1_i1	7099.91	7523.12	9210.26	668	623	601	287.107	313.274	365.073	24.5584	26.1094	27.8011	-3.10926	7.22734	1.48036e-48	6.90542e-47	LOC_Os08g44840.1	protein|transferase family protein, putative, expressed	AT5G23940.1	| Symbols: EMB3009, PEL3, DCR | HXXXD-type acyl-transferase family protein | chr5:8076616-8079677 REVERSE LENGTH=484
TR25684|c0_g1_i1	15943.7	11231	19459.1	823.87	825.21	694.6	644.734	467.676	771.312	30.2888	34.5838	32.1309	-3.78029	8.14495	1.51277e-48	7.02259e-47	LOC_Os01g67134.1	protein|ribosomal L18p/L5e family protein, putative, expressed	AT3G25520.1	| Symbols: ATL5, PGY3, OLI5, RPL5A | ribosomal protein L5 | chr3:9269573-9271327 REVERSE LENGTH=301
TR19124|c0_g1_i1	753	833.01	1100	51	41	23	30.4499	34.6878	43.6014	1.87497	1.71827	1.06394	-4.01471	4.01775	2.08181e-48	9.61788e-47	LOC_Os09g25000.1	protein|spotted leaf 11, putative, expressed	AT4G31890.1	| Symbols: | ARM repeat superfamily protein | chr4:15427290-15429049 REVERSE LENGTH=518
TR17293|c0_g2_i1	1717	1281.99	1872.43	114	85	83	69.4322	53.3839	74.2187	4.1911	3.56227	3.83942	-3.58094	4.9111	2.10349e-48	9.70256e-47	LOC_Os03g42110.1	protein|semialdehyde dehydrogenase, NAD binding domain containing protein, putative, expressed	AT2G19940.1	| Symbols: | oxidoreductases, acting on the aldehyde or oxo group of donors, NAD or NADP as acceptor;copper ion binding | chr2:8613168-8615649 FORWARD LENGTH=401
TR16568|c6_g1_i2	291.53	257.21	322.7	0	0	0	11.7889	10.7106	12.7911	0	0	0	-10.9434	2.35651	2.71808e-48	1.24976e-46	NA	NA	NA	NA
TR15102|c0_g1_i3	1426	1271	1623	76	109	86	57.6647	52.9263	64.3319	2.79407	4.56809	3.9782	-3.4512	4.74588	2.88992e-48	1.32666e-46	LOC_Os03g01110.1	protein|RNA methyltransferase, TrmH family protein, putative, expressed	AT4G17610.1	| Symbols: | tRNA/rRNA methyltransferase (SpoU) family protein | chr4:9805652-9814910 REVERSE LENGTH=1850
TR32913|c0_g1_i1	329.06	296	556.04	0	0	1	13.3065	12.3259	22.0401	0	0	0.0462581	-9.27219	2.77269	3.11776e-48	1.42898e-46	LOC_Os01g21070.1	protein|endoglucanase, putative, expressed	AT4G02290.1	| Symbols: AtGH9B13, GH9B13 | glycosyl hydrolase 9B13 | chr4:1002654-1005125 REVERSE LENGTH=516
TR15851|c0_g1_i1	251	270	350	0	0	0	10.15	11.2432	13.8732	0	0	0	-10.9343	2.34818	3.51956e-48	1.60805e-46	NA	NA	AT1G68680.1	| Symbols: | unknown protein; FUNCTIONS IN: molecular_function unknown; INVOLVED IN: biological_process unknown; LOCATED IN: chloroplast; EXPRESSED IN: 23 plant structures; EXPRESSED DURING: 16 growth stages; Has 20 Blast hits to 20 proteins in 11 species: Archae - 0; Bacteria - 0; Metazoa - 0; Fungi - 0; Plants - 20; Viruses - 0; Other Eukaryotes - 0 (source: NCBI BLink). | chr1:25785627-2578662…
TR42446|c4_g1_i1	1632.36	1154.4	1263.75	83.54	67.85	55.5	66.0095	48.0709	50.0921	3.07127	2.84353	2.56733	-3.77538	4.64289	3.53508e-48	1.61259e-46	LOC_Os05g03120.2	protein|retrotransposon protein, putative, unclassified, expressed	AT5G60210.1	| Symbols: RIP5 | ROP interactive partner 5 | chr5:24243529-24245889 REVERSE LENGTH=564
TR26321|c1_g2_i3	277.69	398.18	342.26	2	2	1	11.2292	16.5808	13.5664	0.0735281	0.0838182	0.0462581	-7.04404	2.57445	3.72976e-48	1.69872e-46	NA	NA	NA	NA
TR9623|c0_g2_i1	1920.98	2246.44	2462.41	175.53	165.55	176.23	77.6807	93.545	97.6041	6.45319	6.93805	8.15207	-3.12826	5.38325	3.81935e-48	1.73678e-46	LOC_Os02g50820.1	protein|nucleobase-ascorbate transporter, putative, expressed	AT5G62890.1	| Symbols: | Xanthine/uracil permease family protein | chr5:25243723-25247075 FORWARD LENGTH=532
TR34074|c1_g1_i2	265.95	291.84	331.8	0	1	0	10.7545	12.1526	13.1518	0	0.0419091	0	-8.87413	2.38196	4.38511e-48	1.99092e-46	NA	NA	NA	NA
TR34119|c8_g1_i4	261.21	260.91	341.99	0	0	0	10.5628	10.8647	13.5557	0	0	0	-10.9253	2.33938	4.55986e-48	2.06702e-46	LOC_Os10g39010.2	protein|TKL_IRAK_CrRLK1L-1.16 - The CrRLK1L-1 subfamily has homology to the CrRLK1L homolog, expressed	AT3G51550.1	| Symbols: FER | Malectin/receptor-like protein kinase family protein | chr3:19117877-19120564 REVERSE LENGTH=895
TR30624|c2_g2_i2	331.69	247.92	393.79	0	0	0	13.4129	10.3238	15.6089	0	0	0	-11.1032	2.51107	5.05658e-48	2.2886e-46	LOC_Os11g29380.1	protein|MCM2 - Putative minichromosome maintenance MCM complex subunit 2, expressed	AT1G44900.1	| Symbols: MCM2, ATMCM2 | minichromosome maintenance (MCM2/3/5) family protein | chr1:16970291-16974457 FORWARD LENGTH=936
TR12640|c0_g1_i1	6682.97	5353.12	7441.46	493.89	488	379	270.246	222.912	294.962	18.1574	20.4516	17.5318	-3.31059	6.92488	7.54326e-48	3.39283e-46	LOC_Os02g27760.1	protein|40S ribosomal protein S15a, putative, expressed	AT5G59850.1	| Symbols: | Ribosomal protein S8 family protein | chr5:24112499-24113084 REVERSE LENGTH=130
TR16083|c0_g1_i1	357.22	339.8	573.06	2	3	3	14.4453	14.1498	22.7147	0.0735281	0.125727	0.138774	-6.70937	2.88629	1.36729e-47	6.09299e-46	LOC_Os04g46740.1	protein|pectinesterase, putative, expressed	AT5G47500.1	| Symbols: | Pectin lyase-like superfamily protein | chr5:19271262-19272845 REVERSE LENGTH=362
TR162|c0_g2_i1	352	329	409	2	5	1	14.2342	13.7	16.2118	0.0735281	0.209545	0.0462581	-6.50494	2.6813	1.41985e-47	6.31745e-46	NA	NA	NA	NA
TR28279|c2_g1_i1	252.41	280.88	273.4	0	0	0	10.207	11.6963	10.8369	0	0	0	-10.8293	2.24656	1.78983e-47	7.95142e-46	NA	NA	NA	NA
TR20148|c0_g1_i1	1009	1362.07	1519	95	87	51	40.802	56.7186	60.2096	3.49258	3.64609	2.35916	-3.52784	4.57662	1.96381e-47	8.71094e-46	LOC_Os01g46350.1	protein| proteins of unknown function domain containing protein, expressed	AT1G29050.1	| Symbols: TBL38 | TRICHOME BIREFRINGENCE-LIKE 38 | chr1:10136376-10139082 REVERSE LENGTH=380
TR16420|c0_g1_i1	456	492	679	12	15	5	18.4398	20.4876	26.914	0.441169	0.628636	0.231291	-5.12197	3.26131	2.69523e-47	1.19188e-45	LOC_Os11g03110.1	protein|GRAS family transcription factor domain containing protein, expressed	AT3G54220.1	| Symbols: SCR, SGR1 | GRAS family transcription factor | chr3:20070550-20072625 FORWARD LENGTH=653
TR29215|c0_g1_i1	279	745	923	1	0	0	11.2822	31.0229	36.5855	0.036764	0	0	-9.97678	3.45444	4.67564e-47	2.05508e-45	LOC_Os02g04250.3	protein|glycosyltransferase, putative, expressed	AT3G10320.1	| Symbols: | Glycosyltransferase family 61 protein | chr3:3195441-3197111 REVERSE LENGTH=494
TR25505|c0_g2_i1	1067.02	774.21	1232	41.64	35.91	46	43.1482	32.2392	48.8336	1.53085	1.50496	2.12787	-4.08944	4.21811	4.74535e-47	2.08255e-45	LOC_Os05g34040.1	protein|monooxygenase, putative, expressed	AT4G30720.1	| Symbols: | FAD/NAD(P)-binding oxidoreductase family protein | chr4:14972212-14975461 REVERSE LENGTH=707
TR18837|c0_g1_i1	699	497	597	7	6	14	28.2662	20.6958	23.6637	0.257348	0.251455	0.647614	-5.49559	3.41088	5.36104e-47	2.34564e-45	LOC_Os01g57880.1	protein|plastocyanin-like domain containing protein, putative, expressed	AT3G20570.1	| Symbols: ENODL9, AtENODL9 | early nodulin-like protein 9 | chr3:7186754-7187453 REVERSE LENGTH=203
TR25479|c0_g1_i1	2473	3103.8	3944	74	43	104	100.003	129.247	156.331	2.72054	1.80209	4.81085	-4.84572	5.79115	5.87189e-47	2.5537e-45	NA	NA	AT3G18280.1	| Symbols: | Bifunctional inhibitor/lipid-transfer protein/seed storage 2S albumin superfamily protein | chr3:6267102-6267392 FORWARD LENGTH=96
TR20317|c0_g1_i1	9265.24	6706.38	11641	577.01	458.95	373	374.668	279.263	461.423	21.2132	19.2342	17.2543	-3.76789	7.38919	6.97262e-47	3.01428e-45	LOC_Os04g39700.1	protein|60S ribosomal protein L6, putative, expressed	AT1G74050.1	| Symbols: | Ribosomal protein L6 family protein | chr1:27847256-27848680 REVERSE LENGTH=233
TR39664|c3_g5_i11	266.76	357.28	255.7	0	0	0	10.7873	14.8777	10.1353	0	0	0	-10.9538	2.36678	7.0947e-47	3.06248e-45	LOC_Os09g07020.1	protein|oxidoreductase, putative, expressed	AT3G50210.1	| Symbols: | 2-oxoglutarate (2OG) and Fe(II)-dependent oxygenase superfamily protein | chr3:18614338-18616229 REVERSE LENGTH=332
TR21983|c0_g1_i2	1074.2	999.11	1098.54	73.87	68.88	75.73	43.4386	41.6044	43.5435	2.71576	2.8867	3.50313	-3.31691	4.31751	7.11747e-47	3.06773e-45	LOC_Os03g56800.1	protein|CBS domain containing membrane protein, putative, expressed	AT1G79470.1	| Symbols: | Aldolase-type TIM barrel family protein | chr1:29894772-29896661 REVERSE LENGTH=503
TR39686|c7_g2_i2	266.98	456	277	0	0	0	10.7962	18.9885	10.9796	0	0	0	-11.1328	2.54033	1.27019e-46	5.44226e-45	LOC_Os10g35520.1	protein|hydrolase, alpha/beta fold family domain containing protein, expressed	AT4G02340.1	| Symbols: | alpha/beta-Hydrolases superfamily protein | chr4:1035722-1037403 FORWARD LENGTH=324
TR24261|c1_g1_i1	2389	1814.71	2731	174	143	115	96.6065	75.5672	108.25	6.39694	5.993	5.31969	-3.47958	5.42426	1.36237e-46	5.81995e-45	LOC_Os04g51630.1	protein|60S ribosomal protein L7, putative, expressed	AT3G13580.3	| Symbols: | Ribosomal protein L30/L7 family protein | chr3:4433809-4435109 FORWARD LENGTH=244
TR42534|c0_g1_i1	308.82	314.16	258.18	1	0	0	12.4881	13.0821	10.2336	0.036764	0	0	-8.87239	2.37807	1.38796e-46	5.92051e-45	NA	NA	NA	NA
TR29541|c0_g2_i1	2493.87	2252.66	2359.28	210	210.96	172	100.847	93.8041	93.5163	7.72045	8.84114	7.9564	-3.05338	5.50185	1.42156e-46	6.05494e-45	LOC_Os03g62740.1	protein|GDSL-like lipase/acylhydrolase, putative, expressed	AT3G48460.1	| Symbols: | GDSL-like Lipase/Acylhydrolase superfamily protein | chr3:17949496-17951082 FORWARD LENGTH=381
TR42585|c0_g1_i1	224.96	317.19	277.13	0	0	0	9.09695	13.2083	10.9848	0	0	0	-10.8453	2.26241	1.45107e-46	6.17153e-45	NA	NA	NA	NA
TR7295|c0_g1_i1	3638.73	2871.17	4389.21	268	252	224	147.143	119.56	173.978	9.85276	10.5611	10.3618	-3.33675	6.08459	1.62033e-46	6.8813e-45	LOC_Os01g60790.1	protein|40S ribosomal protein S26, putative, expressed	AT3G56340.1	| Symbols: | Ribosomal protein S26e family protein | chr3:20892309-20893343 REVERSE LENGTH=130
TR31642|c0_g1_i1	1741.49	1629.66	6544.58	2	4.47	5	70.4225	67.8614	259.412	0.0735281	0.187334	0.231291	-9.13508	5.78217	1.73335e-46	7.35045e-45	NA	NA	AT3G15850.1	| Symbols: FAD5, FADB, JB67, ADS3 | fatty acid desaturase 5 | chr3:5359087-5360998 FORWARD LENGTH=371
TR29227|c0_g1_i1	11806	9869.28	13937.9	940	892	785	477.412	410.971	552.467	34.5582	37.3829	36.3126	-3.23074	7.79974	2.00271e-46	8.48031e-45	LOC_Os08g39500.1	protein|60S ribosomal protein L31, putative, expressed	AT5G56710.1	| Symbols: | Ribosomal protein L31e family protein | chr5:22944003-22944767 REVERSE LENGTH=119
TR41733|c0_g1_i1	5521.01	4143.01	6203.87	394.97	346.5	318.03	223.259	172.521	245.907	14.5207	14.5215	14.7115	-3.37245	6.62478	2.5025e-46	1.05811e-44	LOC_Os01g16890.1	protein|ribosomal protein L7Ae, putative, expressed	AT1G36240.1	| Symbols: | Ribosomal protein L7Ae/L30e/S12e/Gadd45 family protein | chr1:13614890-13616233 FORWARD LENGTH=112
TR39444|c0_g1_i2	2018.59	2293	2787	217	202	185.9	81.6279	95.4839	110.47	7.9778	8.46564	8.59939	-3.00716	5.49257	3.04247e-46	1.28454e-44	LOC_Os07g05470.1	protein|AIR9 protein, putative, expressed	AT2G34680.1	| Symbols: AIR9 | Outer arm dynein light chain 1 protein | chr2:14616947-14628300 REVERSE LENGTH=1708
TR16543|c6_g3_i7	264.46	321.61	276.85	1.19	1.05	0	10.6943	13.3923	10.9737	0.0437492	0.0440045	0	-7.87214	2.34448	3.51004e-46	1.47335e-44	LOC_Os07g05370.1	protein|TKL_IRAK_CrRLK1L-1.15 - The CrRLK1L-1 subfamily has homology to the CrRLK1L homolog, expressed	AT5G59700.1	| Symbols: | Protein kinase superfamily protein | chr5:24052613-24055102 REVERSE LENGTH=829
TR22549|c2_g1_i3	783.71	1008.88	1184.26	56.43	60.47	28.29	31.6917	42.0112	46.9413	2.07459	2.53424	1.30864	-3.82469	4.1734	3.9055e-46	1.63697e-44	LOC_Os04g52640.1	protein|SHR5-receptor-like kinase, putative, expressed	AT1G56130.1	| Symbols: | Leucine-rich repeat transmembrane protein kinase | chr1:20994931-21000887 REVERSE LENGTH=1032
TR40136|c1_g2_i1	444.84	500.76	568.97	10.56	18.6	9.2	17.9885	20.8524	22.5526	0.388228	0.779509	0.425575	-4.75409	3.1747	4.46518e-46	1.86885e-44	LOC_Os04g02510.1	protein|ZOS4-01 - C2H2 zinc finger protein, expressed	AT1G75710.1	| Symbols: | C2H2-like zinc finger protein | chr1:28428806-28431128 FORWARD LENGTH=462
TR26676|c0_g2_i1	209.05	341.9	346.31	0	0	0	8.45358	14.2372	13.7269	0	0	0	-10.9683	2.38158	5.94846e-46	2.4789e-44	NA	NA	NA	NA
TR19218|c0_g1_i1	959.87	904	907	58	71	54	38.8153	37.6439	35.9513	2.13231	2.97555	2.49794	-3.38596	4.11983	7.02094e-46	2.90906e-44	LOC_Os03g63390.1	protein|plastocyanin-like domain containing protein, putative, expressed	AT2G02850.1	| Symbols: ARPN | plantacyanin | chr2:826630-827720 REVERSE LENGTH=129
TR36680|c0_g1_i4	701.83	1304.55	1074.82	41.23	31.14	12.67	28.3806	54.3234	42.6033	1.51578	1.30505	0.586091	-4.64776	4.1768	9.30188e-46	3.83219e-44	LOC_Os07g40930.1	protein|WD repeat-containing protein 12, putative, expressed	AT5G15550.1	| Symbols: | Transducin/WD40 repeat-like superfamily protein | chr5:5059051-5062003 REVERSE LENGTH=433
TR20347|c0_g1_i1	9001	7019.96	11333	672	562	473	363.983	292.321	449.213	24.7054	23.5529	21.8801	-3.47282	7.39686	9.85522e-46	4.05438e-44	LOC_Os01g24690.1	protein|60S ribosomal protein L23A, putative, expressed	AT3G55280.1	| Symbols: RPL23AB | ribosomal protein L23AB | chr3:20500667-20501519 FORWARD LENGTH=154
TR41541|c2_g1_i6	364.2	255.26	554.71	0	0	0	14.7275	10.6294	21.9874	0	0	0	-11.3669	2.76745	1.0298e-45	4.22452e-44	LOC_Os06g13810.1	protein|pyrophosphate--fructose 6-phosphate 1-phosphotransferase subunit beta, putative, expressed	AT1G12000.1	| Symbols: | Phosphofructokinase family protein | chr1:4050159-4053727 REVERSE LENGTH=566
TR22757|c0_g1_i1	244	250	367	0	0	0	9.86689	10.4104	14.547	0	0	0	-10.9162	2.33086	1.20037e-45	4.91031e-44	LOC_Os04g29550.1	protein|RIPER2 - Ripening-related family protein precursor, expressed	NA	NA
TR9400|c0_g1_i1	213.61	303.7	281.02	0	0	0	8.63798	12.6465	11.139	0	0	0	-10.8065	2.2251	1.52497e-45	6.22932e-44	NA	NA	NA	NA
TR15028|c1_g1_i2	736.44	744.95	835.62	38	47	46	29.7802	31.0208	33.122	1.39703	1.96973	2.12787	-3.59538	3.84291	1.83496e-45	7.48505e-44	NA	NA	NA	NA
TR30353|c0_g1_i2	265	283	281	1	1	0	10.7161	11.7845	11.1382	0.036764	0.0419091	0	-7.95845	2.2899	1.89289e-45	7.71047e-44	LOC_Os01g54515.1	protein|peptide transporter PTR2, putative, expressed	AT1G59740.1	| Symbols: | Major facilitator superfamily protein | chr1:21968227-21972312 FORWARD LENGTH=591
TR28290|c1_g2_i1	935.82	2285.05	949.35	10	22	9.79	37.8428	95.1528	37.63	0.36764	0.922	0.452867	-6.08439	4.57759	2.6488e-45	1.07593e-43	LOC_Os03g03700.1	protein|MLO domain containing protein, putative, expressed	AT2G39200.1	| Symbols: MLO12, ATMLO12 | Seven transmembrane MLO family protein | chr2:16356255-16359797 REVERSE LENGTH=576
TR9643|c0_g1_i1	292.51	414.89	528.72	4.93	5.7	1.95	11.8285	17.2766	20.9572	0.181247	0.238882	0.0902034	-6.03978	2.84878	2.66192e-45	1.07974e-43	LOC_Os09g23160.2	protein|annexin, putative, expressed	AT1G68090.1	| Symbols: ANNAT5, ANN5 | annexin 5 | chr1:25519442-25520774 REVERSE LENGTH=316
TR292|c0_g2_i1	218.04	279.56	312.4	1	0	0	8.81712	11.6413	12.3828	0.036764	0	0	-8.73537	2.24697	5.41183e-45	2.17685e-43	LOC_Os01g03490.1	protein|heavy-metal-associated domain-containing protein, putative, expressed	AT1G23000.1	| Symbols: | Heavy metal transport/detoxification superfamily protein | chr1:8143614-8144865 FORWARD LENGTH=358
TR9125|c0_g2_i1	764	740	905	59	54	35	30.8947	30.8147	35.8721	2.16908	2.26309	1.61903	-3.49533	3.90464	5.82757e-45	2.33757e-43	NA	NA	AT5G67070.1	| Symbols: RALFL34 | ralf-like 34 | chr5:26768120-26768509 FORWARD LENGTH=129
TR22800|c0_g1_i1	12596.4	9898	14911.6	973	891	772.92	509.372	412.167	591.059	35.7714	37.341	35.7538	-3.29358	7.86533	7.07887e-45	2.83165e-43	LOC_Os02g27760.1	protein|40S ribosomal protein S15a, putative, expressed	AT5G59850.1	| Symbols: | Ribosomal protein S8 family protein | chr5:24112499-24113084 REVERSE LENGTH=130
TR13390|c0_g1_i1	2797	3444	4255.07	315	217	182	113.105	143.413	168.661	11.5807	9.09427	8.41898	-3.34452	6.01785	8.08109e-45	3.22363e-43	LOC_Os04g33640.2	protein|glycosyl hydrolases family 17, putative, expressed	AT1G32860.1	| Symbols: | Glycosyl hydrolase superfamily protein | chr1:11907308-11908803 REVERSE LENGTH=426
TR14962|c0_g1_i1	1681.69	1735.53	2069.33	201	150.73	129.21	68.0043	72.27	82.0233	7.38957	6.31696	5.97701	-2.98102	5.12945	8.69279e-45	3.45336e-43	LOC_Os11g38210.1	protein|DUF538 domain containing protein, putative, expressed	AT1G09310.1	| Symbols: | Protein of unknown function, DUF538 | chr1:3009109-3009648 FORWARD LENGTH=179
TR16155|c0_g1_i1	322	273	327	1	3	1	13.0211	11.3681	12.9615	0.036764	0.125727	0.0462581	-6.91198	2.44805	9.70036e-45	3.84307e-43	LOC_Os02g27030.1	protein|cysteine proteinase 1 precursor, putative, expressed	AT4G39090.1	| Symbols: RD19, RD19A | Papain family cysteine protease | chr4:18215826-18217326 REVERSE LENGTH=368
TR41286|c0_g2_i1	1071	1594.1	2144.41	102	69	61.58	43.3092	66.3807	84.9993	3.74993	2.89173	2.84858	-3.82323	4.85199	1.10611e-44	4.36423e-43	NA	NA	NA	NA
TR6980|c0_g1_i2	222.01	257.81	264.23	0	0	0	8.97765	10.7356	10.4735	0	0	0	-10.7099	2.13191	1.10811e-44	4.36617e-43	LOC_Os12g36640.2	protein|universal stress protein domain containing protein, putative, expressed	AT2G47710.1	| Symbols: | Adenine nucleotide alpha hydrolases-like superfamily protein | chr2:19555045-19555956 REVERSE LENGTH=162
TR470|c0_g1_i1	613	613	913	33	14	16	24.7885	25.5262	36.1892	1.21321	0.586727	0.74013	-4.54629	3.66908	1.12279e-44	4.41799e-43	LOC_Os01g03950.1	protein|glycosyl hydrolase, family 31, putative, expressed	AT1G68560.1	| Symbols: ATXYL1, XYL1, TRG1 | alpha-xylosidase 1 | chr1:25734435-25737897 REVERSE LENGTH=915
TR1336|c0_g1_i1	2919	2362	2838.01	205	220	127	118.039	98.3571	112.492	7.53663	9.22	5.87478	-3.36304	5.66427	1.64033e-44	6.41082e-43	LOC_Os01g52770.1	protein|GDSL-like lipase/acylhydrolase, putative, expressed	AT1G33811.1	| Symbols: | GDSL-like Lipase/Acylhydrolase superfamily protein | chr1:12267918-12269690 FORWARD LENGTH=370
TR24057|c0_g1_i1	2386.91	2769.47	4145.5	151	208.37	161	96.522	115.325	164.318	5.55137	8.7326	7.44756	-3.60344	5.8204	1.76625e-44	6.89361e-43	LOC_Os01g02880.1	protein|fructose-bisphospate aldolase isozyme, putative, expressed	AT2G01140.1	| Symbols: | Aldolase superfamily protein | chr2:95006-96491 REVERSE LENGTH=391
TR1727|c0_g1_i1	255	225.99	324	0	0	0	10.3117	9.41055	12.8426	0	0	0	-10.8253	2.24282	2.56597e-44	9.90792e-43	NA	NA	AT2G33790.1	| Symbols: ATAGP30, AGP30 | arabinogalactan protein 30 | chr2:14293862-14295237 REVERSE LENGTH=239
TR10795|c1_g1_i6	324.89	330.32	276.09	3.28	0	1.68	13.1379	13.755	10.9436	0.120586	0	0.0777137	-6.9391	2.4631	2.74797e-44	1.05824e-42	NA	NA	NA	NA
TR35180|c0_g1_i1	552.69	450	521	11	13	2	22.3497	18.7387	20.6512	0.404404	0.544818	0.0925163	-5.34571	3.1777	3.50779e-44	1.34905e-42	LOC_Os11g07830.1	protein|dirigent, putative, expressed	AT1G58170.1	| Symbols: | Disease resistance-responsive (dirigent-like protein) family protein | chr1:21536188-21536745 FORWARD LENGTH=185
TR39732|c0_g1_i5	295.11	304.35	340.13	5.19	0	0	11.9337	12.6736	13.4819	0.190805	0	0	-6.89243	2.46856	4.06351e-44	1.55863e-42	NA	NA	NA	NA
TR26648|c1_g1_i1	219	281	326.06	0	0	1	8.85594	11.7013	12.9242	0	0	0.0462581	-8.75676	2.27381	4.12296e-44	1.57934e-42	NA	NA	AT5G11550.1	| Symbols: | ARM repeat superfamily protein | chr5:3708203-3709147 REVERSE LENGTH=314
TR17529|c0_g1_i1	1156.59	1498.09	1765.93	110.02	133	106	46.7703	62.3827	69.9973	4.04478	5.57391	4.90336	-3.11138	4.79783	4.37064e-44	1.672e-42	LOC_Os04g42770.5	protein|expressed protein	AT3G53540.1	| Symbols: | unknown protein; LOCATED IN: plasma membrane; EXPRESSED IN: 24 plant structures; EXPRESSED DURING: 14 growth stages; CONTAINS InterPro DOMAIN/s: Protein of unknown function DUF3741 (InterPro:IPR022212); BEST Arabidopsis thaliana protein match is: Protein of unknown function (DUF3741) (TAIR:AT4G28760.2); Has 1710 Blast hits to 868 proteins in 206 species: Archae - 2; Bacteria - 409; M…
TR2325|c0_g2_i1	250.59	335.25	239.91	1	0	0	10.1334	13.9603	9.50946	0.036764	0	0	-8.77117	2.28084	5.05011e-44	1.92938e-42	NA	NA	NA	NA
TR8636|c4_g1_i3	201	282	283	0	0	0	8.12805	11.7429	11.2174	0	0	0	-10.7456	2.16661	5.23106e-44	1.99588e-42	NA	NA	NA	NA
TR21978|c1_g1_i2	238.85	246.07	248.55	0	0	0	9.65863	10.2467	9.85193	0	0	0	-10.6941	2.11639	6.92739e-44	2.63268e-42	NA	NA	NA	NA
TR16507|c0_g2_i1	342.12	299.64	328.41	1	2.61	4	13.8347	12.4774	13.0174	0.036764	0.109383	0.185033	-6.39978	2.5254	9.28678e-44	3.52009e-42	LOC_Os04g49150.1	protein|OsMADS17 - MADS-box family gene with MIKCc type-box, expressed	AT5G65050.3	| Symbols: AGL31, MAF2 | AGAMOUS-like 31 | chr5:25982415-25986114 FORWARD LENGTH=196
TR11140|c0_g1_i1	1112.59	940	1370.04	66	46.99	69	44.991	39.143	54.3051	2.42643	1.96931	3.19181	-3.68212	4.39365	1.06567e-43	4.02881e-42	LOC_Os06g26234.1	protein|1,4-alpha-glucan-branching enzyme, putative, expressed	AT3G20440.2	| Symbols: EMB2729, BE1 | Alpha amylase family protein | chr3:7123603-7130364 REVERSE LENGTH=899
TR38046|c0_g2_i2	216.57	238.81	328.33	0	0	0	8.75767	9.9444	13.0142	0	0	0	-10.7797	2.19929	1.38344e-43	5.2097e-42	LOC_Os03g29170.1	protein|sterol-4-alpha-carboxylate 3-dehydrogenase, decarboxylating, putative, expressed	AT2G26260.1	| Symbols: AT3BETAHSD/D2, 3BETAHSD/D2 | 3beta-hydroxysteroid-dehydrogenase/decarboxylase isoform 2 | chr2:11178237-11182872 FORWARD LENGTH=564
TR38068|c0_g1_i1	970	989	1042	90	94.95	74	39.2249	41.1834	41.3024	3.30876	3.97927	3.4231	-2.99934	4.26671	1.70274e-43	6.3789e-42	LOC_Os05g09630.1	protein|homeobox domain containing protein, expressed	AT4G03090.1	| Symbols: | sequence-specific DNA binding;sequence-specific DNA binding transcription factors | chr4:1366495-1370937 REVERSE LENGTH=913
TR15338|c0_g3_i4	264.93	216.39	289.55	0	0	0	10.7133	9.0108	11.4771	0	0	0	-10.7679	2.18722	2.45606e-43	9.15356e-42	NA	NA	NA	NA
TR34854|c0_g1_i1	2193.58	2280.36	2734.43	252.56	166.4	153.02	88.7041	94.9575	108.386	9.28513	6.97367	7.07842	-3.12642	5.50556	2.82863e-43	1.05015e-41	LOC_Os11g32100.1	protein|inducer of CBF expression 1, putative, expressed	AT3G26744.1	| Symbols: ICE1, ATICE1, SCRM | basic helix-loop-helix (bHLH) DNA-binding superfamily protein | chr3:9832953-9834790 REVERSE LENGTH=494
TR31534|c0_g2_i1	6522.83	5900.06	8205	631.1	600.02	422	263.771	245.687	325.227	23.2018	25.1463	19.5209	-3.11418	7.02153	3.09124e-43	1.14618e-41	LOC_Os10g27174.1	protein|40S ribosomal protein S28, putative, expressed	AT5G64140.1	| Symbols: RPS28 | ribosomal protein S28 | chr5:25667529-25667723 REVERSE LENGTH=64
TR15306|c1_g1_i13	270.97	262.34	311.96	0	1.31	2.2	10.9575	10.9242	12.3654	0	0.0549009	0.101768	-7.24984	2.32045	3.16022e-43	1.17005e-41	LOC_Os01g17130.1	protein|retrotransposon protein, putative, Ty3-gypsy subclass, expressed	AT3G14470.1	| Symbols: | NB-ARC domain-containing disease resistance protein | chr3:4857940-4861104 FORWARD LENGTH=1054
TR37102|c0_g1_i1	6012.54	3945.29	7091.63	372	317	258	243.135	164.288	281.095	13.6762	13.2852	11.9346	-3.64547	6.70638	3.69848e-43	1.36433e-41	LOC_Os03g08440.1	protein|ribosomal protein S2, putative, expressed	AT1G72370.1	| Symbols: P40, AP40, RP40, RPSAA | 40s ribosomal protein SA | chr1:27243148-27244842 REVERSE LENGTH=298
TR22394|c0_g2_i1	636	619	744	29	43	28	25.7186	25.7761	29.4904	1.06616	1.80209	1.29523	-3.78013	3.61924	4.28937e-43	1.57828e-41	LOC_Os03g18600.1	protein|cyclase/dehydrase family protein, putative, expressed	AT2G38310.1	| Symbols: PYL4, RCAR10 | PYR1-like 4 | chr2:16050251-16050874 FORWARD LENGTH=207
TR31465|c1_g1_i1	202	248	293.55	0	0	0	8.16849	10.3271	11.6356	0	0	0	-10.7036	2.12621	4.57381e-43	1.67867e-41	NA	NA	NA	NA
TR33789|c2_g1_i1	268.76	253.7	227.62	0	0	0	10.8681	10.5644	9.02232	0	0	0	-10.7326	2.15296	4.66805e-43	1.71109e-41	LOC_Os03g14450.1	protein|enolase, putative, expressed	AT2G36530.1	| Symbols: LOS2, ENO2 | Enolase | chr2:15321081-15323786 REVERSE LENGTH=444
TR2567|c0_g1_i1	304	417	1012.49	0	0	0	12.2932	17.3645	40.1327	0	0	0	-11.9026	3.29188	6.47272e-43	2.36062e-41	LOC_Os01g52690.1	protein|retrotransposon protein, putative, unclassified, expressed	AT2G42840.1	| Symbols: PDF1 | protodermal factor 1 | chr2:17826327-17827426 REVERSE LENGTH=306
TR6434|c0_g1_i1	2091.59	2938.24	3098.02	276	242	203	84.5799	122.353	122.798	10.1469	10.142	9.3904	-2.95146	5.68889	6.87857e-43	2.50548e-41	LOC_Os02g51620.1	protein|glycosyl hydrolase family 3 protein, putative, expressed	AT1G78060.1	| Symbols: | Glycosyl hydrolase family protein | chr1:29349796-29352868 REVERSE LENGTH=767
TR13667|c0_g1_i1	337.49	307.87	512.69	2.66	3.67	4.41	13.6474	12.8202	20.3218	0.0977924	0.153806	0.203998	-6.16432	2.76434	6.90629e-43	2.51241e-41	LOC_Os03g21970.1	protein|basic helix-loop-helix domain containing protein, expressed	AT2G40435.1	| Symbols: | BEST Arabidopsis thaliana protein match is: transcription regulators (TAIR:AT3G56220.1); Has 289 Blast hits to 289 proteins in 30 species: Archae - 0; Bacteria - 0; Metazoa - 0; Fungi - 0; Plants - 289; Viruses - 0; Other Eukaryotes - 0 (source: NCBI BLink). | chr2:16887048-16888407 FORWARD LENGTH=158
TR41776|c0_g1_i1	13040.9	16064.1	13935.3	1440.79	1445.48	1053.6	527.35	668.933	552.364	52.9693	60.5787	48.7376	-2.91848	8.10265	7.14961e-43	2.59766e-41	LOC_Os02g50730.1	protein|metalloendoproteinase 1 precursor, putative, expressed	AT1G24140.1	| Symbols: | Matrixin family protein | chr1:8536131-8537285 REVERSE LENGTH=384
TR6571|c2_g1_i2	758.26	667.01	952.49	33.14	8.07	12.35	30.6626	27.7753	37.7544	1.21836	0.338206	0.571288	-4.94421	3.81156	7.54952e-43	2.73952e-41	LOC_Os09g02810.1	protein|CCAAT/enhancer-binding protein, putative, expressed	AT1G72440.1	| Symbols: EDA25, SWA2 | CCAAT-binding factor | chr1:27268325-27273596 REVERSE LENGTH=1043
TR6073|c1_g1_i5	218.57	232.29	242.2	0	0	0	8.83855	9.67289	9.60023	0	0	0	-10.6105	2.03622	8.68179e-43	3.14644e-41	LOC_Os02g07680.1	protein|cytochrome P450, putative, expressed	AT4G15110.1	| Symbols: CYP97B3 | cytochrome P450, family 97, subfamily B, polypeptide 3 | chr4:8629922-8632993 REVERSE LENGTH=580
TR6091|c0_g1_i1	269.32	229	307	0	0	1	10.8908	9.53589	12.1688	0	0	0.0462581	-8.73169	2.2491	9.17236e-43	3.31592e-41	NA	NA	NA	NA
TR32581|c0_g1_i1	3960.12	2750.15	5120.1	239	208	206.06	160.14	114.52	202.949	8.78661	8.71709	9.53195	-3.63975	6.17731	9.40023e-43	3.39406e-41	LOC_Os02g30050.1	protein|ribosomal protein L29, putative, expressed	AT2G39390.1	| Symbols: | Ribosomal L29 family protein | chr2:16450803-16451762 REVERSE LENGTH=123
TR22545|c2_g5_i2	237.76	239.87	289.07	1.9	0	0	9.61455	9.98854	11.458	0.0698517	0	0	-7.90882	2.17915	9.68832e-43	3.49371e-41	NA	NA	NA	NA
TR24051|c0_g1_i1	3181.36	2183.39	3746.91	191.74	205.11	141.44	128.648	90.9195	148.519	7.04914	8.59597	6.54275	-3.55506	5.81105	1.17381e-42	4.21713e-41	LOC_Os10g41470.1	protein|60S ribosomal protein L27-3, putative, expressed	AT4G15000.1	| Symbols: | Ribosomal L27e protein family | chr4:8571896-8572303 FORWARD LENGTH=135
TR15376|c0_g1_i9	308.21	339.59	213.2	0	0	0	12.4634	14.141	8.45074	0	0	0	-10.9329	2.34588	1.32237e-42	4.7215e-41	LOC_Os03g62650.1	protein|ion channel DMI1-like, chloroplast precursor, putative, expressed	AT5G49960.1	| Symbols: | unknown protein; CONTAINS InterPro DOMAIN/s: Protein of unknown function DUF1012 (InterPro:IPR010420); BEST Arabidopsis thaliana protein match is: Protein of unknown function (DUF1012) (TAIR:AT5G02940.1); Has 1807 Blast hits to 1807 proteins in 277 species: Archae - 0; Bacteria - 0; Metazoa - 736; Fungi - 347; Plants - 385; Viruses - 0; Other Eukaryotes - 339 (source: NCBI BLink). | …
TR9145|c1_g1_i1	2072	1490.24	2538.3	154	125	114	83.7877	62.0558	100.612	5.66166	5.23864	5.27343	-3.42448	5.24349	1.74639e-42	6.21247e-41	LOC_Os08g23730.1	protein|class I glutamine amidotransferase, putative, expressed	AT1G63660.1	| Symbols: | GMP synthase (glutamine-hydrolyzing), putative / glutamine amidotransferase, putative | chr1:23604127-23607080 REVERSE LENGTH=534
TR22550|c2_g4_i5	200.62	241.1	314.37	0	0	0	8.11268	10.0398	12.4609	0	0	0	-10.7262	2.148	1.76539e-42	6.26531e-41	NA	NA	NA	NA
TR5775|c0_g2_i1	280	214	268	0	0	0	11.3227	8.91127	10.6229	0	0	0	-10.7557	2.17514	2.48422e-42	8.78316e-41	LOC_Os02g01250.1	protein|LSM domain containing protein, expressed	AT1G20580.1	| Symbols: | Small nuclear ribonucleoprotein family protein | chr1:7128979-7130371 FORWARD LENGTH=131
TR39523|c0_g1_i1	301	292	413.98	5	4	2	12.1719	12.1593	16.4092	0.18382	0.167636	0.0925163	-5.94278	2.5727	3.08965e-42	1.08705e-40	LOC_Os04g58080.1	protein|polygalacturonase inhibitor 3 precursor, putative, expressed	AT5G23400.1	| Symbols: | Leucine-rich repeat (LRR) family protein | chr5:7880603-7882372 FORWARD LENGTH=589
TR34240|c0_g1_i1	14475.3	9941.49	14510.7	781.05	534	333	585.355	413.978	575.17	28.7146	22.3795	15.404	-4.06361	7.87327	3.20257e-42	1.12541e-40	LOC_Os08g35760.1	protein|Cupin domain containing protein, expressed	AT5G20630.1	| Symbols: GLP3, GLP3A, GLP3B, ATGER3, GER3 | germin 3 | chr5:6975315-6975950 REVERSE LENGTH=211
TR30606|c7_g1_i1	2334.14	2397.14	3243.23	263.98	245.18	211.2	94.3881	99.8204	128.554	9.70497	10.2753	9.76972	-2.9274	5.66977	3.28462e-42	1.15284e-40	LOC_Os02g37090.1	protein|hydrolase, alpha/beta fold family domain containing protein, expressed	AT1G68890.1	| Symbols: | magnesium ion binding;thiamin pyrophosphate binding;hydro-lyases;catalytics;2-succinyl-5-enolpyruvyl-6-hydroxy-3-cyclohexene-1-carboxylic-acid synthases | chr1:25896988-25906553 FORWARD LENGTH=1715
TR34389|c0_g3_i3	237.82	253.56	218.83	0	0	0	9.61698	10.5586	8.6739	0	0	0	-10.6499	2.07374	3.42116e-42	1.19931e-40	NA	NA	AT2G13560.1	| Symbols: NAD-ME1 | NAD-dependent malic enzyme 1 | chr2:5650089-5655103 FORWARD LENGTH=623
TR9008|c0_g2_i1	949.93	1148.09	1044.51	108.15	98.71	85	38.4133	47.8081	41.4019	3.97603	4.13685	3.93194	-2.89052	4.34172	3.77995e-42	1.32029e-40	LOC_Os02g14190.1	protein|spermidine synthase, putative, expressed	AT5G19530.1	| Symbols: ACL5 | S-adenosyl-L-methionine-dependent methyltransferases superfamily protein | chr5:6589176-6591091 REVERSE LENGTH=339
TR36681|c0_g1_i3	201.55	228.5	280.8	0	0	0	8.15029	9.51507	11.1302	0	0	0	-10.6408	2.06569	4.3349e-42	1.5123e-40	LOC_Os01g02100.2	protein|transposon protein, putative, unclassified, expressed	AT1G18560.1	| Symbols: | BED zinc finger ;hAT family dimerisation domain | chr1:6385614-6388005 FORWARD LENGTH=690
TR29236|c0_g1_i1	325	281	350	3	4	4	13.1424	11.7013	13.8732	0.110292	0.167636	0.185033	-5.86652	2.50899	5.33097e-42	1.84643e-40	LOC_Os01g50440.1	protein|AWPM-19-like membrane family protein, putative, expressed	AT5G46530.1	| Symbols: | AWPM-19-like family protein | chr5:18875576-18876779 FORWARD LENGTH=157
TR3954|c0_g4_i2	211.81	236.52	266.74	1	0	0	8.56519	9.84904	10.5729	0.036764	0	0	-8.56047	2.07868	5.61235e-42	1.93924e-40	NA	NA	NA	NA
TR34254|c0_g1_i1	285	258	300	3	2	0	11.5248	10.7435	11.8913	0.110292	0.0838182	0	-6.78779	2.32192	6.14005e-42	2.114e-40	LOC_Os09g38784.1	protein|retrotransposon protein, putative, unclassified, expressed	AT5G67460.1	| Symbols: | O-Glycosyl hydrolases family 17 protein | chr5:26921984-26923274 REVERSE LENGTH=380
TR33582|c2_g2_i1	958.01	732	1252	53	58	47	38.7401	30.4815	49.6263	1.94849	2.43073	2.17413	-3.67852	4.17681	6.64738e-42	2.28596e-40	NA	NA	NA	NA
TR6171|c0_g1_i1	3685.09	2555.73	4480.99	257	218	187	149.018	106.424	177.616	9.44836	9.13618	8.65027	-3.48839	6.04932	6.72175e-42	2.30879e-40	LOC_Os07g08330.1	protein|ribosomal protein L4, putative, expressed	AT3G09630.1	| Symbols: | Ribosomal protein L4/L1 family | chr3:2953813-2955444 FORWARD LENGTH=406
TR38121|c0_g2_i1	1214	1074.98	2128.72	74	81.02	57	49.0918	44.7637	84.3774	2.72054	3.39547	2.63671	-3.83672	4.73749	7.51987e-42	2.57071e-40	LOC_Os06g10660.1	protein|lysM domain-containing GPI-anchored protein 1 precursor, putative, expressed	AT1G21880.2	| Symbols: LYM1 | lysm domain GPI-anchored protein 1 precursor | chr1:7680689-7682526 FORWARD LENGTH=416
TR34357|c2_g2_i5	217.52	276.82	217.7	0	0	0	8.79609	11.5272	8.62911	0	0	0	-10.6489	2.0731	8.18415e-42	2.7912e-40	NA	NA	NA	NA
TR13266|c0_g1_i3	253.48	214.34	247.16	0	0	0	10.2502	8.92543	9.79684	0	0	0	-10.6619	2.08506	1.07576e-41	3.65165e-40	NA	NA	NA	NA
TR16570|c0_g2_i1	191.59	492.23	465.35	0	0	0	7.74753	20.4972	18.4454	0	0	0	-11.313	2.71643	1.72937e-41	5.84972e-40	LOC_Os04g55560.2	protein|AP2 domain containing protein, expressed	AT4G36920.1	| Symbols: AP2, FLO2, FL1 | Integrase-type DNA-binding superfamily protein | chr4:17400998-17403140 FORWARD LENGTH=432
TR36604|c6_g1_i1	577.98	470.42	231.89	0	0	0	23.3724	19.589	9.19157	0	0	0	-11.5226	2.91751	1.76852e-41	5.97517e-40	LOC_Os04g51970.2	protein|synaptic vesicle 2-related protein, putative, expressed	AT3G13050.1	| Symbols: | Major facilitator superfamily protein | chr3:4176866-4178868 FORWARD LENGTH=500
TR21978|c1_g1_i1	219.19	239.93	215.11	0	0	0	8.86362	9.99104	8.52645	0	0	0	-10.5731	2.00018	2.77809e-41	9.32077e-40	NA	NA	NA	NA
TR22513|c0_g1_i7	196.86	272.82	221.83	0	0	0	7.96064	11.3606	8.79282	0	0	0	-10.6029	2.02929	3.12924e-41	1.04746e-39	LOC_Os01g68860.1	protein|zinc finger C-x8-C-x5-C-x3-H type family protein, expressed	AT1G04990.2	| Symbols: | Zinc finger C-x8-C-x5-C-x3-H type family protein | chr1:1419368-1421454 REVERSE LENGTH=404
TR1061|c1_g1_i1	460.98	504.61	485.39	9	20	14	18.6411	21.0127	19.2397	0.330876	0.838182	0.647614	-4.52441	3.1278	3.16428e-41	1.05797e-39	NA	NA	NA	NA
TR11972|c0_g1_i1	4073.98	3079	5047.48	338	309	250	164.744	128.214	200.07	12.4262	12.9499	11.5645	-3.23527	6.25596	3.3943e-41	1.13356e-39	LOC_Os08g02410.1	protein|40S ribosomal protein S13, putative, expressed	AT3G60770.1	| Symbols: | Ribosomal protein S13/S15 | chr3:22460525-22461656 REVERSE LENGTH=151
TR34119|c6_g3_i1	248	438	349	3	0	4	10.0286	18.239	13.8335	0.110292	0	0.185033	-6.59119	2.59659	3.66107e-41	1.21984e-39	LOC_Os01g14926.1	protein|protein kinase domain containing protein, expressed	AT3G46290.1	| Symbols: HERK1 | hercules receptor kinase 1 | chr3:17013009-17015501 FORWARD LENGTH=830
TR14464|c0_g1_i1	239.04	237.69	239.61	1	1	0	9.66632	9.89776	9.49757	0.036764	0.0419091	0	-7.7505	2.08996	3.98113e-41	1.32343e-39	LOC_Os07g39850.1	protein|expressed protein	AT3G49900.2	| Symbols: | Phototropic-responsive NPH3 family protein | chr3:18500635-18502614 REVERSE LENGTH=520
TR22881|c0_g2_i1	1237.43	2277.43	2070.22	138.52	146.67	114.06	50.0393	94.8355	82.0586	5.09256	6.14681	5.2762	-3.25349	5.11293	4.24468e-41	1.40942e-39	LOC_Os03g08624.1	protein|dihydroflavonol-4-reductase, putative, expressed	AT4G33360.1	| Symbols: FLDH | NAD(P)-binding Rossmann-fold superfamily protein | chr4:16067989-16069374 REVERSE LENGTH=344
TR38566|c0_g1_i1	5423.64	3202.7	6396.8	249	232.02	236	219.322	133.365	253.554	9.15425	9.72375	10.9169	-3.85024	6.51135	4.65929e-41	1.54354e-39	LOC_Os03g40550.1	protein|kinase, pfkB family, putative, expressed	AT1G69200.1	| Symbols: FLN2 | fructokinase-like 2 | chr1:26016018-26018365 FORWARD LENGTH=616
TR26392|c0_g2_i4	575.16	807.16	1095.62	39	27	38.09	23.2584	33.6113	43.4278	1.4338	1.13155	1.76197	-4.00772	3.89535	5.04327e-41	1.66884e-39	LOC_Os02g49332.1	protein|CSLE2 - cellulose synthase-like family E, expressed	AT4G23990.1	| Symbols: ATCSLG3, CSLG3 | cellulose synthase like G3 | chr4:12456491-12460498 FORWARD LENGTH=751
TR33235|c1_g1_i1	4614	3533	4926	408	374	323	186.581	147.119	195.255	14.9997	15.674	14.9414	-3.03497	6.37997	5.53398e-41	1.82703e-39	LOC_Os12g05430.1	protein|ribosomal protein L24, putative, expressed	AT3G49910.1	| Symbols: | Translation protein SH3-like family protein | chr3:18504311-18504751 FORWARD LENGTH=146
TR3961|c2_g4_i1	615	451.17	739.9	20	20	21	24.8694	18.7874	29.3279	0.735281	0.838182	0.971421	-4.34126	3.44737	5.66706e-41	1.86458e-39	LOC_Os06g24594.5	protein|exonuclease, putative, expressed	AT3G15140.1	| Symbols: | Polynucleotidyl transferase, ribonuclease H-like superfamily protein | chr3:5099712-5101717 REVERSE LENGTH=337
TR23075|c0_g1_i1	292	248.02	459	2	2	0	11.8079	10.3279	18.1937	0.0735281	0.0838182	0	-7.32278	2.54621	5.87168e-41	1.92971e-39	LOC_Os05g30750.4	protein|anthranilate phosphoribosyltransferase, putative, expressed	AT3G57880.1	| Symbols: | Calcium-dependent lipid-binding (CaLB domain) plant phosphoribosyltransferase family protein | chr3:21431198-21433519 REVERSE LENGTH=773
TR15188|c0_g1_i1	658	1077	3360	3	2	0	26.6082	44.8479	133.182	0.110292	0.0838182	0	-9.34588	4.81849	6.72295e-41	2.19948e-39	LOC_Os04g48460.1	protein|cytochrome P450, putative, expressed	AT2G45510.1	| Symbols: CYP704A2 | cytochrome P450, family 704, subfamily A, polypeptide 2 | chr2:18753085-18754944 FORWARD LENGTH=511
TR6412|c0_g1_i1	1791.98	2225	3062	208	196	168	72.4642	92.6522	121.37	7.64692	8.21418	7.77137	-3.08035	5.47433	7.79214e-41	2.54353e-39	LOC_Os03g53800.4	protein|periplasmic beta-glucosidase precursor, putative, expressed	AT5G20950.1	| Symbols: | Glycosyl hydrolase family protein | chr5:7107609-7110775 REVERSE LENGTH=624
TR2746|c0_g1_i1	1470.99	1383	1617.01	59	48	11	59.484	57.5901	64.0944	2.16908	2.01164	0.508839	-4.74593	4.72225	8.05904e-41	2.62768e-39	NA	NA	NA	NA
TR29250|c0_g1_i1	5990	7756.93	9955.55	705	606	620	242.224	323.01	394.614	25.9187	25.3969	28.68	-3.06311	7.21554	1.06968e-40	3.47208e-39	LOC_Os06g10230.1	protein|receptor-like protein kinase 5 precursor, putative, expressed	AT2G26330.1	| Symbols: ER, QRP1 | Leucine-rich receptor-like protein kinase family protein | chr2:11208367-11213895 REVERSE LENGTH=976
TR21854|c4_g2_i1	577.58	587.55	800.98	44.73	35.12	27.16	23.3562	24.4664	31.7489	1.64446	1.47185	1.25637	-3.66225	3.59848	1.50351e-40	4.84761e-39	LOC_Os05g37800.1	protein|DUF740 domain containing protein, expressed	AT3G09070.1	| Symbols: | Protein of unknown function (DUF740) | chr3:2768880-2770937 REVERSE LENGTH=685
TR43193|c0_g1_i1	3627.47	2312.54	4011.19	231	189	183	146.688	96.2975	158.994	8.49249	7.92082	8.46524	-3.51465	5.94389	1.53273e-40	4.93632e-39	LOC_Os08g44530.1	protein|dihydroxy-acid dehydratase, putative, expressed	AT3G23940.1	| Symbols: | dehydratase family | chr3:8648780-8652323 FORWARD LENGTH=608
TR37381|c0_g1_i1	1224.85	1052.96	1697.31	84.26	69.82	90.83	49.5306	43.8468	67.2773	3.09774	2.92609	4.20163	-3.4659	4.62068	1.63625e-40	5.26383e-39	LOC_Os03g18580.1	protein|40S ribosomal protein S7, putative, expressed	AT3G02560.1	| Symbols: | Ribosomal protein S7e family protein | chr3:542341-543168 FORWARD LENGTH=191
TR18158|c0_g1_i1	12017	9228.59	15122	1014.99	923.91	727.01	485.945	384.292	599.401	37.3151	38.7202	33.6301	-3.24112	7.82814	1.88539e-40	6.04516e-39	LOC_Os11g38959.1	protein|40S ribosomal protein S9-2, putative, expressed	AT5G39850.1	| Symbols: | Ribosomal protein S4 | chr5:15950053-15951171 FORWARD LENGTH=197
TR29490|c0_g1_i1	288	373	816.41	2	1	1	11.6462	15.5323	32.3606	0.0735281	0.0419091	0.0462581	-7.86353	3.07572	2.121e-40	6.77804e-39	LOC_Os05g13520.1	protein|white-brown complex homolog protein 12, putative, expressed	AT3G21090.1	| Symbols: | ABC-2 type transporter family protein | chr3:7391497-7394933 REVERSE LENGTH=691
TR36669|c3_g1_i1	321.61	503.53	469.23	5.91	12.3	9.19	13.0053	20.9677	18.5992	0.217275	0.515482	0.425112	-4.99256	2.93913	2.18927e-40	6.98851e-39	LOC_Os03g06120.2	protein|PLAC8 family protein, expressed	AT4G35920.1	| Symbols: MCA1 | PLAC8 family protein | chr4:17012106-17014192 REVERSE LENGTH=421
TR15877|c2_g1_i1	1485	1648	2767	143	116	118	60.0505	68.6251	109.677	5.25726	4.86145	5.45846	-3.41462	5.18008	2.69138e-40	8.56296e-39	LOC_Os01g59150.2	protein|tubulin/FtsZ domain containing protein, putative, expressed	AT5G23860.1	| Symbols: TUB8 | tubulin beta 8 | chr5:8042962-8044528 FORWARD LENGTH=449
TR7035|c1_g1_i1	10764.5	8187.1	12738.5	935.2	777.14	712.7	435.295	340.923	504.925	34.3817	32.5692	32.9682	-3.17651	7.63795	2.77683e-40	8.82513e-39	LOC_Os09g32976.1	protein|ribosomal protein L7Ae, putative, expressed	AT3G62870.1	| Symbols: | Ribosomal protein L7Ae/L30e/S12e/Gadd45 family protein | chr3:23242862-23244273 REVERSE LENGTH=256
TR39924|c0_g1_i1	3773.92	2813.49	4467	329	272	244	152.61	117.158	177.061	12.0954	11.3993	11.287	-3.17922	6.12099	2.8861e-40	9.14226e-39	LOC_Os04g51630.1	protein|60S ribosomal protein L7, putative, expressed	AT3G13580.3	| Symbols: | Ribosomal protein L30/L7 family protein | chr3:4433809-4435109 FORWARD LENGTH=244
TR35549|c0_g2_i1	185	246	286	1	0	0	7.48104	10.2438	11.3364	0.036764	0	0	-8.55761	2.07629	3.24477e-40	1.02672e-38	NA	NA	NA	NA
TR35860|c2_g1_i8	179.93	222.74	232.89	0	0	0	7.27602	9.27522	9.23121	0	0	0	-10.48	1.91165	3.71783e-40	1.17384e-38	LOC_Os06g51520.1	protein|lysine ketoglutarate reductase trans-splicing related 1, putative, expressed	AT1G11170.1	| Symbols: | Protein of unknown function (DUF707) | chr1:3741724-3744459 FORWARD LENGTH=438
TR22536|c2_g1_i2	236.47	277.18	197.07	0	0	0	9.56239	11.5422	7.81139	0	0	0	-10.6514	2.07508	3.95117e-40	1.24615e-38	LOC_Os03g15970.1	protein|transposon protein, putative, Mariner sub-class, expressed	NA	NA
TR12223|c2_g1_i3	233.43	196.61	245.93	0	0	0	9.43946	8.18713	9.74808	0	0	0	-10.5791	2.00571	3.97109e-40	1.25107e-38	LOC_Os11g19250.1	protein|AARP2CN domain containing protein, expressed	AT1G42440.1	| Symbols: | FUNCTIONS IN: molecular_function unknown; INVOLVED IN: ribosome biogenesis; LOCATED IN: nucleus; EXPRESSED IN: 22 plant structures; EXPRESSED DURING: 13 growth stages; CONTAINS InterPro DOMAIN/s: AARP2CN (InterPro:IPR012948), Protein of unknown function DUF663 (InterPro:IPR007034); BEST Arabidopsis thaliana protein match is: P-loop containing nucleoside triphosphate hydrolases superf…
TR7625|c0_g2_i1	291	232.5	272	1	2	1	11.7675	9.68164	10.7814	0.036764	0.0838182	0.0462581	-7.0028	2.24442	5.36733e-40	1.67633e-38	LOC_Os09g08590.1	protein|transposon protein, putative, unclassified, expressed	AT1G64260.1	| Symbols: | MuDR family transposase | chr1:23847756-23849915 FORWARD LENGTH=719
TR12312|c1_g2_i2	325.89	226.75	266.29	2.02	0	0	13.1784	9.4422	10.5551	0.0742634	0	0	-7.9441	2.28473	5.56713e-40	1.73499e-38	NA	NA	NA	NA
TR35274|c0_g1_i1	805	895	969.02	90.01	83	55.56	32.5526	37.2691	38.4097	3.30913	3.47845	2.5701	-3.01489	4.09315	6.30769e-40	1.96156e-38	LOC_Os04g48260.1	protein|zinc RING finger protein, putative, expressed	AT3G63530.1	| Symbols: BB, BB2 | RING/U-box superfamily protein | chr3:23456407-23457787 REVERSE LENGTH=248
TR12729|c0_g1_i1	843.01	1154.39	1479.81	94	95	72	34.0897	48.0705	58.6562	3.45582	3.98136	3.33059	-3.18719	4.44247	7.60332e-40	2.35687e-38	LOC_Os01g21070.1	protein|endoglucanase, putative, expressed	AT1G70710.1	| Symbols: ATGH9B1, CEL1, GH9B1 | glycosyl hydrolase 9B1 | chr1:26659356-26662962 REVERSE LENGTH=492
TR17820|c0_g1_i1	308	530	991	3	5	1	12.4549	22.07	39.2809	0.110292	0.209545	0.0462581	-7.06112	3.37728	8.24074e-40	2.55172e-38	LOC_Os04g15840.1	protein|expansin precursor, putative, expressed	AT1G20190.1	| Symbols: ATEXPA11, EXP11, ATEXP11, ATHEXP ALPHA 1.14, EXPA11 | expansin 11 | chr1:6998762-6999710 REVERSE LENGTH=252
TR32756|c0_g1_i1	3722.62	3154	4559	388	355	302	150.536	131.337	180.708	14.2644	14.8777	13.97	-2.918	6.19522	8.83222e-40	2.72902e-38	LOC_Os08g23810.1	protein|enoyl-acyl-carrier-protein reductase NADH, chloroplast precursor, expressed	AT2G05990.1	| Symbols: MOD1, ENR1 | NAD(P)-binding Rossmann-fold superfamily protein | chr2:2322876-2324867 FORWARD LENGTH=390
TR6568|c1_g1_i1	289.97	378.71	459.13	0	5.94	5.95	11.7258	15.77	18.1988	0	0.24894	0.275236	-5.96985	2.72575	8.92572e-40	2.75497e-38	LOC_Os01g04650.1	protein|PB1 domain containing protein, expressed	AT2G01190.1	| Symbols: | Octicosapeptide/Phox/Bem1p family protein | chr2:115023-117296 FORWARD LENGTH=720
TR21192|c0_g1_i1	611	489	979	25	20	11	24.7077	20.3627	38.8052	0.919101	0.838182	0.508839	-4.67859	3.62369	9.46868e-40	2.91944e-38	LOC_Os08g02094.1	protein|GDSL-like lipase/acylhydrolase, putative, expressed	AT1G71691.2	| Symbols: | GDSL-like Lipase/Acylhydrolase superfamily protein | chr1:26949395-26951480 REVERSE LENGTH=384
TR37664|c0_g1_i1	464	331	381	8	8	5	18.7633	13.7833	15.1019	0.294112	0.335273	0.231291	-5.26881	2.82009	9.51024e-40	2.92913e-38	NA	NA	AT3G18670.1	| Symbols: | Ankyrin repeat family protein | chr3:6424135-6426471 REVERSE LENGTH=598
TR24738|c0_g1_i1	519	391	411.95	13	8	3	20.9874	16.2818	16.3287	0.477933	0.335273	0.138774	-5.26004	2.98458	1.03837e-39	3.18458e-38	LOC_Os01g50440.1	protein|AWPM-19-like membrane family protein, putative, expressed	AT5G46530.1	| Symbols: | AWPM-19-like family protein | chr5:18875576-18876779 FORWARD LENGTH=157
TR27020|c0_g1_i1	653.07	402.45	440.07	8	0	5	26.4089	16.7586	17.4433	0.294112	0	0.231291	-6.29844	3.1489	1.17563e-39	3.59412e-38	LOC_Os01g19970.1	protein|MYB family transcription factor, putative, expressed	AT2G47460.1	| Symbols: MYB12, ATMYB12, PFG1 | myb domain protein 12 | chr2:19476438-19479242 FORWARD LENGTH=371
TR22651|c0_g1_i1	274	305	288	5	4	3	11.08	12.7006	11.4156	0.18382	0.167636	0.138774	-5.60642	2.37367	1.27333e-39	3.88869e-38	LOC_Os02g47810.1	protein|dof zinc finger domain containing protein, putative, expressed	AT5G62940.1	| Symbols: HCA2, DOF5.6 | Dof-type zinc finger DNA-binding family protein | chr5:25257183-25258504 REVERSE LENGTH=372
TR8074|c0_g1_i2	3396.68	2571.92	4783.69	197.79	248.64	196.41	137.355	107.099	189.614	7.27156	10.4203	9.08556	-3.51963	6.04552	1.28222e-39	3.91173e-38	LOC_Os03g22740.1	protein|nucleolar protein NOP5-1, putative, expressed	AT3G05060.1	| Symbols: | NOP56-like pre RNA processing ribonucleoprotein | chr3:1413174-1415564 REVERSE LENGTH=533
TR37517|c0_g2_i1	371	430	399	10	15	12	15.0025	17.9058	15.8154	0.36764	0.628636	0.555098	-4.46667	2.8609	1.28914e-39	3.92868e-38	LOC_Os09g34920.1	protein|glycosyl hydrolase family 29, putative, expressed	AT2G28100.1	| Symbols: ATFUC1, FUC1 | alpha-L-fucosidase 1 | chr2:11974803-11976489 FORWARD LENGTH=506
TR18172|c0_g1_i1	1296.05	889	2086.49	65	57	47	52.4098	37.0193	82.7035	2.38966	2.38882	2.17413	-4.11977	4.6774	1.33057e-39	4.05067e-38	LOC_Os09g29100.1	protein|cyclin, putative, expressed	AT4G34160.1	| Symbols: CYCD3;1, CYCD3 | CYCLIN D3;1 | chr4:16357903-16359304 FORWARD LENGTH=376
TR33818|c3_g1_i2	188.84	198.19	247.64	0	0	0	7.63632	8.25292	9.81586	0	0	0	-10.4797	1.91128	1.45596e-39	4.42309e-38	LOC_Os04g23830.1	protein|exonuclease, putative, expressed	AT2G26970.1	| Symbols: | Polynucleotidyl transferase, ribonuclease H-like superfamily protein | chr2:11509908-11511903 REVERSE LENGTH=222
TR35186|c0_g1_i1	1264	863	1041	59	73	61	51.1137	35.9366	41.2628	2.16908	3.05936	2.82175	-3.50728	4.31002	1.54192e-39	4.67744e-38	LOC_Os04g24430.1	protein|sucrose synthase, putative, expressed	AT1G73370.1	| Symbols: SUS6, ATSUS6 | sucrose synthase 6 | chr1:27584533-27588326 REVERSE LENGTH=942
TR25323|c0_g1_i1	393	408	827	8	8	8	15.8922	16.9897	32.7803	0.294112	0.335273	0.370065	-5.50995	3.24533	1.65682e-39	4.99656e-38	LOC_Os02g55890.1	protein|inorganic H+ pyrophosphatase, putative, expressed	AT1G15690.1	| Symbols: AVP1, ATAVP3, AVP-3, AtVHP1;1 | Inorganic H pyrophosphatase family protein | chr1:5399115-5402185 FORWARD LENGTH=770
TR11515|c0_g1_i1	1504.03	2618	2826	145	110	57	60.8201	109.017	112.016	5.33079	4.61	2.63671	-3.94896	5.37153	1.69965e-39	5.12038e-38	LOC_Os04g05050.1	protein|pectate lyase precursor, putative, expressed	AT4G13710.1	| Symbols: | Pectin lyase-like superfamily protein | chr4:7962550-7966012 FORWARD LENGTH=470
TR15338|c0_g5_i1	305.52	304.45	252.79	2	4	2	12.3546	12.6777	10.02	0.0735281	0.167636	0.0925163	-6.17138	2.36482	1.86074e-39	5.59402e-38	NA	NA	NA	NA
TR15064|c1_g1_i1	1885	1359	2153	161	134	125	76.2258	56.5907	85.3398	5.91901	5.61582	5.78227	-3.15205	5.09472	1.96055e-39	5.88796e-38	LOC_Os03g40180.2	protein|60S ribosomal protein L15, putative, expressed	AT4G17390.1	| Symbols: | Ribosomal protein L23/L15e family protein | chr4:9714407-9715545 REVERSE LENGTH=204
TR15375|c2_g1_i6	201.58	243.5	194.88	0	0	0	8.15151	10.1397	7.72458	0	0	0	-10.4966	1.92701	2.04976e-39	6.1495e-38	NA	NA	NA	NA
TR21195|c0_g1_i1	4021.99	4556.18	6286.01	394	480	381	162.641	189.726	249.163	14.485	20.1164	17.6243	-3.01529	6.55164	2.17444e-39	6.50332e-38	LOC_Os01g58380.1	protein|3-hydroxybutyryl-CoA dehydrogenase, putative, expressed	AT3G15290.1	| Symbols: | 3-hydroxyacyl-CoA dehydrogenase family protein | chr3:5145054-5146613 FORWARD LENGTH=294
TR23466|c1_g1_i1	9146.81	7850.2	11429.5	941.38	789.72	761.02	369.879	326.894	453.04	34.6089	33.0964	35.2034	-2.97412	7.49964	2.2392e-39	6.69008e-38	LOC_Os09g08430.1	protein|ribosomal protein L22, putative, expressed	AT1G67430.1	| Symbols: | Ribosomal protein L22p/L17e family protein | chr1:25262209-25263627 FORWARD LENGTH=175
TR22721|c0_g1_i1	2106	2020	2348.72	252	225.01	154.41	85.1626	84.1157	93.0977	9.26454	9.42996	7.14272	-2.83516	5.38773	2.27e-39	6.77509e-38	LOC_Os05g31910.1	protein|white-brown complex homolog protein 16, putative, expressed	AT2G13610.1	| Symbols: | ABC-2 type transporter family protein | chr2:5673827-5675776 REVERSE LENGTH=649
TR24181|c0_g1_i1	677.96	547.05	762.1	38.93	19	15	27.4154	22.78	30.2078	1.43122	0.796273	0.693872	-4.24738	3.58719	2.32538e-39	6.93322e-38	LOC_Os02g44280.1	protein|zinc finger protein, putative, expressed	AT1G62520.1	| Symbols: | unknown protein; BEST Arabidopsis thaliana protein match is: unknown protein (TAIR:AT4G12450.1); Has 388 Blast hits to 388 proteins in 26 species: Archae - 0; Bacteria - 1; Metazoa - 0; Fungi - 8; Plants - 376; Viruses - 0; Other Eukaryotes - 3 (source: NCBI BLink). | chr1:23144506-23145348 FORWARD LENGTH=280
TR35896|c4_g1_i3	179.56	243.86	208.22	0	0	0	7.26106	10.1547	8.25335	0	0	0	-10.4721	1.90407	2.37412e-39	7.07126e-38	NA	NA	NA	NA
TR12160|c0_g1_i1	1115.75	1136.27	1557.14	120.39	69.01	82	45.1188	47.3159	61.7213	4.42602	2.89215	3.79317	-3.27126	4.57398	2.4163e-39	7.18949e-38	NA	NA	AT4G39900.1	| Symbols: | unknown protein; Has 30201 Blast hits to 17322 proteins in 780 species: Archae - 12; Bacteria - 1396; Metazoa - 17338; Fungi - 3422; Plants - 5037; Viruses - 0; Other Eukaryotes - 2996 (source: NCBI BLink). | chr4:18508569-18510289 REVERSE LENGTH=245
TR13322|c0_g2_i1	16228.4	23368	24740	2082.8	1733.82	1154.3	656.244	973.079	980.634	76.5721	72.6628	53.3958	-3.16455	8.64523	2.6028e-39	7.72865e-38	NA	NA	AT4G38770.1	| Symbols: PRP4, ATPRP4 | proline-rich protein 4 | chr4:18097009-18098448 REVERSE LENGTH=448
TR19040|c0_g1_i1	9730.81	7725	12748	904	743	615	393.495	321.68	505.299	33.2347	31.1385	28.4488	-3.20999	7.56186	3.12711e-39	9.2758e-38	LOC_Os11g24610.1	protein|60S ribosomal protein L38, putative, expressed	AT3G59540.1	| Symbols: | Ribosomal L38e protein family | chr3:21995897-21996742 REVERSE LENGTH=69
TR28086|c0_g1_i2	211	255	191	0	0	0	8.53243	10.6186	7.57079	0	0	0	-10.5358	1.96445	3.39148e-39	1.00394e-37	LOC_Os09g29940.2	protein|auxin-independent growth promoter protein, putative, expressed	AT5G15740.1	| Symbols: | O-fucosyltransferase family protein | chr5:5134788-5136956 REVERSE LENGTH=508
TR18748|c0_g1_i1	364	279	625	2	4	3	14.7195	11.618	24.7735	0.0735281	0.167636	0.138774	-6.54298	2.88547	3.51776e-39	1.04026e-37	LOC_Os06g47600.1	protein|thaumatin family domain containing protein, expressed	AT1G18250.2	| Symbols: ATLP-1 | Pathogenesis-related thaumatin superfamily protein | chr1:6277024-6278005 REVERSE LENGTH=244
TR20811|c0_g1_i1	527.02	406	465	16	8	3	21.3117	16.9064	18.4315	0.588225	0.335273	0.138774	-5.17353	3.06265	3.69876e-39	1.09267e-37	NA	NA	AT2G27140.1	| Symbols: | HSP20-like chaperones superfamily protein | chr2:11598496-11599264 REVERSE LENGTH=224
TR5990|c1_g1_i1	170.95	314.63	318.97	0	1.32	0	6.91289	13.1017	12.6432	0	0.05532	0	-8.39855	2.2298	3.73266e-39	1.10155e-37	NA	NA	NA	NA
TR13115|c0_g1_i1	216	323	201	0	0	0	8.73462	13.4502	7.96716	0	0	0	-10.703	2.12518	3.91584e-39	1.15326e-37	NA	NA	NA	NA
TR35|c0_g1_i2	3062.26	3480.75	2620.12	328.56	306.9	247.44	123.832	144.944	103.855	12.0792	12.8619	11.4461	-2.84763	5.88906	4.06275e-39	1.19531e-37	NA	NA	NA	NA
TR15186|c0_g1_i1	256.99	635.1	470.12	5	5	3	10.3922	26.4465	18.6344	0.18382	0.209545	0.138774	-6.12465	2.97871	4.30572e-39	1.26422e-37	LOC_Os05g03040.1	protein|AP2 domain containing protein, expressed	AT2G28550.3	| Symbols: RAP2.7 | related to AP2.7 | chr2:12226168-12228251 REVERSE LENGTH=464
TR9157|c0_g1_i2	195	228	278.88	2	0	0	7.88542	9.49425	11.0541	0.0735281	0	0	-7.71229	2.05231	4.34234e-39	1.27368e-37	LOC_Os03g06290.1	protein|OsSub27 - Putative Subtilisin homologue, expressed	AT4G26330.1	| Symbols: UNE17, ATSBT3.18 | Subtilisin-like serine endopeptidase family protein | chr4:13320408-13323461 FORWARD LENGTH=746
TR7035|c1_g1_i2	3948.14	2906.81	4735.25	345.51	307.84	255.66	159.655	121.044	187.694	12.7023	12.9013	11.8264	-3.14302	6.19246	4.36377e-39	1.27867e-37	LOC_Os09g32976.1	protein|ribosomal protein L7Ae, putative, expressed	AT3G62870.1	| Symbols: | Ribosomal protein L7Ae/L30e/S12e/Gadd45 family protein | chr3:23242862-23244273 REVERSE LENGTH=256
TR35901|c1_g2_i4	4398.8	4319.19	3666.44	450.35	417.39	354.35	177.879	179.857	145.329	16.5567	17.4924	16.3916	-2.81449	6.33	4.68339e-39	1.37093e-37	LOC_Os11g10480.1	protein|dehydrogenase, putative, expressed	AT1G77120.1	| Symbols: ADH1, ADH, ATADH, ATADH1 | alcohol dehydrogenase 1 | chr1:28975509-28977216 FORWARD LENGTH=379
TR28807|c0_g1_i1	1619.99	1456.97	1668.13	191.17	161	117	65.5093	60.6704	66.1207	7.02818	6.74736	5.4122	-2.81693	4.94672	5.39987e-39	1.57747e-37	LOC_Os01g65440.1	protein|universal stress protein domain containing protein, putative, expressed	AT1G44760.1	| Symbols: | Adenine nucleotide alpha hydrolases-like superfamily protein | chr1:16896894-16898427 REVERSE LENGTH=213
TR10236|c0_g1_i1	1603.03	1680.04	2255	187	203	167	64.8234	69.9593	89.3829	6.87488	8.50754	7.72511	-2.7687	5.16465	6.14968e-39	1.78928e-37	LOC_Os02g01030.2	protein|tetratricopeptide repeat domain containing protein, expressed	AT4G22670.1	| Symbols: AtHip1, HIP1, TPR11 | HSP70-interacting protein 1 | chr4:11918236-11920671 FORWARD LENGTH=441
TR7890|c0_g1_i1	570	549	1239	19	19.26	17	23.0497	22.8612	49.111	0.698517	0.807169	0.786388	-4.85236	3.78731	7.33648e-39	2.12391e-37	LOC_Os06g08080.1	protein|inorganic H+ pyrophosphatase, putative, expressed	AT1G15690.1	| Symbols: AVP1, ATAVP3, AVP-3, AtVHP1;1 | Inorganic H pyrophosphatase family protein | chr1:5399115-5402185 FORWARD LENGTH=770
TR10823|c0_g1_i4	197.68	195.05	202.04	0	0	0	7.9938	8.12217	8.00839	0	0	0	-10.393	1.82784	1.03796e-38	2.99292e-37	LOC_Os10g35670.1	protein|zinc finger, RING-type, putative, expressed	AT5G01520.1	| Symbols: | RING/U-box superfamily protein | chr5:206797-208399 FORWARD LENGTH=242
TR18485|c0_g2_i1	228.62	200.51	201.06	0	0	0	9.24495	8.34953	7.96954	0	0	0	-10.4818	1.91228	1.18086e-38	3.3948e-37	LOC_Os01g34620.9	protein|OsGrx_S15.1 - glutaredoxin subgroup II, expressed	AT3G15660.1	| Symbols: ATGRX4, GRX4 | glutaredoxin 4 | chr3:5308134-5309383 REVERSE LENGTH=169
TR41117|c0_g1_i1	10415.2	7920.42	11915.7	981	812.01	713	421.173	329.818	472.311	36.0655	34.0306	32.982	-3.06562	7.58338	1.28102e-38	3.6718e-37	LOC_Os08g41300.1	protein|60S ribosomal protein L32, putative, expressed	AT4G18100.1	| Symbols: | Ribosomal protein L32e | chr4:10035715-10036475 REVERSE LENGTH=133
TR6885|c0_g3_i1	181	190	229	0	0	0	7.31929	7.91188	9.07702	0	0	0	-10.3996	1.83469	1.31847e-38	3.77541e-37	LOC_Os03g52794.1	protein|phosphatidylinositol kinase, putative, expressed	AT4G21520.1	| Symbols: | Transducin/WD40 repeat-like superfamily protein | chr4:11447514-11450377 REVERSE LENGTH=425
TR24554|c0_g2_i1	178.3	313.33	246.75	0.97	0	0	7.21011	13.0475	9.78059	0.0356611	0	0	-8.63238	2.11577	1.33908e-38	3.83061e-37	NA	NA	NA	NA
TR21398|c0_g1_i1	4034.13	2787.41	4916.79	304.92	267	256.02	163.132	116.072	194.89	11.2101	11.1897	11.843	-3.28961	6.1969	1.34648e-38	3.84797e-37	LOC_Os04g32560.1	protein|ATP-dependent Clp protease ATP-binding subunit clpA homolog CD4B,chloroplast precursor, putative, expressed	AT5G50920.1	| Symbols: CLPC, ATHSP93-V, HSP93-V, DCA1, CLPC1 | CLPC homologue 1 | chr5:20715710-20719800 REVERSE LENGTH=929
TR42487|c0_g2_i17	251.55	207.46	201.9	0	0	0	10.1722	8.63894	8.00284	0	0	0	-10.5537	1.98083	1.63826e-38	4.66341e-37	NA	NA	NA	NA
TR10415|c0_g1_i1	3515.42	2551.75	4336.32	294	214	217.03	142.157	106.259	171.881	10.8086	8.96854	10.0394	-3.31032	6.02034	1.80974e-38	5.14645e-37	LOC_Os03g46490.1	protein|40S ribosomal protein S21, putative, expressed	AT5G27700.1	| Symbols: | Ribosomal protein S21e | chr5:9807541-9808048 REVERSE LENGTH=82
TR6021|c0_g1_i1	333.21	253	810.5	0	0	0	13.4744	10.5353	32.1263	0	0	0	-11.6022	2.9976	1.88735e-38	5.35662e-37	LOC_Os12g36890.1	protein|CSLD4 - cellulose synthase-like family D, expressed	AT1G02730.1	| Symbols: ATCSLD5, CSLD5, SOS6 | cellulose synthase-like D5 | chr1:594697-598473 REVERSE LENGTH=1181
TR29596|c0_g1_i1	3330.01	2662.04	4243	285	277	274	134.659	110.851	168.182	10.4778	11.6088	12.6747	-3.06932	6.01852	1.98347e-38	5.62391e-37	LOC_Os01g68790.2	protein|RNA recognition motif containing protein, putative, expressed	AT3G23830.1	| Symbols: GR-RBP4, GRP4 | glycine-rich RNA-binding protein 4 | chr3:8606762-8607677 REVERSE LENGTH=136
TR29527|c0_g1_i1	19711.2	14554.2	22042.2	1770.47	1487.31	1284.96	797.081	606.059	873.701	65.0896	62.3318	59.4398	-3.10525	8.47596	2.02251e-38	5.729e-37	LOC_Os01g25610.1	protein|40S ribosomal protein S4, putative, expressed	AT5G58420.1	| Symbols: | Ribosomal protein S4 (RPS4A) family protein | chr5:23619599-23620896 FORWARD LENGTH=262
TR3918|c0_g1_i1	172	207	203	0	0	0	6.95535	8.61978	8.04644	0	0	0	-10.3555	1.79263	2.1016e-38	5.94718e-37	NA	NA	NA	NA
TR3466|c1_g1_i1	4302.96	3572.36	5127.39	464.38	417.45	343.97	174.003	148.758	203.238	17.0725	17.4949	15.9114	-2.87648	6.38597	2.23627e-38	6.32212e-37	LOC_Os03g14530.1	protein|S10/S20 domain containing ribosomal protein, putative, expressed	AT3G47370.2	| Symbols: | Ribosomal protein S10p/S20e family protein | chr3:17453671-17454437 REVERSE LENGTH=122
TR29469|c0_g1_i1	5178.96	3654.99	5944.85	435.98	396	316	209.427	152.199	235.64	16.0284	16.596	14.6176	-3.16024	6.54241	2.2925e-38	6.47475e-37	LOC_Os02g54470.1	protein|60S ribosomal protein L35a-3, putative, expressed	AT1G07070.1	| Symbols: | Ribosomal protein L35Ae family protein | chr1:2168652-2169703 FORWARD LENGTH=112
TR9957|c0_g1_i1	161	335	291	0	0	0	6.51053	13.9499	11.5346	0	0	0	-10.7748	2.19553	2.44407e-38	6.88266e-37	NA	NA	NA	NA
TR33511|c0_g1_i1	1225	1023	1365.09	128	100	77	49.5366	42.5992	54.1089	4.7058	4.19091	3.56188	-3.04289	4.52922	2.89328e-38	8.13182e-37	LOC_Os03g19650.3	protein|PPR2, putative, expressed	AT3G06430.1	| Symbols: EMB2750 | Tetratricopeptide repeat (TPR)-like superfamily protein | chr3:1956658-1958240 REVERSE LENGTH=486
TR12639|c0_g1_i1	1276.78	1475.7	2113.22	167.06	136.12	122	51.6305	61.4503	83.763	6.1418	5.70466	5.64349	-2.97169	4.94938	3.45023e-38	9.68778e-37	LOC_Os09g32550.2	protein|glucan endo-1,3-beta-glucosidase precursor, putative, expressed	AT3G07320.1	| Symbols: | O-Glycosyl hydrolases family 17 protein | chr3:2332324-2333925 REVERSE LENGTH=460
TR10316|c0_g1_i1	3795.01	2667.97	5072.02	293	254	227	153.463	111.098	201.043	10.7719	10.6449	10.5006	-3.36255	6.16211	4.70368e-38	1.31435e-36	LOC_Os02g40880.1	protein|ribosomal protein L14, putative, expressed	AT4G27090.1	| Symbols: | Ribosomal protein L14 | chr4:13594104-13595187 REVERSE LENGTH=134
TR13859|c4_g7_i5	230.57	180.85	224.34	0	0	0	9.3238	7.53086	8.89231	0	0	0	-10.4937	1.9237	4.92845e-38	1.37583e-36	LOC_Os01g11570.1	protein|GDSL-like lipase/acylhydrolase, putative, expressed	AT5G45920.1	| Symbols: | SGNH hydrolase-type esterase superfamily protein | chr5:18622822-18624677 FORWARD LENGTH=241
TR40718|c0_g1_i3	304.3	226.8	232.94	1.95	1.11	0	12.3053	9.44428	9.23319	0.0716899	0.0465191	0	-7.31198	2.19154	5.49821e-38	1.53192e-36	LOC_Os08g36020.1	protein|Disease resistance/zinc finger/chromosome condensation-like region protein, putative, expressed	AT1G54180.1	| Symbols: ATBRXL3, BRX-LIKE3 | BREVIS RADIX-like 3 | chr1:20227697-20229728 FORWARD LENGTH=370
TR19517|c0_g1_i3	277.43	194.87	244.33	1	0	0	11.2187	8.11467	9.68466	0.036764	0	0	-8.5797	2.09553	5.78933e-38	1.61148e-36	NA	NA	NA	NA
TR30652|c3_g4_i4	1572.85	1904.66	1654.62	229.1	201.04	160.28	63.603	79.3128	65.5852	8.42264	8.4254	7.41425	-2.58828	5.08426	6.61441e-38	1.83761e-36	NA	NA	AT4G19160.2	| Symbols: | unknown protein; Has 35333 Blast hits to 34131 proteins in 2444 species: Archae - 798; Bacteria - 22429; Metazoa - 974; Fungi - 991; Plants - 531; Viruses - 0; Other Eukaryotes - 9610 (source: NCBI BLink). | chr4:10477772-10479947 FORWARD LENGTH=453
TR3989|c0_g1_i8	170.4	202.97	197.63	0	0	0	6.89065	8.45197	7.83358	0	0	0	-10.3285	1.76688	6.69881e-38	1.85927e-36	LOC_Os04g51610.1	protein|calcium-transporting ATPase, plasma membrane-type, putative, expressed	AT3G21180.1	| Symbols: ACA9, ATACA9 | autoinhibited Ca(2+)-ATPase 9 | chr3:7425770-7431941 FORWARD LENGTH=1086
TR15062|c0_g1_i1	6325.87	4808.94	7268.78	594.45	492.76	483.38	255.806	200.251	288.117	21.8544	20.6511	22.3603	-3.01637	6.87247	7.0148e-38	1.94325e-36	LOC_Os03g27260.1	protein|40S ribosomal protein S6, putative, expressed	AT5G10360.1	| Symbols: EMB3010, RPS6B | Ribosomal protein S6e | chr5:3258734-3260142 REVERSE LENGTH=249
TR31267|c0_g1_i1	172	187	237	0	0	0	6.95535	7.78695	9.39412	0	0	0	-10.3875	1.82332	7.02209e-38	1.94341e-36	NA	NA	NA	NA
TR7035|c2_g1_i1	7888.06	5850.94	9956.21	710	578.6	506	318.978	243.642	394.641	26.1025	24.2486	23.4066	-3.19306	7.21569	7.037e-38	1.94567e-36	LOC_Os09g32976.1	protein|ribosomal protein L7Ae, putative, expressed	AT3G62870.1	| Symbols: | Ribosomal protein L7Ae/L30e/S12e/Gadd45 family protein | chr3:23242862-23244273 REVERSE LENGTH=256
TR20763|c0_g1_i1	9760.04	12386.1	15801	1168.56	913.69	1059.91	394.677	515.776	626.315	42.961	38.2919	49.0295	-3.0372	7.89746	7.18529e-38	1.98477e-36	LOC_Os07g26690.1	protein|aquaporin protein, putative, expressed	AT4G35100.1	| Symbols: PIP3, PIP3A, PIP2;7, SIMIP | plasma membrane intrinsic protein 3 | chr4:16708672-16709958 FORWARD LENGTH=280
TR176|c0_g1_i1	189.99	194.71	217.43	0	0	1	7.68283	8.10801	8.61841	0	0	0.0462581	-8.30969	1.84539	7.8456e-38	2.16304e-36	NA	NA	NA	NA
TR22779|c0_g1_i1	11303.9	10517.5	13190	1388	1266	1036	457.107	437.965	522.82	51.0285	53.0569	47.9234	-2.71487	7.83241	8.32485e-38	2.2908e-36	LOC_Os01g13080.1	protein|60S acidic ribosomal protein, putative, expressed	AT5G57290.1	| Symbols: | 60S acidic ribosomal protein family | chr5:23207049-23207835 REVERSE LENGTH=120
TR33842|c1_g1_i2	258.96	306.03	353.82	7.27	0	0	10.4718	12.7435	14.0246	0.267275	0	0	-6.39702	2.4363	1.13204e-37	3.0945e-36	LOC_Os02g53520.1	protein|kinesin motor domain containing protein, putative, expressed	AT5G06670.1	| Symbols: | P-loop containing nucleoside triphosphate hydrolases superfamily protein | chr5:2048243-2055019 REVERSE LENGTH=986
TR28449|c0_g1_i1	180.88	191.68	285.61	0	0	0	7.31444	7.98184	11.3209	0	0	0	-10.5274	1.95724	1.17585e-37	3.20625e-36	LOC_Os05g25060.1	protein|PPR repeat domain containing protein, putative, expressed	AT5G67570.1	| Symbols: EMB246, DG1, EMB1408 | Tetratricopeptide repeat (TPR)-like superfamily protein | chr5:26952352-26955480 FORWARD LENGTH=798
TR34712|c0_g1_i1	3748.25	2832.27	3904.04	336	346.7	289.04	151.572	117.94	154.747	12.3527	14.5299	13.3705	-2.90034	6.0785	1.17625e-37	3.20625e-36	LOC_Os06g07580.1	protein|expressed protein	AT5G56670.1	| Symbols: | Ribosomal protein S30 family protein | chr5:22935413-22935981 REVERSE LENGTH=62
TR41920|c0_g1_i1	11569.9	8690.94	14341.5	1057	906	805	467.865	361.903	568.465	38.8596	37.9696	37.2378	-3.11177	7.77001	1.30522e-37	3.55446e-36	LOC_Os11g38959.1	protein|40S ribosomal protein S9-2, putative, expressed	AT5G39850.1	| Symbols: | Ribosomal protein S4 | chr5:15950053-15951171 FORWARD LENGTH=197
TR17570|c1_g1_i1	1514	1225	1847	159	141	117	61.2232	51.0108	73.2107	5.84548	5.90918	5.4122	-2.92718	4.88178	1.31399e-37	3.57496e-36	LOC_Os07g07709.1	protein|ribosomal protein S13p/S18e, putative, expressed	AT4G09800.1	| Symbols: RPS18C | S18 ribosomal protein | chr4:6173818-6174963 FORWARD LENGTH=152
TR9461|c2_g1_i1	1536.97	1104.35	1697.18	128.36	118.48	110.92	62.1521	45.9867	67.2722	4.71903	4.96539	5.13095	-3.0657	4.79155	1.35737e-37	3.68605e-36	LOC_Os05g35520.1	protein|deoxynucleoside kinase family, putative, expressed	AT1G72040.1	| Symbols: | P-loop containing nucleoside triphosphate hydrolases superfamily protein | chr1:27112159-27114248 REVERSE LENGTH=580
TR9400|c0_g1_i6	205.65	173.27	238.85	0	0	0	8.31609	7.21522	9.46745	0	0	0	-10.4467	1.87919	1.42708e-37	3.87173e-36	NA	NA	NA	NA
TR6574|c1_g1_i5	314.68	191.06	246.41	0	0	0	12.7251	7.95602	9.76711	0	0	0	-10.746	2.165	1.52148e-37	4.11624e-36	NA	NA	AT5G55060.1	| Symbols: | unknown protein; FUNCTIONS IN: molecular_function unknown; INVOLVED IN: biological_process unknown; LOCATED IN: cellular_component unknown; EXPRESSED IN: 25 plant structures; EXPRESSED DURING: 15 growth stages; BEST Arabidopsis thaliana protein match is: unknown protein (TAIR:AT5G58510.1); Has 223 Blast hits to 218 proteins in 80 species: Archae - 0; Bacteria - 2; Metazoa - 117; Fung…
TR25894|c0_g1_i1	547.41	421.49	1192.42	9.46	10.01	8.67	22.1362	17.5515	47.2647	0.347788	0.41951	0.401058	-5.69419	3.64405	1.59345e-37	4.30291e-36	LOC_Os01g62230.1	protein|Core histone H2A/H2B/H3/H4 domain containing protein, putative, expressed	AT1G07790.1	| Symbols: HTB1 | Histone superfamily protein | chr1:2413049-2413495 FORWARD LENGTH=148
TR21166|c0_g1_i1	3398.04	4441	6262	450	321	286	137.41	184.93	248.211	16.5438	13.4528	13.2298	-3.19545	6.45131	2.48571e-37	6.67496e-36	LOC_Os04g48490.1	protein|fasciclin-like arabinogalactan protein, putative, expressed	AT2G45470.1	| Symbols: FLA8, AGP8 | FASCICLIN-like arabinogalactan protein 8 | chr2:18742797-18744059 REVERSE LENGTH=420
TR28409|c2_g1_i1	2137.17	1593.96	3102.81	135.1	169	113.09	86.423	66.3748	122.988	4.96682	7.08264	5.23133	-3.49649	5.39504	3.8999e-37	1.03953e-35	LOC_Os07g44190.1	protein|h/ACA ribonucleoprotein complex subunit 4, putative, expressed	AT3G57150.1	| Symbols: NAP57, AtNAP57, CBF5, AtCBF5 | homologue of NAP57 | chr3:21154255-21155952 REVERSE LENGTH=565
TR33221|c0_g1_i1	353.04	673.23	774.75	21	20	15	14.2763	28.0343	30.7093	0.772045	0.838182	0.693872	-4.44507	3.41445	3.9442e-37	1.05037e-35	LOC_Os03g48540.1	protein|expressed protein	AT1G74790.1	| Symbols: | catalytics | chr1:28098912-28101673 FORWARD LENGTH=695
TR15687|c0_g1_i1	202.98	209.55	173.52	0	0	0	8.20812	8.72597	6.87792	0	0	0	-10.375	1.81038	4.57528e-37	1.21396e-35	NA	NA	NA	NA
TR26178|c0_g1_i1	530	589	752.88	50.03	33	32	21.4322	24.5268	29.8424	1.83931	1.383	1.48026	-3.48352	3.54059	4.6397e-37	1.2288e-35	LOC_Os02g30650.1	protein|heavy metal-associated domain containing protein, expressed	AT5G63530.1	| Symbols: ATFP3, FP3 | farnesylated protein 3 | chr5:25433279-25435614 FORWARD LENGTH=355
TR3006|c0_g1_i1	596	845.02	1007.05	66	48	31	24.1011	35.1879	39.9171	2.42643	2.01164	1.434	-3.5416	3.91075	4.79088e-37	1.26768e-35	LOC_Os11g31980.1	protein|OsSCP63 - Putative Serine Carboxypeptidase homologue, expressed	AT1G28110.1	| Symbols: SCPL45 | serine carboxypeptidase-like 45 | chr1:9804153-9806832 REVERSE LENGTH=461
TR30606|c8_g2_i3	296.72	331.18	206.46	1	2	2	11.9988	13.7908	8.18359	0.036764	0.0838182	0.0925163	-6.76701	2.31342	5.33607e-37	1.41064e-35	NA	NA	NA	NA
TR6292|c0_g1_i1	3288.99	2434.05	4164.97	298	263	237	133	101.357	165.09	10.9557	11.0221	10.9632	-3.09622	5.96707	5.59989e-37	1.47904e-35	LOC_Os10g27174.1	protein|40S ribosomal protein S28, putative, expressed	AT5G64140.1	| Symbols: RPS28 | ribosomal protein S28 | chr5:25667529-25667723 REVERSE LENGTH=64
TR21812|c4_g1_i2	223.53	197.17	288.25	1	1	1	9.03912	8.21045	11.4255	0.036764	0.0419091	0.0462581	-7.20737	2.07442	5.75324e-37	1.51677e-35	NA	NA	AT3G18670.1	| Symbols: | Ankyrin repeat family protein | chr3:6424135-6426471 REVERSE LENGTH=598
TR15767|c0_g1_i1	16870	10737	17244	1264.02	901.01	837	682.189	447.104	683.511	46.4705	37.7605	38.7181	-3.38231	8.12619	5.80888e-37	1.53004e-35	LOC_Os06g09679.2	protein|chaperonin, putative, expressed	AT5G20720.1	| Symbols: CPN20, CPN10, CHCPN10, ATCPN21, CPN21 | chaperonin 20 | chr5:7015015-7016354 FORWARD LENGTH=253
TR15730|c6_g1_i3	470.13	616.06	733.79	38	40.55	34	19.0111	25.6536	29.0857	1.39703	1.69941	1.57278	-3.46299	3.49854	7.54179e-37	1.98107e-35	LOC_Os04g52780.1	protein|leucine-rich repeat receptor protein kinase EXS precursor, putative, expressed	AT5G46330.1	| Symbols: FLS2 | Leucine-rich receptor-like protein kinase family protein | chr5:18791802-18795407 FORWARD LENGTH=1173
TR24261|c0_g1_i1	4057.24	3325.73	5557.57	418.01	361.59	323.25	164.067	138.488	220.289	15.3677	15.1539	14.9529	-3.01543	6.35934	8.16108e-37	2.13406e-35	LOC_Os08g13690.1	protein|60S ribosomal protein L7, putative, expressed	AT3G13580.3	| Symbols: | Ribosomal protein L30/L7 family protein | chr3:4433809-4435109 FORWARD LENGTH=244
TR23873|c0_g1_i1	157.99	260.05	358.29	0	0	0	6.38881	10.8289	14.2018	0	0	0	-10.7527	2.17446	8.39968e-37	2.19446e-35	LOC_Os07g41080.1	protein|hydrolase, alpha/beta fold family domain containing protein, expressed	AT1G13820.1	| Symbols: | alpha/beta-Hydrolases superfamily protein | chr1:4735622-4737617 FORWARD LENGTH=339
TR22503|c6_g1_i2	851.01	976.5	780.47	67.89	87.61	60.67	34.4132	40.6629	30.936	2.49591	3.67166	2.80648	-3.05793	4.06161	9.02901e-37	2.35675e-35	LOC_Os07g01060.1	protein|expressed protein	AT2G39950.1	| Symbols: | unknown protein; Has 978 Blast hits to 254 proteins in 81 species: Archae - 0; Bacteria - 8; Metazoa - 109; Fungi - 53; Plants - 41; Viruses - 0; Other Eukaryotes - 767 (source: NCBI BLink). | chr2:16676758-16680204 REVERSE LENGTH=636
TR16933|c0_g1_i1	169	180	189	0	0	0	6.83403	7.49546	7.49151	0	0	0	-10.2451	1.68728	9.22598e-37	2.40599e-35	NA	NA	NA	NA
TR15749|c2_g1_i3	373.7	475.62	469.68	16.96	9.31	18.67	15.1117	19.8055	18.617	0.623518	0.390174	0.863639	-4.31352	2.99644	1.27228e-36	3.30006e-35	LOC_Os01g72690.2	protein|NAD kinase, putative, expressed	AT3G21070.1	| Symbols: NADK1, ATNADK-1 | NAD kinase 1 | chr3:7380434-7383874 REVERSE LENGTH=530
TR22550|c2_g4_i6	216.02	246.23	176.27	1	0	0	8.73543	10.2534	6.98693	0.036764	0	0	-8.40676	1.93057	1.36317e-36	3.52948e-35	NA	NA	NA	NA
TR8200|c0_g1_i1	7774.48	5916.03	9001.17	711.5	697.53	635.76	314.385	246.352	356.785	26.1576	29.2328	29.4091	-2.93502	7.18314	1.49067e-36	3.85269e-35	LOC_Os03g04750.1	protein|60S ribosomal protein L21-2, putative, expressed	AT1G09690.1	| Symbols: | Translation protein SH3-like family protein | chr1:3136407-3137430 REVERSE LENGTH=164
TR32809|c0_g1_i1	617	565.01	795.95	53.98	42.03	35	24.9503	23.5278	31.5496	1.98452	1.76144	1.61903	-3.38141	3.63197	1.52692e-36	3.94286e-35	LOC_Os03g10200.1	protein|ethylene-responsive element-binding protein, putative, expressed	AT1G80690.1	| Symbols: | PPPDE putative thiol peptidase family protein | chr1:30329283-30330524 REVERSE LENGTH=227
TR35194|c0_g1_i1	5820.7	4893	6022.99	642	431	346	235.378	203.752	238.737	23.6025	18.0628	16.0053	-3.04638	6.73392	1.60715e-36	4.14633e-35	LOC_Os01g60450.1	protein|cytochrome P450, putative, expressed	AT2G30490.1	| Symbols: ATC4H, C4H, CYP73A5, REF3 | cinnamate-4-hydroxylase | chr2:12993861-12995683 REVERSE LENGTH=505
TR16988|c2_g1_i1	1149.98	741	1506	65	65	56	46.503	30.8563	59.6943	2.38966	2.72409	2.59046	-3.65269	4.38585	2.18012e-36	5.60456e-35	NA	NA	NA	NA
TR15064|c0_g1_i2	8557.02	6280.45	9743.15	788.99	756	625	346.029	261.527	386.195	29.0065	31.6833	28.9113	-2.97179	7.2951	2.22096e-36	5.70448e-35	LOC_Os05g19370.1	protein|60S ribosomal protein L15, putative, expressed	AT4G16720.1	| Symbols: | Ribosomal protein L23/L15e family protein | chr4:9400156-9401315 REVERSE LENGTH=204
TR38061|c0_g1_i1	1079.36	964	1534	114	105.99	84	43.6472	40.1424	60.8041	4.1911	4.44194	3.88568	-3.01927	4.5102	2.4622e-36	6.30729e-35	LOC_Os10g06610.1	protein|expressed protein	AT4G38760.1	| Symbols: | Protein of unknown function (DUF3414) | chr4:18085033-18096166 REVERSE LENGTH=1965
TR37605|c0_g1_i1	351	315	418	5	7	11	14.1938	13.1171	16.5685	0.18382	0.293364	0.508839	-4.98897	2.70166	2.49925e-36	6.39654e-35	LOC_Os03g14010.1	protein|glycosyl hydrolase family 10 protein, putative, expressed	AT4G38650.1	| Symbols: | Glycosyl hydrolase family 10 protein | chr4:18063377-18065769 FORWARD LENGTH=562
TR19584|c0_g1_i1	2511.4	2308.14	3023.43	272.69	281.96	274.83	101.556	96.1143	119.842	10.0252	11.8167	12.7131	-2.69511	5.68002	2.5069e-36	6.41044e-35	LOC_Os06g04370.1	protein|expressed protein	AT2G45340.1	| Symbols: | Leucine-rich repeat protein kinase family protein | chr2:18691739-18694466 FORWARD LENGTH=691
TR6267|c0_g2_i1	158.29	182.15	184.07	0	0	0	6.40094	7.58499	7.2961	0	0	0	-10.2065	1.65081	2.71129e-36	6.92085e-35	NA	NA	NA	NA
TR31757|c1_g1_i11	230.67	268.03	231.58	2.19	3	2.81	9.32785	11.1612	9.17928	0.0805133	0.125727	0.129985	-5.92123	2.13031	2.86124e-36	7.28433e-35	NA	NA	NA	NA
TR8026|c0_g1_i1	181	178	177	0	0	0	7.31929	7.41218	7.01586	0	0	0	-10.244	1.68586	3.08682e-36	7.84481e-35	LOC_Os07g07550.1	protein|galactose-1-phosphate uridyl transferase, putative, expressed	AT5G18200.1	| Symbols: | UTP:galactose-1-phosphate uridylyltransferases;ribose-5-phosphate adenylyltransferases | chr5:6015270-6016555 FORWARD LENGTH=351
TR13608|c0_g1_i1	233	166	306	0	0	0	9.42207	6.91248	12.1291	0	0	0	-10.6356	2.06024	3.53681e-36	8.94909e-35	NA	NA	NA	NA
TR37506|c0_g1_i1	2629.88	3660.01	5654.79	212	188	84	106.347	152.408	224.142	7.79398	7.87891	3.88568	-4.09928	6.14073	3.60275e-36	9.09206e-35	LOC_Os04g05050.1	protein|pectate lyase precursor, putative, expressed	AT4G13710.1	| Symbols: | Pectin lyase-like superfamily protein | chr4:7962550-7966012 FORWARD LENGTH=470
TR4085|c0_g1_i1	195.23	216.12	164.67	0	0	0	7.89472	8.99955	6.52713	0	0	0	-10.3491	1.78581	3.77392e-36	9.50746e-35	LOC_Os01g14040.1	protein|D-tyrosyl-tRNA, putative, expressed	AT4G18460.1	| Symbols: | D-Tyr-tRNA(Tyr) deacylase family protein | chr4:10195763-10196679 REVERSE LENGTH=153
TR33253|c0_g1_i1	3926	3077.02	5009	416	326	292	158.76	128.132	198.545	15.2938	13.6624	13.5074	-3.00738	6.25563	4.10486e-36	1.03053e-34	LOC_Os12g03090.1	protein|ribosomal protein, putative, expressed	AT2G09990.1	| Symbols: | Ribosomal protein S5 domain 2-like superfamily protein | chr2:3781442-3781882 FORWARD LENGTH=146
TR3510|c0_g1_i1	372.73	208.68	636.29	1	0	1	15.0725	8.68974	25.221	0.036764	0	0.0462581	-8.50116	2.82008	5.0349e-36	1.26073e-34	LOC_Os02g12780.1	protein|cytokinin dehydrogenase precursor, putative, expressed	AT5G56970.1	| Symbols: CKX3, ATCKX3 | cytokinin oxidase 3 | chr5:23044944-23048245 REVERSE LENGTH=523
TR37528|c0_g1_i1	1052.06	1035.08	1285.22	129	130	111	42.5433	43.1022	50.9431	4.74256	5.44818	5.13465	-2.64824	4.47369	5.11209e-36	1.27895e-34	LOC_Os01g12390.1	protein|inactive receptor kinase At2g26730 precursor, putative, expressed	AT4G23740.1	| Symbols: | Leucine-rich repeat protein kinase family protein | chr4:12367063-12369159 FORWARD LENGTH=638
TR36619|c2_g1_i8	819.75	425.35	306.45	3.37	1.29	0	33.1491	17.7122	12.147	0.123895	0.0540627	0	-7.80459	3.20583	5.29299e-36	1.32192e-34	NA	NA	NA	NA
TR21812|c4_g1_i1	362.39	311.05	443.56	11.33	2.03	1	14.6544	12.9526	17.5817	0.416537	0.0850754	0.0462581	-5.73695	2.72505	5.30682e-36	1.32423e-34	NA	NA	AT3G18670.1	| Symbols: | Ankyrin repeat family protein | chr3:6424135-6426471 REVERSE LENGTH=598
TR34384|c0_g1_i1	1407.11	1223.85	1762.59	137.58	156.48	134.74	56.9008	50.9629	69.8649	5.058	6.55793	6.23282	-2.81383	4.83236	5.33517e-36	1.33016e-34	LOC_Os03g50120.1	protein|zinc finger family protein, putative, expressed	AT1G48570.1	| Symbols: | zinc finger (Ran-binding) family protein | chr1:17955455-17957661 REVERSE LENGTH=455
TR34443|c3_g2_i1	1803.4	1105.28	4185.14	34	41.3	30	72.926	46.0255	165.889	1.24998	1.73085	1.38774	-5.51696	5.34492	5.66696e-36	1.40924e-34	LOC_Os11g05730.1	protein|histone H3, putative, expressed	AT5G65360.1	| Symbols: | Histone superfamily protein | chr5:26120099-26120509 REVERSE LENGTH=136
TR34885|c0_g1_i1	2163	1484	2725.08	143	165	141	87.4675	61.7959	108.016	5.25726	6.915	6.5224	-3.28599	5.31802	6.0535e-36	1.50277e-34	LOC_Os03g18580.1	protein|40S ribosomal protein S7, putative, expressed	AT3G02560.1	| Symbols: | Ribosomal protein S7e family protein | chr3:542341-543168 FORWARD LENGTH=191
TR32556|c3_g1_i1	9438	7369	11702	971	827	746	381.654	306.856	463.84	35.6979	34.6588	34.5086	-2.953	7.5076	6.28196e-36	1.55682e-34	LOC_Os08g02340.2	protein|60S acidic ribosomal protein, putative, expressed	AT5G24510.1	| Symbols: | 60S acidic ribosomal protein family | chr5:8369295-8369866 REVERSE LENGTH=111
TR31760|c5_g1_i8	213.9	177.78	237.48	1.71	0	0	8.6497	7.40302	9.41314	0.0628665	0	0	-7.75871	1.91034	6.38882e-36	1.58194e-34	NA	NA	NA	NA
TR3654|c0_g1_i1	209	182	176	0	0	0	8.45156	7.57875	6.97622	0	0	0	-10.3306	1.76774	7.18842e-36	1.77235e-34	NA	NA	NA	NA
TR29290|c0_g3_i1	773.48	603.8	656.77	54.55	36.72	30.07	31.278	25.1431	26.0328	2.00548	1.5389	1.39098	-3.54992	3.67109	7.37277e-36	1.81625e-34	LOC_Os02g52810.2	protein|remorin C-terminal domain containing protein, putative, expressed	AT4G36970.1	| Symbols: | Remorin family protein | chr4:17429826-17431459 REVERSE LENGTH=427
TR17783|c0_g1_i1	26185	21342.5	31226	2867.04	2547	2264	1058.87	888.735	1237.72	105.404	106.742	104.728	-2.82509	8.98841	7.47364e-36	1.83953e-34	LOC_Os06g02510.2	protein|ribosomal protein L13, putative, expressed	AT3G49010.1	| Symbols: ATBBC1, BBC1, RSU2 | breast basic conserved 1 | chr3:18166971-18168047 REVERSE LENGTH=206
TR34374|c1_g1_i1	278.55	238.07	187.85	1	0	1	11.264	9.91358	7.44593	0.036764	0	0.0462581	-7.73339	2.07757	7.48614e-36	1.84104e-34	LOC_Os11g31090.1	protein|transferase family protein, putative, expressed	AT1G65450.1	| Symbols: | HXXXD-type acyl-transferase family protein | chr1:24315875-24318895 FORWARD LENGTH=450
TR42905|c1_g4_i1	151.5	176.02	190.1	0	0	0	6.12637	7.32973	7.53511	0	0	0	-10.1856	1.63113	7.84961e-36	1.92715e-34	NA	NA	NA	NA
TR13425|c3_g1_i3	315	490	316	8	11	7	12.738	20.4043	12.5255	0.294112	0.461	0.323807	-4.87438	2.74702	8.46789e-36	2.07718e-34	LOC_Os01g14926.1	protein|protein kinase domain containing protein, expressed	AT5G39000.1	| Symbols: | Malectin/receptor-like protein kinase family protein | chr5:15611860-15614481 FORWARD LENGTH=873
TR33785|c0_g1_i1	261	411	463	5	12	6	10.5543	17.1146	18.3522	0.18382	0.502909	0.277549	-5.0538	2.74844	9.31477e-36	2.2772e-34	LOC_Os03g39760.1	protein|cytochrome P450, putative, expressed	AT3G48270.1	| Symbols: CYP71A26 | cytochrome P450, family 71, subfamily A, polypeptide 26 | chr3:17876571-17878173 FORWARD LENGTH=489
TR12248|c1_g1_i1	1366.49	1570	1825	214	202	169.9	55.2582	65.3771	72.3387	7.86751	8.46564	7.85926	-2.48157	4.98751	9.46509e-36	2.31199e-34	LOC_Os06g45280.1	protein|protein kinase APK1B, chloroplast precursor, putative, expressed	AT5G01020.1	| Symbols: | Protein kinase superfamily protein | chr5:6309-8270 REVERSE LENGTH=410
TR12223|c1_g3_i2	4251.3	3124.44	4901.27	373.78	371.49	347.88	171.914	130.106	194.275	13.7417	15.5688	16.0923	-2.95087	6.29724	1.02611e-35	2.49798e-34	LOC_Os01g56350.3	protein|PTAC12, putative, expressed	AT2G34640.1	| Symbols: PTAC12, HMR | plastid transcriptionally active 12 | chr2:14582061-14584345 REVERSE LENGTH=527
TR9400|c0_g1_i7	217.35	217.3	161.31	0	0	0	8.78921	9.04869	6.39395	0	0	0	-10.4028	1.83656	1.20574e-35	2.92055e-34	NA	NA	NA	NA
TR15914|c4_g1_i1	863.7	989.08	1182.06	88.18	73.85	98.26	34.9264	41.1867	46.8541	3.24185	3.09499	4.54532	-2.98471	4.27743	1.24664e-35	3.01708e-34	LOC_Os10g37240.3	protein|expressed protein	AT1G76890.2	| Symbols: GT2, AT-GT2 | Duplicated homeodomain-like superfamily protein | chr1:28873211-28875203 REVERSE LENGTH=575
TR6436|c0_g1_i1	2689.99	2172	4066.63	204.95	240	198.85	108.778	90.4453	161.192	7.53479	10.0582	9.19843	-3.24653	5.79919	1.30318e-35	3.15127e-34	LOC_Os04g55720.1	protein|D-3-phosphoglycerate dehydrogenase, chloroplast precursor, putative, expressed	AT4G34200.1	| Symbols: EDA9 | D-3-phosphoglycerate dehydrogenase | chr4:16374041-16376561 REVERSE LENGTH=603
TR9320|c0_g2_i1	625.92	629.86	1062.72	51	45.99	42.97	25.311	26.2283	42.1237	1.87497	1.9274	1.98771	-3.49922	3.8405	1.57741e-35	3.80485e-34	LOC_Os01g18050.1	protein|tubulin/FtsZ domain containing protein, putative, expressed	AT2G29550.1	| Symbols: TUB7 | tubulin beta-7 chain | chr2:12644258-12645932 REVERSE LENGTH=449
TR12335|c1_g1_i2	772	541	1886.93	15.95	8	11	31.2182	22.528	74.7934	0.586386	0.335273	0.508839	-5.95059	4.19529	1.72133e-35	4.14553e-34	LOC_Os02g47150.1	protein|DNA topoisomerase 2, putative, expressed	AT3G23890.1	| Symbols: TOPII, ATTOPII | topoisomerase II | chr3:8624931-8631106 FORWARD LENGTH=1473
TR17581|c0_g1_i2	8636.99	6727	9481.32	880	863	732	349.263	280.122	375.817	32.3524	36.1675	33.861	-2.79554	7.33181	1.76414e-35	4.2376e-34	LOC_Os07g08660.1	protein|40S ribosomal protein S15, putative, expressed	AT5G09500.1	| Symbols: | Ribosomal protein S19 family protein | chr5:2954044-2954850 REVERSE LENGTH=150
TR31473|c0_g1_i5	143.12	323.86	342.75	0.18	0	0	5.7875	13.486	13.5858	0.00661753	0	0	-10.1428	2.23008	1.7788e-35	4.26927e-34	LOC_Os08g41940.1	protein|OsSPL16 - SBP-box gene family member, expressed	AT5G50670.1	| Symbols: SPL13B, SPL13 | Squamosa promoter-binding protein-like (SBP domain) transcription factor family protein | chr5:20615897-20617133 REVERSE LENGTH=359
TR10795|c1_g1_i2	178.4	164.47	177.49	0	0	0.42	7.21415	6.84877	7.03528	0	0	0.0194284	-8.95351	1.6474	1.86813e-35	4.47625e-34	NA	NA	NA	NA
TR29104|c0_g2_i1	296.66	260.76	457.49	4.02	6.2	6	11.9964	10.8584	18.1338	0.147791	0.259836	0.277549	-5.39232	2.59239	1.98693e-35	4.75301e-34	LOC_Os03g01900.1	protein|40S ribosomal protein S17, putative, expressed	AT5G04800.1	| Symbols: | Ribosomal S17 family protein | chr5:1389217-1389642 FORWARD LENGTH=141
TR39207|c0_g1_i2	344.02	576.39	743.55	13	0	3	13.9115	24.0017	29.4726	0.477933	0	0.138774	-6.1346	3.26104	2.07124e-35	4.94652e-34	LOC_Os03g55830.1	protein|BTBN10 - Bric-a-Brac, Tramtrack, Broad Complex BTB domain with non-phototropic hypocotyl 3 NPH3 and coiled-coil domains, expressed	AT5G66560.1	| Symbols: | Phototropic-responsive NPH3 family protein | chr5:26564368-26566662 FORWARD LENGTH=668
TR17570|c0_g1_i2	5340.12	3929.62	6568.42	528.62	388.27	370.21	215.944	163.635	260.357	19.4342	16.272	17.1252	-3.09181	6.64652	2.42819e-35	5.78943e-34	LOC_Os07g07709.1	protein|ribosomal protein S13p/S18e, putative, expressed	AT4G09800.1	| Symbols: RPS18C | S18 ribosomal protein | chr4:6173818-6174963 FORWARD LENGTH=152
TR40642|c0_g1_i1	6636.1	5233.12	7453.48	580	659	588	268.351	217.915	295.438	21.3231	27.6181	27.1998	-2.86165	6.96068	3.10597e-35	7.37502e-34	LOC_Os12g13320.1	protein|argininosuccinate synthase, chloroplast precursor, putative, expressed	AT4G24830.1	| Symbols: | arginosuccinate synthase family | chr4:12793085-12795857 REVERSE LENGTH=494
TR12185|c1_g3_i1	386.29	502.18	624.72	21.25	26.05	9.7	15.6208	20.9115	24.7624	0.781236	1.09173	0.448704	-4.1899	3.1892	3.15508e-35	7.47936e-34	LOC_Os05g38820.4	protein|histone-like transcription factor and archaeal histone, putative, expressed	AT2G37060.1	| Symbols: NF-YB8 | nuclear factor Y, subunit B8 | chr2:15576336-15577660 FORWARD LENGTH=173
TR38701|c0_g2_i1	245.01	370.46	464.35	10	5	2	9.90773	15.4265	18.4057	0.36764	0.209545	0.0925163	-5.42678	2.6678	3.1725e-35	7.51448e-34	LOC_Os03g12030.1	protein|3-ketoacyl-CoA synthase, putative, expressed	AT1G68530.1	| Symbols: CUT1, POP1, CER6, G2, KCS6 | 3-ketoacyl-CoA synthase 6 | chr1:25712881-25714733 REVERSE LENGTH=497
TR28765|c0_g1_i1	646.22	846.17	782.26	85.89	62.51	53	26.1319	35.2358	31.0069	3.15766	2.61974	2.45168	-2.96244	3.86839	3.32334e-35	7.85889e-34	LOC_Os02g31030.1	protein|glycerophosphoryl diester phosphodiesterase family protein, putative, expressed	AT5G41080.1	| Symbols: | PLC-like phosphodiesterases superfamily protein | chr5:16441858-16443835 FORWARD LENGTH=374
TR26474|c0_g2_i1	195	230	394.94	2	2	0	7.88542	9.57754	15.6545	0.0735281	0.0838182	0	-7.02909	2.2639	3.8147e-35	9.00611e-34	LOC_Os08g02250.1	protein|IQ calmodulin-binding motif domain containing protein, expressed	AT1G01110.2	| Symbols: IQD18 | IQ-domain 18 | chr1:52239-54494 FORWARD LENGTH=527
TR31688|c3_g1_i1	153.02	256.7	250.61	0	2	0	6.18783	10.6894	9.93359	0	0.0838182	0	-7.61403	1.96231	4.14915e-35	9.77975e-34	NA	NA	NA	NA
TR27616|c0_g1_i1	10050.9	6822.94	11734	842	785	689	406.437	284.117	465.106	30.9553	32.8986	31.8719	-3.0948	7.50061	4.48464e-35	1.05533e-33	LOC_Os05g49030.1	protein|60S ribosomal protein L18a, putative, expressed	AT3G14600.1	| Symbols: | Ribosomal protein L18ae/LX family protein | chr3:4910773-4911933 FORWARD LENGTH=178
TR2479|c0_g1_i1	289	555	409	10	1	0	11.6866	23.111	16.2118	0.36764	0.0419091	0	-6.26802	2.86575	4.49756e-35	1.05665e-33	NA	NA	NA	NA
TR8393|c0_g2_i1	7270.24	5602.9	8262.29	788.03	696.15	540.59	293.994	233.313	327.498	28.9712	29.175	25.0067	-2.85968	7.08999	4.6092e-35	1.082e-33	LOC_Os09g24690.1	protein|60S ribosomal protein L34, putative, expressed	AT1G26880.1	| Symbols: | Ribosomal protein L34e superfamily protein | chr1:9315640-9316681 REVERSE LENGTH=120
TR20448|c0_g1_i1	495	495	528.81	37	29	29	20.0168	20.6125	20.9608	1.36027	1.21536	1.34149	-3.46021	3.25437	4.71214e-35	1.10527e-33	LOC_Os08g33430.1	protein|formin, putative, expressed	AT3G05470.1	| Symbols: | Actin-binding FH2 (formin homology 2) family protein | chr3:1579667-1582547 REVERSE LENGTH=884
TR15762|c0_g4_i1	12326.8	8797.29	13349.2	1123.85	1086.81	929.5	498.474	366.332	529.131	41.3173	45.5472	42.9969	-2.92634	7.78966	4.77998e-35	1.12027e-33	LOC_Os03g29460.1	protein|60S ribosomal protein, putative, expressed	AT1G70600.1	| Symbols: | Ribosomal protein L18e/L15 superfamily protein | chr1:26621168-26621608 REVERSE LENGTH=146
TR30606|c3_g3_i1	162	156	211.01	0	0	0	6.55097	6.49607	8.36394	0	0	0	-10.2184	1.66214	6.0142e-35	1.40612e-33	NA	NA	NA	NA
TR40701|c0_g1_i1	5729.67	4792.89	6212.05	702.98	529.77	511.41	231.697	199.583	246.231	25.8444	22.2022	23.6569	-2.73319	6.76975	6.32609e-35	1.47665e-33	LOC_Os09g24690.1	protein|60S ribosomal protein L34, putative, expressed	AT1G26880.1	| Symbols: | Ribosomal protein L34e superfamily protein | chr1:9315640-9316681 REVERSE LENGTH=120
TR9836|c0_g1_i1	179.97	374.98	189	0	0	0	7.27764	15.6147	7.49151	0	0	0	-10.7027	2.12562	7.14155e-35	1.66163e-33	NA	NA	NA	NA
TR15051|c0_g2_i2	270.02	234	164.06	0	0	0	10.9191	9.7441	6.50295	0	0	0	-10.5747	2.00037	7.58364e-35	1.76166e-33	LOC_Os04g48400.1	protein|HOTHEAD precursor, putative, expressed	AT1G12570.1	| Symbols: | Glucose-methanol-choline (GMC) oxidoreductase family protein | chr1:4278192-4280753 REVERSE LENGTH=572
TR14687|c0_g1_i1	770	867.07	662	42	66	51	31.1373	36.1061	26.2401	1.54409	2.766	2.35916	-3.31177	3.85927	7.89989e-35	1.83365e-33	LOC_Os11g42430.1	protein|transporter family protein, putative, expressed	AT5G18840.1	| Symbols: | Major facilitator superfamily protein | chr5:6282954-6286399 FORWARD LENGTH=482
TR10285|c0_g1_i1	13434	17269	24287.1	1524	1334	1540	543.245	719.108	962.684	56.0284	55.9067	71.2375	-3.07969	8.42484	8.24281e-35	1.91171e-33	LOC_Os06g22960.1	protein|aquaporin protein, putative, expressed	AT3G16240.1	| Symbols: DELTA-TIP, TIP2;1, DELTA-TIP1, AQP1, ATTIP2;1 | delta tonoplast integral protein | chr3:5505534-5506788 FORWARD LENGTH=250
TR27083|c0_g1_i1	3518.04	2491	4168	307	283	278	142.263	103.729	165.21	11.2866	11.8603	12.8598	-3.01287	6.02	8.46313e-35	1.9581e-33	LOC_Os11g01890.1	protein|expressed protein	AT1G21600.1	| Symbols: PTAC6 | plastid transcriptionally active 6 | chr1:7571514-7573782 REVERSE LENGTH=328
TR41430|c0_g1_i3	3360.06	2633.85	4314.98	362	322	277	135.874	109.677	171.036	13.3086	13.4947	12.8135	-2.8893	6.04889	9.56131e-35	2.20688e-33	LOC_Os01g59990.2	protein|ribosomal protein L24, putative, expressed	AT3G53020.1	| Symbols: STV1, RPL24B, RPL24 | Ribosomal protein L24e family protein | chr3:19660749-19661912 REVERSE LENGTH=163
TR38573|c0_g1_i1	1698.56	1256	2260	154	147	132	68.6865	52.3017	89.581	5.66166	6.16064	6.10607	-3.05065	5.05104	9.78393e-35	2.25647e-33	LOC_Os01g25610.1	protein|40S ribosomal protein S4, putative, expressed	AT5G58420.1	| Symbols: | Ribosomal protein S4 (RPS4A) family protein | chr5:23619599-23620896 FORWARD LENGTH=262
TR34357|c2_g1_i1	143.72	189.07	209.76	0	0.82	0	5.81176	7.87315	8.31439	0	0.0343655	0	-8.36937	1.69403	1.03963e-34	2.39388e-33	NA	NA	NA	NA
TR17558|c0_g1_i7	4798.97	3620.42	6165.46	404.53	431.94	399.47	194.061	150.76	244.384	14.8722	18.1022	18.4787	-3.01664	6.53433	1.06139e-34	2.44204e-33	LOC_Os04g28180.1	protein|ribosomal protein, putative, expressed	AT5G59240.1	| Symbols: | Ribosomal protein S8e family protein | chr5:23902626-23903670 REVERSE LENGTH=210
TR29669|c0_g1_i1	5948.13	4100.45	6863.13	531	462	440	240.531	170.749	272.038	19.5217	19.362	20.3536	-3.02741	6.7506	1.18025e-34	2.71119e-33	LOC_Os09g08430.1	protein|ribosomal protein L22, putative, expressed	AT1G67430.1	| Symbols: | Ribosomal protein L22p/L17e family protein | chr1:25262209-25263627 FORWARD LENGTH=175
TR34127|c2_g1_i4	361.43	262.33	167.34	0	0	0	14.6155	10.9238	6.63296	0	0	0	-10.8281	2.24328	1.2251e-34	2.80754e-33	LOC_Os07g46970.1	protein|sex determination protein tasselseed-2, putative, expressed	AT2G47140.1	| Symbols: | NAD(P)-binding Rossmann-fold superfamily protein | chr2:19350970-19352059 REVERSE LENGTH=257
TR15669|c5_g1_i4	184.96	151.58	187.18	0	0	0	7.47942	6.31201	7.41937	0	0	0	-10.2125	1.65567	1.35681e-34	3.10445e-33	NA	NA	AT3G24530.1	| Symbols: | AAA-type ATPase family protein / ankyrin repeat family protein | chr3:8945678-8947786 REVERSE LENGTH=481
TR35012|c0_g2_i1	239	450	674.3	7	6	2	9.6647	18.7387	26.7277	0.257348	0.251455	0.0925163	-5.92668	2.97678	1.52964e-34	3.48062e-33	NA	NA	NA	NA
TR11964|c0_g1_i1	679.57	875.21	974.58	90.01	49.56	54.21	27.4805	36.445	38.63	3.30913	2.07701	2.50765	-3.16693	3.99503	1.5358e-34	3.49188e-33	LOC_Os03g08930.1	protein|helix-loop-helix DNA-binding protein, putative, expressed	AT1G72210.1	| Symbols: | basic helix-loop-helix (bHLH) DNA-binding superfamily protein | chr1:27180066-27182268 FORWARD LENGTH=320
TR6929|c3_g1_i4	227.41	164.81	204.16	0	1	0	9.19602	6.86293	8.09242	0	0.0419091	0	-8.31195	1.84142	1.57306e-34	3.57381e-33	LOC_Os11g08569.1	protein|cycloartenol synthase, putative, expressed	AT1G78950.1	| Symbols: | Terpenoid cyclases family protein | chr1:29684558-29688673 REVERSE LENGTH=759
TR22505|c5_g2_i3	216.16	361.96	407.36	6.19	7.98	4.03	8.74109	15.0725	16.1468	0.227569	0.334435	0.18642	-5.18601	2.54507	1.58546e-34	3.59914e-33	LOC_Os06g08005.1	protein|galactosyltransferase family protein, putative, expressed	AT2G25300.1	| Symbols: | Galactosyltransferase family protein | chr2:10771922-10774156 REVERSE LENGTH=346
TR26396|c0_g2_i2	160.48	166.66	163.1	0	0	0	6.4895	6.93997	6.4649	0	0	0	-10.1137	1.56226	1.59154e-34	3.61011e-33	NA	NA	NA	NA
TR4828|c0_g2_i1	150	160	177.04	0	0	0	6.06571	6.66263	7.01745	0	0	0	-10.1004	1.55008	1.61939e-34	3.67041e-33	NA	NA	NA	NA
TR17581|c0_g1_i1	10080.9	7510	11838.5	1052.03	844.16	766.17	407.65	312.727	469.249	38.6769	35.378	35.4416	-2.93757	7.55735	1.77229e-34	4.01068e-33	LOC_Os07g08660.1	protein|40S ribosomal protein S15, putative, expressed	AT5G09500.1	| Symbols: | Ribosomal protein S19 family protein | chr5:2954044-2954850 REVERSE LENGTH=150
TR36626|c0_g5_i4	159.08	157.53	233.79	0	0	0	6.43289	6.55978	9.26688	0	0	0	-10.2722	1.71354	1.92682e-34	4.34338e-33	NA	NA	NA	NA
TR11194|c0_g1_i1	4040.19	2927.56	5408.97	378.99	318.99	294.05	163.377	121.908	214.399	13.9332	13.3686	13.6022	-3.10541	6.28768	1.96737e-34	4.43133e-33	LOC_Os02g47140.1	protein|L11 domain containing ribosomal protein, putative, expressed	AT2G37190.1	| Symbols: | Ribosomal protein L11 family protein | chr2:15619559-15620059 REVERSE LENGTH=166
TR37883|c0_g1_i4	159.77	150.41	202.66	0	0	0	6.46079	6.26329	8.03296	0	0	0	-10.1746	1.62046	1.98312e-34	4.46333e-33	LOC_Os03g49150.1	protein|yippee zinc-binding protein, putative, expressed	AT5G53940.1	| Symbols: | Yippee family putative zinc-binding protein | chr5:21897164-21898589 REVERSE LENGTH=129
TR28320|c0_g2_i4	149.61	181.81	159.4	0	0	0	6.04994	7.57083	6.31824	0	0	0	-10.112	1.56098	2.36222e-34	5.29184e-33	NA	NA	NA	NA
TR27015|c0_g1_i1	275.99	199.6	465.01	2	2	1	11.1605	8.31164	18.4319	0.0735281	0.0838182	0.0462581	-6.93035	2.46421	2.45706e-34	5.50006e-33	LOC_Os12g44090.1	protein|leucine-rich repeat family protein, putative, expressed	AT5G62710.1	| Symbols: | Leucine-rich repeat protein kinase family protein | chr5:25187438-25190325 FORWARD LENGTH=604
TR41328|c0_g1_i1	1818.14	2357.02	2857.08	281	181.89	205	73.5221	98.1498	113.248	10.3307	7.62284	9.48292	-2.8496	5.49236	2.88202e-34	6.43637e-33	LOC_Os11g33270.1	protein|glycosyl hydrolases family 16, putative, expressed	AT5G13870.1	| Symbols: EXGT-A4, XTH5 | xyloglucan endotransglucosylase/hydrolase 5 | chr5:4475089-4476217 REVERSE LENGTH=293
TR24019|c0_g1_i1	469	645.36	941	39	29	35	18.9655	26.8737	37.299	1.4338	1.21536	1.61903	-3.75571	3.64373	2.95742e-34	6.59966e-33	LOC_Os07g47830.1	protein|pectinesterase, putative, expressed	AT4G02320.1	| Symbols: | Plant invertase/pectin methylesterase inhibitor superfamily | chr4:1022725-1026118 REVERSE LENGTH=518
TR7959|c0_g1_i1	8024.1	5931	9670	800	740	641	324.479	246.976	383.296	29.4112	31.0127	29.6515	-2.90438	7.24395	3.4447e-34	7.67521e-33	LOC_Os05g06310.1	protein|60S ribosomal protein L18-3, putative, expressed	AT5G27850.1	| Symbols: | Ribosomal protein L18e/L15 superfamily protein | chr5:9873169-9874297 FORWARD LENGTH=187
TR3970|c2_g1_i2	8648.99	6424.41	10032.8	922.87	733	640.99	349.748	267.522	397.677	33.9284	30.7194	29.651	-2.92418	7.33032	3.5626e-34	7.93179e-33	LOC_Os09g39500.1	protein|ubiquitin fusion protein, putative, expressed	AT3G52590.1	| Symbols: UBQ1, EMB2167, ERD16, HAP4 | ubiquitin extension protein 1 | chr3:19505668-19506681 FORWARD LENGTH=128
TR40377|c0_g1_i1	5859	6043.99	6951.62	885	805	682	236.927	251.681	275.546	32.5362	33.7368	31.548	-2.45572	6.97549	3.61165e-34	8.03481e-33	LOC_Os09g19930.1	protein|HOTHEAD precursor, putative, expressed	AT1G72970.1	| Symbols: HTH, EDA17 | Glucose-methanol-choline (GMC) oxidoreductase family protein | chr1:27452872-27455706 FORWARD LENGTH=594
TR32677|c0_g2_i1	161	252	225	1	2	1	6.51053	10.4936	8.91847	0.036764	0.0838182	0.0462581	-6.66588	1.92462	3.63013e-34	8.06971e-33	LOC_Os02g40440.1	protein|GDSL-like lipase/acylhydrolase, putative, expressed	AT5G33370.1	| Symbols: | GDSL-like Lipase/Acylhydrolase superfamily protein | chr5:12602773-12604670 REVERSE LENGTH=366
TR42328|c0_g1_i1	169	480.33	469	1	1	2	6.83403	20.0016	18.59	0.036764	0.0419091	0.0925163	-7.44955	2.68293	3.69521e-34	8.20808e-33	NA	NA	NA	NA
TR6852|c1_g1_i1	931.45	882.93	1315.02	108.8	69.39	51.57	37.666	36.7665	52.1243	3.99993	2.90807	2.38553	-3.24326	4.29548	5.15103e-34	1.1346e-32	LOC_Os10g31910.1	protein|pectate lyase precursor, putative, expressed	AT5G04310.1	| Symbols: | Pectin lyase-like superfamily protein | chr5:1203356-1207352 REVERSE LENGTH=518
TR13262|c1_g1_i1	269	258	371.05	7	7	1	10.8778	10.7435	14.7075	0.257348	0.293364	0.0462581	-5.34967	2.42308	5.271e-34	1.16014e-32	LOC_Os02g29890.1	protein|expressed protein	AT2G40980.1	| Symbols: | Protein kinase superfamily protein | chr2:17102090-17104443 FORWARD LENGTH=617
TR19517|c0_g1_i2	128.63	215.3	203.1	0	0	0	5.20155	8.96541	8.0504	0	0	0	-10.2558	1.69872	5.79937e-34	1.27449e-32	NA	NA	NA	NA
TR15101|c0_g1_i1	3888.86	4512.74	5164.03	635	591	473	157.258	187.917	204.69	23.3452	24.7683	21.8801	-2.45967	6.4962	6.40151e-34	1.40469e-32	LOC_Os05g40200.1	protein|inactive receptor kinase At2g26730 precursor, putative, expressed	AT5G05160.1	| Symbols: | Leucine-rich repeat protein kinase family protein | chr5:1528000-1530017 FORWARD LENGTH=640
TR13161|c0_g1_i1	2262	1982.99	2770	306	259	230	91.4709	82.5746	109.796	11.2498	10.8545	10.6394	-2.60761	5.53152	7.19643e-34	1.57792e-32	LOC_Os05g41210.1	protein|OsCam2 - Calmodulin, expressed	AT3G43810.1	| Symbols: CAM7 | calmodulin 7 | chr3:15664619-15666355 REVERSE LENGTH=149
TR35901|c1_g2_i5	1964.61	2324.38	1734.32	220.3	245.26	202.59	79.445	96.7906	68.7443	8.09912	10.2786	9.37143	-2.63558	5.31202	7.41703e-34	1.62506e-32	LOC_Os11g10480.1	protein|dehydrogenase, putative, expressed	AT1G77120.1	| Symbols: ADH1, ADH, ATADH, ATADH1 | alcohol dehydrogenase 1 | chr1:28975509-28977216 FORWARD LENGTH=379
TR40717|c1_g1_i1	250.09	246.72	277.08	7	5	4	10.1132	10.2738	10.9828	0.257348	0.209545	0.185033	-5.03821	2.22864	7.71358e-34	1.6862e-32	NA	NA	NA	NA
TR14583|c0_g1_i1	2678.12	2799.1	3939.26	404.07	307.27	245.03	108.298	116.559	156.143	14.8552	12.8774	11.3346	-2.76817	5.92622	7.81654e-34	1.70742e-32	LOC_Os05g04170.2	protein|AMP-binding enzyme, putative, expressed	AT2G47240.1	| Symbols: CER8, LACS1 | AMP-dependent synthetase and ligase family protein | chr2:19393835-19397616 FORWARD LENGTH=660
TR26096|c0_g1_i1	7677.17	5395.99	9286.64	752	630	528	310.45	224.697	368.1	27.6466	26.4027	24.4243	-3.02255	7.15171	8.18057e-34	1.78559e-32	LOC_Os01g10820.1	protein|ribosomal protein L5, putative, expressed	AT2G42740.1	| Symbols: RPL16A | ribosomal protein large subunit 16A | chr2:17791794-17792946 FORWARD LENGTH=182
TR2386|c0_g2_i2	906.24	2734.65	1462.6	32.56	44.85	53.17	36.6466	113.875	57.974	1.19704	1.87962	2.45954	-4.70126	4.89025	8.76921e-34	1.90831e-32	LOC_Os06g35590.1	protein|reticuline oxidase-like protein precursor, putative, expressed	AT1G30760.1	| Symbols: | FAD-binding Berberine family protein | chr1:10918321-10920441 FORWARD LENGTH=534
TR41581|c0_g1_i1	214.54	225.48	146.38	0	0	0	8.67558	9.38932	5.80216	0	0	0	-10.3802	1.81489	9.01207e-34	1.95968e-32	LOC_Os12g12880.1	protein|expressed protein	AT2G31560.1	| Symbols: | Protein of unknown function (DUF1685) | chr2:13436611-13437312 FORWARD LENGTH=202
TR18513|c1_g2_i1	487.09	540.33	894.72	31.25	38.6	20.36	19.697	22.5001	35.4646	1.14888	1.61769	0.941816	-3.86823	3.54475	9.68361e-34	2.10413e-32	LOC_Os01g51320.1	protein|peroxisomal N-acetyl-spermine/spermidine oxidase precursor, putative, expressed	AT4G29720.1	| Symbols: ATPAO5, PAO5 | polyamine oxidase 5 | chr4:14553456-14555057 REVERSE LENGTH=533
TR17728|c0_g1_i1	8358	6177.01	9197.91	880	809	670	337.981	257.22	364.583	32.3524	33.9045	30.9929	-2.80314	7.26547	9.76024e-34	2.11919e-32	LOC_Os11g29190.2	protein|40S ribosomal protein S5, putative, expressed	AT3G11940.1	| Symbols: ATRPS5A, AML1, RPS5A | ribosomal protein 5A | chr3:3778175-3779354 REVERSE LENGTH=207
TR3401|c1_g1_i1	175.58	158	159	0	0	0	7.10012	6.57935	6.30238	0	0	0	-10.1254	1.57291	1.0258e-33	2.22393e-32	LOC_Os04g51350.1	protein|pentatricopeptide, putative, expressed	AT3G22150.1	| Symbols: | Tetratricopeptide repeat (TPR)-like superfamily protein | chr3:7813028-7815490 FORWARD LENGTH=820
TR17381|c0_g1_i1	2455	1392.87	3912.52	106.1	116.07	76	99.2755	58.0011	155.083	3.90066	4.86439	3.51562	-4.16859	5.53305	1.05224e-33	2.27954e-32	LOC_Os05g51830.1	protein|ZOS5-12 - C2H2 zinc finger protein, expressed	AT3G44750.1	| Symbols: HD2A, ATHD2A, HDA3, HDT1 | histone deacetylase 3 | chr3:16298045-16299585 FORWARD LENGTH=245
TR35844|c0_g1_i1	404.35	580.87	647	31.52	25	9.9	16.3511	24.1883	25.6455	1.1588	1.04773	0.457955	-4.08649	3.30058	1.10298e-33	2.38588e-32	LOC_Os02g53470.1	protein|retrotransposon protein, putative, unclassified, expressed	ATMG00860.1	| Symbols: ORF158 | DNA/RNA polymerases superfamily protein | chrM:235916-236392 FORWARD LENGTH=158
TR28436|c0_g1_i3	130.59	164.15	175.58	0	0	0	5.28081	6.83545	6.95958	0	0	0	-10.045	1.49815	1.22064e-33	2.63646e-32	LOC_Os09g25810.2	protein|nodulin, putative, expressed	AT3G28050.1	| Symbols: | nodulin MtN21 /EamA-like transporter family protein | chr3:10442984-10445216 FORWARD LENGTH=367
TR23060|c0_g1_i1	154.82	145.43	183.78	0	0	0	6.26062	6.05592	7.2846	0	0	0	-10.093	1.5429	1.24171e-33	2.67996e-32	LOC_Os02g15970.3	protein|alpha-hemolysin, putative, expressed	AT3G09310.1	| Symbols: | unknown protein; CONTAINS InterPro DOMAIN/s: Protein of unknown function DUF37 (InterPro:IPR002696); Has 5781 Blast hits to 5781 proteins in 1903 species: Archae - 0; Bacteria - 3956; Metazoa - 2; Fungi - 0; Plants - 42; Viruses - 3; Other Eukaryotes - 1778 (source: NCBI BLink). | chr3:2860622-2861297 REVERSE LENGTH=170
TR31669|c8_g3_i7	1139.94	1875.68	1536.85	93.22	142.32	125.68	46.097	78.1061	60.9171	3.42714	5.9645	5.81372	-3.09195	4.84176	1.31355e-33	2.8329e-32	LOC_Os04g52606.1	protein|SHR5-receptor-like kinase, putative, expressed	AT1G56140.1	| Symbols: | Leucine-rich repeat transmembrane protein kinase | chr1:21001708-21007725 REVERSE LENGTH=1033
TR19071|c0_g1_i1	2546	1486	1899.84	140	121	60	102.955	61.8792	75.3052	5.14697	5.071	2.77549	-3.71662	5.19802	1.36054e-33	2.92513e-32	LOC_Os04g56700.1	protein|naringenin,2-oxoglutarate 3-dioxygenase, putative, expressed	AT3G51240.1	| Symbols: F3H, TT6, F3'H | flavanone 3-hydroxylase | chr3:19025409-19026658 FORWARD LENGTH=358
TR6208|c0_g2_i1	5601.75	4324.93	7163.82	625.32	508.95	451.76	226.524	180.096	283.957	22.9893	21.3296	20.8976	-2.89823	6.77588	1.38289e-33	2.96915e-32	LOC_Os03g22340.1	protein|60S ribosomal protein L22-2, putative, expressed	AT3G05560.1	| Symbols: | Ribosomal L22e protein family | chr3:1614641-1615204 FORWARD LENGTH=124
TR39367|c0_g2_i1	3995.15	3239.76	5107.3	469	403	373.9	161.556	134.908	202.441	17.2423	16.8894	17.2959	-2.77169	6.32214	1.40531e-33	3.01108e-32	LOC_Os02g40880.1	protein|ribosomal protein L14, putative, expressed	AT4G27090.1	| Symbols: | Ribosomal protein L14 | chr4:13594104-13595187 REVERSE LENGTH=134
TR41186|c0_g1_i1	10173.8	7502.21	12085	1016	893	856	411.408	312.403	479.019	37.3523	37.4248	39.597	-2.89215	7.57861	1.49324e-33	3.19422e-32	LOC_Os03g31090.1	protein|40S ribosomal protein S19, putative, expressed	AT5G61170.1	| Symbols: | Ribosomal protein S19e family protein | chr5:24611158-24612202 FORWARD LENGTH=143
TR1668|c0_g1_i1	134	162	166	0	0	0	5.4187	6.74592	6.57985	0	0	0	-10.0216	1.47579	1.49942e-33	3.20508e-32	NA	NA	AT5G49610.1	| Symbols: | F-box family protein | chr5:20131448-20132527 REVERSE LENGTH=359
TR22513|c0_g1_i6	159.45	164.46	149.36	0	0	0	6.44785	6.84835	5.92028	0	0	0	-10.0648	1.5158	1.56193e-33	3.33376e-32	LOC_Os01g68860.1	protein|zinc finger C-x8-C-x5-C-x3-H type family protein, expressed	AT1G04990.2	| Symbols: | Zinc finger C-x8-C-x5-C-x3-H type family protein | chr1:1419368-1421454 REVERSE LENGTH=404
TR31473|c0_g1_i2	240.64	385.75	607.95	4.24	7	6.34	9.73102	16.0632	24.0977	0.15588	0.293364	0.293277	-5.54214	2.84762	1.65964e-33	3.5345e-32	LOC_Os08g41940.1	protein|OsSPL16 - SBP-box gene family member, expressed	AT5G50670.1	| Symbols: SPL13B, SPL13 | Squamosa promoter-binding protein-like (SBP domain) transcription factor family protein | chr5:20615897-20617133 REVERSE LENGTH=359
TR35025|c0_g1_i1	13499.1	10391.1	16963	1493	1221	1015	545.877	432.699	672.374	54.8887	51.171	46.952	-2.92629	8.02903	1.68888e-33	3.59412e-32	LOC_Os03g27260.1	protein|40S ribosomal protein S6, putative, expressed	AT4G31700.1	| Symbols: RPS6, RPS6A | ribosomal protein S6 | chr4:15346306-15347714 REVERSE LENGTH=250
TR6783|c0_g1_i1	4189.01	3257.79	4919.64	485	440	354	169.395	135.659	195.003	17.8306	18.44	16.3754	-2.74498	6.33133	1.72805e-33	3.67208e-32	LOC_Os01g24690.1	protein|60S ribosomal protein L23A, putative, expressed	AT3G55280.1	| Symbols: RPL23AB | ribosomal protein L23AB | chr3:20500667-20501519 FORWARD LENGTH=154
TR33205|c0_g1_i1	139.85	147.75	180.8	0	0	0	5.65526	6.15253	7.16648	0	0	0	-10.0421	1.49514	1.83982e-33	3.90099e-32	NA	NA	NA	NA
TR31386|c0_g1_i1	10164.8	7403.82	11383.5	1065.37	910.13	804.92	411.046	308.306	451.215	39.1673	38.1427	37.2341	-2.85192	7.54562	1.85696e-33	3.93444e-32	NA	NA	NA	NA
TR36628|c7_g1_i1	4118.48	6662.36	8466.07	546.66	505.09	513	166.543	277.43	335.575	20.0974	21.1679	23.7304	-3.05625	6.90902	1.92318e-33	4.07176e-32	LOC_Os08g20200.1	protein|male sterility protein, putative, expressed	AT4G33790.1	| Symbols: CER4, G7, FAR3 | Jojoba acyl CoA reductase-related male sterility protein | chr4:16204325-16207891 REVERSE LENGTH=493
TR24666|c0_g1_i1	1775.79	1153.17	1798.29	136	151	121	71.8095	48.0197	71.28	4.99991	6.32827	5.59723	-3.00501	4.92494	1.97102e-33	4.16999e-32	LOC_Os04g42030.1	protein|expressed protein	AT3G14900.1	| Symbols: | unknown protein; FUNCTIONS IN: molecular_function unknown; INVOLVED IN: embryo development; LOCATED IN: chloroplast; EXPRESSED IN: 19 plant structures; EXPRESSED DURING: 13 growth stages; Has 17135 Blast hits to 10204 proteins in 644 species: Archae - 47; Bacteria - 1684; Metazoa - 5536; Fungi - 2506; Plants - 1043; Viruses - 361; Other Eukaryotes - 5958 (source: NCBI BLink). | chr3:…
TR30797|c0_g1_i1	1015.55	745	1143.01	97	78	73	41.0669	31.0229	45.3062	3.56611	3.26891	3.37684	-3.01818	4.22079	1.98002e-33	4.18598e-32	LOC_Os01g50830.1	protein|expressed protein	AT1G48460.1	| Symbols: | unknown protein; FUNCTIONS IN: molecular_function unknown; INVOLVED IN: biological_process unknown; LOCATED IN: chloroplast envelope; EXPRESSED IN: 21 plant structures; EXPRESSED DURING: 13 growth stages; BEST Arabidopsis thaliana protein match is: unknown protein (TAIR:AT5G63040.1); Has 60 Blast hits to 60 proteins in 14 species: Archae - 0; Bacteria - 0; Metazoa - 0; Fungi - 0; Pla…
TR22481|c3_g1_i12	243.23	178.62	215.53	1.94	1.99	0	9.83575	7.438	8.5431	0.0713222	0.0833991	0	-6.71619	1.9412	2.0136e-33	4.25385e-32	LOC_Os02g13110.1	protein|serine/threonine protein phosphatase 2A 55 kDa regulatory subunit B, putative, expressed	AT1G17720.1	| Symbols: ATB BETA | Protein phosphatase 2A, regulatory subunit PR55 | chr1:6093949-6098065 REVERSE LENGTH=501
TR39381|c2_g1_i2	1354.39	1047	1533.74	132	122	130	54.7689	43.5986	60.7938	4.85285	5.11291	6.01356	-2.81507	4.67867	2.02983e-33	4.28501e-32	LOC_Os11g37080.1	protein|h/ACA ribonucleoprotein complex subunit 1-like protein 1, putative, expressed	AT3G03920.1	| Symbols: | H/ACA ribonucleoprotein complex, subunit Gar1/Naf1 protein | chr3:1009123-1010379 REVERSE LENGTH=202
TR14630|c0_g1_i1	1579.67	1215.01	2052	140	141	72	63.8788	50.5948	81.3364	5.14697	5.90918	3.33059	-3.26178	4.92496	2.0613e-33	4.34827e-32	NA	NA	NA	NA
TR34443|c4_g4_i8	1312.47	848.78	3452.83	29	21	24.97	53.0737	35.3444	136.862	1.06616	0.880091	1.15507	-5.65897	5.00242	2.11212e-33	4.45224e-32	LOC_Os11g05730.1	protein|histone H3, putative, expressed	AT5G65360.1	| Symbols: | Histone superfamily protein | chr5:26120099-26120509 REVERSE LENGTH=136
TR15296|c4_g2_i4	848.98	760.78	923.86	77	86	42	34.3311	31.68	36.6196	2.83083	3.60418	1.94284	-3.10802	4.0145	2.16128e-33	4.55254e-32	LOC_Os01g34890.1	protein|GLUCAN SYNTHASE-LIKE protein, putative, expressed	AT3G59100.1	| Symbols: ATGSL11, gsl11 | glucan synthase-like 11 | chr3:21843407-21853860 FORWARD LENGTH=1921
TR3320|c0_g1_i1	1695	1307	2280	141	129	154	68.5425	54.4254	90.3738	5.18373	5.40627	7.12375	-3.08593	5.0652	2.42632e-33	5.08858e-32	LOC_Os06g05350.1	protein|whirly transcription factor domain containing protein, expressed	AT1G14410.1	| Symbols: ATWHY1, PTAC1, WHY1 | ssDNA-binding transcriptional regulator | chr1:4929352-4930810 REVERSE LENGTH=263
TR8200|c0_g1_i2	6955.84	5395.77	7717.97	759	725	648	281.281	224.688	305.922	27.9039	30.3841	29.9753	-2.7007	7.03624	2.51281e-33	5.26234e-32	LOC_Os03g04750.1	protein|60S ribosomal protein L21-2, putative, expressed	AT1G57860.1	| Symbols: | Translation protein SH3-like family protein | chr1:21430034-21430827 REVERSE LENGTH=164
TR32723|c0_g1_i1	7383.44	5317.98	8215.94	660	746	570	298.572	221.448	325.66	24.2643	31.2642	26.3671	-2.87297	7.07499	2.83451e-33	5.92318e-32	LOC_Os10g32920.1	protein|ribosomal protein, putative, expressed	AT3G04400.1	| Symbols: emb2171 | Ribosomal protein L14p/L23e family protein | chr3:1167339-1168308 FORWARD LENGTH=140
TR35836|c0_g1_i1	195.97	244	189	3	2	0	7.92465	10.1605	7.49151	0.110292	0.0838182	0	-6.36352	1.91688	2.9213e-33	6.09135e-32	NA	NA	NA	NA
TR26894|c0_g1_i1	143	149	205	0	0	0	5.78264	6.20458	8.12571	0	0	0	-10.1252	1.57398	2.97524e-33	6.19934e-32	NA	NA	NA	NA
TR4278|c0_g1_i1	834.9	985.13	1068.32	113.1	88.36	50.17	33.7617	41.0223	42.3457	4.15801	3.70309	2.32077	-2.99938	4.20512	3.00184e-33	6.25027e-32	LOC_Os01g55150.1	protein|bZIP transcription factor domain containing protein, expressed	AT2G42380.2	| Symbols: ATBZIP34, BZIP34 | Basic-leucine zipper (bZIP) transcription factor family protein | chr2:17647205-17648660 REVERSE LENGTH=321
TR28240|c0_g1_i1	8184.07	8152	9296.03	1226	1110	938	330.948	339.461	368.473	45.0727	46.5191	43.3901	-2.43584	7.42271	3.06729e-33	6.37736e-32	LOC_Os05g48320.1	protein|60S ribosomal protein L37a, putative, expressed	AT3G10950.1	| Symbols: | Zinc-binding ribosomal protein family protein | chr3:3423893-3424566 FORWARD LENGTH=92
TR8200|c0_g1_i3	2503.77	1828.02	3039.88	247.5	229.48	210.24	101.248	76.1214	120.494	9.0991	9.6173	9.72531	-2.88684	5.56946	3.15975e-33	6.56489e-32	LOC_Os03g04750.1	protein|60S ribosomal protein L21-2, putative, expressed	AT1G57860.1	| Symbols: | Translation protein SH3-like family protein | chr1:21430034-21430827 REVERSE LENGTH=164
TR17753|c0_g1_i1	172	156	170	0	0	1	6.95535	6.49607	6.7384	0	0	0.0462581	-8.04089	1.59005	3.37316e-33	6.99821e-32	NA	NA	NA	NA
TR41546|c0_g1_i3	378	428.66	344.1	9.83	10.25	17.01	15.2856	17.85	13.6393	0.361391	0.429568	0.786851	-4.3938	2.8094	3.43381e-33	7.11895e-32	LOC_Os02g51610.3	protein|CRAL/TRIO domain containing protein, expressed	AT4G08690.2	| Symbols: | Sec14p-like phosphatidylinositol transfer family protein | chr4:5551521-5552713 REVERSE LENGTH=301
TR38298|c1_g1_i1	124.74	222.4	193.52	0	0	0	5.04424	9.26106	7.67067	0	0	0	-10.2385	1.68234	3.60912e-33	7.47702e-32	LOC_Os03g51000.2	protein|3,4-dihydroxy-2-butanone kinase, putative, expressed	AT1G48430.1	| Symbols: | Dihydroxyacetone kinase | chr1:17902874-17906689 REVERSE LENGTH=593
TR43094|c3_g1_i5	256.54	287.68	271.77	1	7	6	10.374	11.9794	10.7723	0.036764	0.293364	0.277549	-5.28716	2.29636	3.67008e-33	7.59787e-32	NA	NA	NA	NA
TR34111|c2_g1_i4	899.6	803.13	771.46	68.91	82.25	40.32	36.3781	33.4435	30.5788	2.53341	3.44702	1.86513	-3.1763	3.97989	3.7587e-33	7.77577e-32	LOC_Os07g47630.1	protein|RNA recognition motif containing protein, expressed	AT1G02840.1	| Symbols: SR1, ATSRP34, SRP34, SR34, At-SR34 | RNA-binding (RRM/RBD/RNP motifs) family protein | chr1:626918-629583 FORWARD LENGTH=303
TR37978|c0_g1_i1	125	198	178	0	0	0	5.05476	8.24501	7.0555	0	0	0	-10.1319	1.58086	4.04655e-33	8.35334e-32	LOC_Os01g53680.1	protein|6-phosphofructokinase, putative, expressed	AT5G61580.1	| Symbols: PFK4 | phosphofructokinase 4 | chr5:24761150-24763827 FORWARD LENGTH=530
TR41168|c0_g1_i1	134	270	193	0	0	0	5.4187	11.2432	7.65006	0	0	0	-10.381	1.8181	4.25083e-33	8.76253e-32	NA	NA	NA	NA
TR12082|c0_g1_i1	280.94	291	401	6	11	1	11.3607	12.1177	15.8947	0.220584	0.461	0.0462581	-5.20561	2.53681	4.67812e-33	9.6296e-32	NA	NA	AT2G44670.1	| Symbols: | Protein of unknown function (DUF581) | chr2:18425279-18425673 FORWARD LENGTH=93
TR18706|c0_g2_i1	3925.32	3136.87	4565.81	446.39	365.79	391.75	158.732	130.624	180.978	16.4111	15.3299	18.1216	-2.73218	6.24438	5.14365e-33	1.05803e-31	LOC_Os01g63220.2	protein|kinase, pfkB family, putative, expressed	AT3G54090.1	| Symbols: FLN1 | fructokinase-like 1 | chr3:20028145-20029835 FORWARD LENGTH=471
TR15064|c0_g2_i1	8820.63	6769.56	10907.8	899.01	879	801	356.689	281.894	432.36	33.0512	36.8381	37.0528	-2.82193	7.41805	6.2703e-33	1.28612e-31	LOC_Os05g19370.1	protein|60S ribosomal protein L15, putative, expressed	AT4G16720.1	| Symbols: | Ribosomal protein L23/L15e family protein | chr4:9400156-9401315 REVERSE LENGTH=204
TR15671|c3_g1_i1	5296.93	5362.43	9601.68	519.66	592.67	499.5	214.198	223.299	380.588	19.1048	24.8383	23.1059	-3.09729	6.98608	7.07634e-33	1.44735e-31	LOC_Os04g52960.1	protein|nucleolin, putative, expressed	AT3G18610.1	| Symbols: PARLL1, ATNUC-L2, NUC-L2 | nucleolin like 2 | chr3:6404270-6407822 REVERSE LENGTH=636
TR38653|c0_g1_i2	159.2	166.32	140.32	0	0	0	6.43774	6.92581	5.56195	0	0	0	-10.0431	1.49514	7.14953e-33	1.46128e-31	NA	NA	NA	NA
TR3425|c0_g1_i1	755.11	598.92	738.9	59.17	59.56	31.93	30.5352	24.9399	29.2882	2.17533	2.49611	1.47702	-3.27914	3.73019	7.52132e-33	1.53619e-31	LOC_Os08g05290.1	protein|receptor-like protein kinase 5 precursor, putative, expressed	AT5G61480.1	| Symbols: PXY | Leucine-rich repeat protein kinase family protein | chr5:24724541-24727842 REVERSE LENGTH=1041
TR14861|c0_g1_i1	376.21	345.02	463.83	14	21	15	15.2132	14.3671	18.3851	0.514697	0.880091	0.693872	-4.01883	2.86439	7.70118e-33	1.5707e-31	LOC_Os02g52810.1	protein|remorin C-terminal domain containing protein, putative, expressed	AT1G45207.2	| Symbols: | Remorin family protein | chr1:17130703-17133548 REVERSE LENGTH=555
TR1250|c0_g2_i3	129.14	154.87	153.84	0	0	0	5.22217	6.44901	6.09785	0	0	0	-9.94517	1.40357	7.74978e-33	1.5795e-31	NA	NA	NA	NA
TR34451|c0_g1_i1	668	754.96	773	89	80.07	58	27.0126	31.4376	30.6399	3.272	3.35566	2.68297	-2.7417	3.84743	7.86163e-33	1.60117e-31	LOC_Os03g10820.1	protein|expressed protein	AT1G49890.1	| Symbols: QWRF2 | Family of unknown function (DUF566) | chr1:18470282-18473463 FORWARD LENGTH=659
TR27503|c0_g1_i1	7885	5909.13	9181.98	840	817.92	674	318.854	246.065	363.952	30.8818	34.2783	31.178	-2.76921	7.22121	9.34585e-33	1.89678e-31	LOC_Os01g51020.1	protein|60S ribosomal protein L28-1, putative, expressed	AT4G29410.1	| Symbols: | Ribosomal L28e protein family | chr4:14468439-14469964 REVERSE LENGTH=143
TR20596|c1_g1_i2	826.75	1351.08	1666.84	90.07	107.56	98.63	33.4322	56.2609	66.0696	3.31134	4.50774	4.56244	-3.13121	4.58721	9.40635e-33	1.90772e-31	LOC_Os01g42960.1	protein|TTL1, putative, expressed	AT1G53300.1	| Symbols: TTL1 | tetratricopetide-repeat thioredoxin-like 1 | chr1:19879726-19882375 FORWARD LENGTH=699
TR22750|c0_g1_i1	243	211	184.76	2	1	2	9.82645	8.78635	7.32345	0.0735281	0.0419091	0.0925163	-6.38635	1.9488	1.00404e-32	2.03346e-31	NA	NA	NA	NA
TR35208|c0_g1_i1	1608.08	1110	1539	161	120	120	65.0276	46.222	61.0023	5.91901	5.02909	5.55098	-2.88296	4.7893	1.00604e-32	2.03609e-31	LOC_Os12g34350.3	protein|expressed protein	AT3G52170.1	| Symbols: | DNA binding | chr3:19347039-19349099 REVERSE LENGTH=499
TR16129|c0_g1_i3	237.65	167.03	228.91	0	2	1	9.61011	6.95537	9.07345	0	0.0838182	0.0462581	-7.05429	1.92957	1.0362e-32	2.09419e-31	LOC_Os07g47710.1	protein|60S ribosomal protein L22-2, putative, expressed	AT3G05560.1	| Symbols: | Ribosomal L22e protein family | chr3:1614641-1615204 FORWARD LENGTH=124
TR4847|c0_g1_i1	2412	2535.01	3558.9	377	310	230	97.5366	105.562	141.066	13.86	12.9918	10.6394	-2.68232	5.79099	1.03793e-32	2.09622e-31	LOC_Os01g66110.2	protein|methyltransferase, putative, expressed	AT2G34300.1	| Symbols: | S-adenosyl-L-methionine-dependent methyltransferases superfamily protein | chr2:14473916-14476811 REVERSE LENGTH=770
TR40726|c0_g1_i3	156	165	140	0	0	0	6.30834	6.87084	5.54927	0	0	0	-10.0275	1.48041	1.04086e-32	2.10068e-31	NA	NA	NA	NA
TR14287|c0_g1_i1	469	346	556	17	23	11	18.9655	14.4079	22.0385	0.624989	0.963909	0.508839	-4.21526	3.06284	1.05784e-32	2.13346e-31	LOC_Os01g45530.1	protein|single-stranded DNA-binding protein, putative, expressed	AT3G18580.1	| Symbols: | Nucleic acid-binding, OB-fold-like protein | chr3:6396940-6398068 REVERSE LENGTH=217
TR29196|c0_g1_i1	5973.12	5981.65	8583.36	805.02	647.02	709.01	241.541	249.085	340.224	29.5958	27.116	32.7975	-2.69959	7.05917	1.07969e-32	2.17601e-31	NA	NA	NA	NA
TR29838|c0_g1_i1	454	321	382	17	13	9	18.3589	13.3669	15.1416	0.624989	0.544818	0.416323	-4.36566	2.82611	1.08296e-32	2.18107e-31	LOC_Os05g47690.1	protein|reticulon domain containing protein, putative, expressed	AT3G18260.1	| Symbols: | Reticulon family protein | chr3:6260328-6261504 REVERSE LENGTH=225
TR26494|c0_g1_i2	7556.15	5354.83	8869.86	714.43	718.13	617.57	305.556	222.983	351.58	26.2653	30.0962	28.5676	-2.87484	7.13165	1.22013e-32	2.45563e-31	LOC_Os05g38520.4	protein|60S ribosomal protein L36-2, putative, expressed	AT3G53740.2	| Symbols: | Ribosomal protein L36e family protein | chr3:19913921-19914813 REVERSE LENGTH=112
TR4023|c1_g1_i1	637.38	563.77	684.07	53.41	26.71	39.16	25.7744	23.4762	27.1149	1.96357	1.11939	1.81147	-3.44544	3.56393	1.22147e-32	2.45662e-31	LOC_Os01g50690.1	protein|WD domain, G-beta repeat domain containing protein, expressed	AT3G49400.1	| Symbols: | Transducin/WD40 repeat-like superfamily protein | chr3:18319249-18324373 REVERSE LENGTH=892
TR35737|c1_g1_i1	16049.9	12377.9	20608.3	1767	1503	1362.98	649.027	515.434	816.863	64.9621	62.9894	63.0489	-2.86954	8.2983	1.29575e-32	2.59518e-31	LOC_Os12g07010.1	protein|ribosomal protein L3, putative, expressed	AT1G43170.1	| Symbols: ARP1, emb2207, RPL3A, RP1 | ribosomal protein 1 | chr1:16266992-16268631 FORWARD LENGTH=389
TR3466|c1_g1_i2	4408.57	3282.95	5732.41	460.68	428.02	358.15	178.274	136.707	227.219	16.9365	17.9379	16.5673	-2.89467	6.42849	1.33566e-32	2.67326e-31	LOC_Os03g14530.1	protein|S10/S20 domain containing ribosomal protein, putative, expressed	AT3G47370.2	| Symbols: | Ribosomal protein S10p/S20e family protein | chr3:17453671-17454437 REVERSE LENGTH=122
TR26620|c0_g1_i1	8355.03	6213.86	9414.75	935	819	696.4	337.861	258.754	373.178	34.3744	34.3235	32.2142	-2.7632	7.28489	1.35287e-32	2.70582e-31	LOC_Os11g29190.2	protein|40S ribosomal protein S5, putative, expressed	AT3G11940.1	| Symbols: ATRPS5A, AML1, RPS5A | ribosomal protein 5A | chr3:3778175-3779354 REVERSE LENGTH=207
TR39438|c1_g1_i1	508	586.27	765.01	43	38	48	20.5425	24.4131	30.3232	1.58085	1.59255	2.22039	-3.28943	3.5463	1.4266e-32	2.85133e-31	LOC_Os03g51970.1	protein|growth-regulating factor, putative, expressed	AT4G37740.1	| Symbols: AtGRF2, GRF2 | growth-regulating factor 2 | chr4:17725533-17727609 REVERSE LENGTH=535
TR27958|c0_g1_i1	326	142	270	0	0	0	13.1828	5.91309	10.7022	0	0	0	-10.7218	2.1412	1.43567e-32	2.86748e-31	NA	NA	NA	NA
TR37832|c0_g1_i1	645	547	943	52	51	44	26.0826	22.7779	37.3783	1.91173	2.13736	2.03536	-3.31614	3.74409	1.52781e-32	3.04731e-31	LOC_Os05g27820.1	protein|patellin protein, putative, expressed	AT3G51670.1	| Symbols: | SEC14 cytosolic factor family protein / phosphoglyceride transfer family protein | chr3:19168912-19170848 FORWARD LENGTH=409
TR31732|c0_g2_i1	164.57	162.67	138.5	0	0	0	6.65489	6.77382	5.48981	0	0	0	-10.0447	1.49648	1.5582e-32	3.10577e-31	NA	NA	NA	NA
TR41541|c2_g1_i5	3009.13	2543.13	4125.77	376.26	340.93	253.21	121.683	105.9	163.536	13.8328	14.2881	11.713	-2.78796	5.96755	1.64125e-32	3.26904e-31	LOC_Os06g13810.1	protein|pyrophosphate--fructose 6-phosphate 1-phosphotransferase subunit beta, putative, expressed	AT1G12000.1	| Symbols: | Phosphofructokinase family protein | chr1:4050159-4053727 REVERSE LENGTH=566
TR10733|c0_g1_i1	189.83	194.42	135.82	0	0	0	7.67636	8.09593	5.38358	0	0	0	-10.2066	1.64965	1.83786e-32	3.65563e-31	NA	NA	NA	NA
TR22562|c0_g1_i1	472.67	426	1085.01	9	14	15	19.1139	17.7393	43.0072	0.330876	0.586727	0.693872	-5.12493	3.53297	1.85491e-32	3.68446e-31	LOC_Os06g08080.1	protein|inorganic H+ pyrophosphatase, putative, expressed	AT1G15690.1	| Symbols: AVP1, ATAVP3, AVP-3, AtVHP1;1 | Inorganic H pyrophosphatase family protein | chr1:5399115-5402185 FORWARD LENGTH=770
TR34219|c0_g1_i1	10749.9	7671.06	11884	1075	960	913	434.704	319.434	471.054	39.5213	40.2327	42.2337	-2.8282	7.61502	1.86784e-32	3.7076e-31	LOC_Os01g51020.1	protein|60S ribosomal protein L28-1, putative, expressed	AT4G29410.1	| Symbols: | Ribosomal L28e protein family | chr4:14468439-14469964 REVERSE LENGTH=143
TR33662|c0_g1_i1	147.01	200.02	151.01	0	1	0	5.9448	8.32912	5.98568	0	0.0419091	0	-8.03908	1.58366	1.94057e-32	3.8467e-31	NA	NA	NA	NA
TR35062|c0_g1_i1	162	142	209	0	0	1	6.55097	5.91309	8.28426	0	0	0.0462581	-8.07714	1.62518	1.958e-32	3.87859e-31	LOC_Os03g06940.1	protein|beta-galactosidase, putative, expressed	AT4G36360.1	| Symbols: BGAL3 | beta-galactosidase 3 | chr4:17176840-17181143 REVERSE LENGTH=856
TR16990|c0_g1_i1	696.76	795.26	1083.82	64.98	85	72	28.1756	33.1158	42.9601	2.38893	3.56227	3.33059	-2.98121	4.04023	1.96253e-32	3.8849e-31	LOC_Os03g64200.1	protein|ABC-2 type transporter, putative, expressed	AT2G28070.1	| Symbols: | ABC-2 type transporter family protein | chr2:11956432-11959782 FORWARD LENGTH=730
TR1228|c1_g1_i1	503.98	649	733	61	53	49	20.38	27.0253	29.0544	2.24261	2.22118	2.26665	-2.98478	3.59568	2.00105e-32	3.95844e-31	LOC_Os03g14950.1	protein|PLA IIIA/PLP7, putative, expressed	AT2G39220.1	| Symbols: PLP6, PLA IIB | PATATIN-like protein 6 | chr2:16375055-16376663 REVERSE LENGTH=499
TR42813|c0_g1_i1	340	263.06	343	9	12	6	13.7489	10.9542	13.5957	0.330876	0.502909	0.277549	-4.59113	2.52865	2.03478e-32	4.02241e-31	LOC_Os01g27520.1	protein|tRNA synthetases class II domain containing protein, expressed	AT3G07420.1	| Symbols: NS2, ATNS2, SYNC2_ARATH, SYNC2 | asparaginyl-tRNA synthetase 2 | chr3:2374179-2376644 REVERSE LENGTH=638
TR21773|c5_g3_i2	129	150.16	148	0	0	0	5.21651	6.25288	5.86637	0	0	0	-9.91078	1.37103	2.1215e-32	4.19097e-31	LOC_Os09g39520.1	protein|Cupin domain containing protein, expressed	AT1G02335.1	| Symbols: GL22 | germin-like protein subfamily 2 member 2 precursor | chr1:463979-464876 REVERSE LENGTH=219
TR30606|c2_g1_i1	150	184	136	0	0	0	6.06571	7.66203	5.39072	0	0	0	-10.0526	1.50447	2.19705e-32	4.33726e-31	NA	NA	NA	NA
TR39300|c0_g1_i1	4627.78	3481	5864.3	485	407	417	187.138	144.954	232.447	17.8306	17.057	19.2896	-2.87616	6.48912	2.47955e-32	4.8783e-31	LOC_Os08g02410.1	protein|40S ribosomal protein S13, putative, expressed	AT3G60770.1	| Symbols: | Ribosomal protein S13/S15 | chr3:22460525-22461656 REVERSE LENGTH=151
TR34496|c0_g2_i1	988.68	1098.61	1003.95	136.04	80	66	39.9803	45.7477	39.7942	5.00138	3.35273	3.05304	-2.93542	4.31568	2.83017e-32	5.56054e-31	LOC_Os01g74000.1	protein|glycerol-3-phosphate dehydrogenase, putative, expressed	AT5G40610.1	| Symbols: | NAD-dependent glycerol-3-phosphate dehydrogenase family protein | chr5:16265071-16267258 REVERSE LENGTH=400
TR34067|c0_g1_i1	746	649	1051.58	70	74	60	30.1668	27.0253	41.6821	2.57348	3.10127	2.77549	-3.04173	3.9655	2.84104e-32	5.57812e-31	LOC_Os03g10600.1	protein|expressed protein	AT4G30150.1	| Symbols: | CONTAINS InterPro DOMAIN/s: Nucleolar 27S pre-rRNA processing, Urb2/Npa2 (InterPro:IPR018849); Has 58 Blast hits to 49 proteins in 21 species: Archae - 0; Bacteria - 2; Metazoa - 2; Fungi - 0; Plants - 44; Viruses - 3; Other Eukaryotes - 7 (source: NCBI BLink). | chr4:14742452-14749764 FORWARD LENGTH=2009
TR34214|c0_g1_i1	350	514	707	28	24	19	14.1533	21.4037	28.0238	1.02939	1.00582	0.878904	-3.91256	3.25165	2.93109e-32	5.75102e-31	NA	NA	NA	NA
TR29477|c0_g1_i1	5052.59	3779	5840.52	582	481	443	204.317	157.363	231.504	21.3967	20.1583	20.4924	-2.7536	6.57736	3.17058e-32	6.19989e-31	LOC_Os05g48320.1	protein|60S ribosomal protein L37a, putative, expressed	AT3G10950.1	| Symbols: | Zinc-binding ribosomal protein family protein | chr3:3423893-3424566 FORWARD LENGTH=92
TR41021|c0_g3_i1	2520.4	1848.89	2710.5	287.47	236.81	213.06	101.92	76.9905	107.438	10.5686	9.92449	9.85576	-2.73589	5.53351	3.19713e-32	6.24757e-31	NA	NA	NA	NA
TR6940|c0_g1_i3	117.37	193.6	181.01	0	0	0	4.74622	8.06179	7.17481	0	0	0	-10.1036	1.55433	3.51313e-32	6.8512e-31	NA	NA	NA	NA
TR16621|c0_g2_i1	1419.97	1492.96	2071.17	229	186	134	57.4208	62.169	82.0963	8.41897	7.79509	6.19859	-2.65222	5.02732	3.74666e-32	7.3017e-31	LOC_Os07g05190.1	protein|leucine-rich repeat family protein, putative, expressed	AT4G20940.1	| Symbols: | Leucine-rich receptor-like protein kinase family protein | chr4:11202728-11206038 FORWARD LENGTH=977
TR23325|c0_g1_i1	10182.3	7006.27	12903	974	834	745	411.752	291.751	511.445	35.8082	34.9522	34.4623	-3.02698	7.57802	3.83584e-32	7.47045e-31	LOC_Os03g54890.1	protein|ribosomal protein L13, putative, expressed	AT5G48760.1	| Symbols: | Ribosomal protein L13 family protein | chr5:19771315-19772686 REVERSE LENGTH=206
TR41862|c0_g1_i1	3399	2887.27	4153	458.03	386	359	137.449	120.23	164.615	16.839	16.1769	16.6067	-2.58198	6.10737	3.98688e-32	7.75417e-31	LOC_Os08g23810.1	protein|enoyl-acyl-carrier-protein reductase NADH, chloroplast precursor, expressed	AT2G05990.1	| Symbols: MOD1, ENR1 | NAD(P)-binding Rossmann-fold superfamily protein | chr2:2322876-2324867 FORWARD LENGTH=390
TR35176|c0_g1_i1	6538	4641.01	7255	699	585	539	264.384	193.258	287.571	25.6981	24.5168	24.9331	-2.80873	6.90102	4.50616e-32	8.75236e-31	LOC_Os08g39500.1	protein|60S ribosomal protein L31, putative, expressed	AT5G56710.1	| Symbols: | Ribosomal protein L31e family protein | chr5:22944003-22944767 REVERSE LENGTH=119
TR2386|c0_g2_i1	1677.54	3655.81	2646.3	204.44	238.15	174.83	67.8365	152.233	104.893	7.51604	9.98065	8.08731	-3.13819	5.63555	4.67038e-32	9.05917e-31	LOC_Os06g35650.1	protein|reticuline oxidase-like protein precursor, putative, expressed	AT1G30710.1	| Symbols: | FAD-binding Berberine family protein | chr1:10895280-10896875 FORWARD LENGTH=531
TR17217|c0_g1_i1	4477.04	3435.78	5027.24	538	467	417	181.043	143.071	199.268	19.7791	19.5715	19.2896	-2.65534	6.41001	5.56722e-32	1.07627e-30	LOC_Os02g27760.1	protein|40S ribosomal protein S15a, putative, expressed	AT5G59850.1	| Symbols: | Ribosomal protein S8 family protein | chr5:24112499-24113084 REVERSE LENGTH=130
TR16713|c0_g1_i1	3560	2452	3743	345	340.99	295	143.96	102.105	148.364	12.6836	14.2906	13.6461	-2.78327	5.98997	5.58833e-32	1.07963e-30	LOC_Os10g32920.1	protein|ribosomal protein, putative, expressed	AT3G04400.1	| Symbols: emb2171 | Ribosomal protein L14p/L23e family protein | chr3:1167339-1168308 FORWARD LENGTH=140
TR10988|c0_g1_i1	539.99	525.78	556	39	49	36	21.8362	21.8942	22.0385	1.4338	2.05355	1.66529	-3.17169	3.37398	5.9063e-32	1.14029e-30	NA	NA	NA	NA
TR41430|c0_g1_i1	3713.63	2893.14	4518.51	462.12	379.35	313.98	150.172	120.475	179.103	16.9894	15.8982	14.5241	-2.74025	6.17862	6.17986e-32	1.19152e-30	LOC_Os01g59990.2	protein|ribosomal protein L24, putative, expressed	AT3G53020.1	| Symbols: STV1, RPL24B, RPL24 | Ribosomal protein L24e family protein | chr3:19660749-19661912 REVERSE LENGTH=163
TR38981|c0_g1_i1	568.7	552.01	1004	34.95	16	31.98	22.9971	22.9865	39.7962	1.2849	0.670545	1.47934	-4.11683	3.67571	6.66074e-32	1.28167e-30	LOC_Os01g01710.1	protein|1-deoxy-D-xylulose 5-phosphate reductoisomerase, chloroplast precursor, putative, expressed	AT5G62790.2	| Symbols: DXR | 1-deoxy-D-xylulose 5-phosphate reductoisomerase | chr5:25214358-25217289 REVERSE LENGTH=497
TR1120|c3_g2_i1	3656	4246.02	5160.15	631.99	567	480	147.842	176.81	204.536	23.2345	23.7625	22.2039	-2.41918	6.4465	7.12559e-32	1.36839e-30	LOC_Os05g29990.1	protein|NAD dependent epimerase/dehydratase family domain containing protein, expressed	AT3G62830.1	| Symbols: UXS2, ATUXS2, AUD1 | NAD(P)-binding Rossmann-fold superfamily protein | chr3:23232539-23235353 FORWARD LENGTH=445
TR26590|c0_g1_i1	323	287	373	9	13	2	13.0615	11.9511	14.7848	0.330876	0.544818	0.0925163	-4.82051	2.56876	7.68325e-32	1.47157e-30	LOC_Os05g39770.1	protein|aminotransferase, putative, expressed	AT3G08860.1	| Symbols: PYD4 | PYRIMIDINE 4 | chr3:2696754-2699087 REVERSE LENGTH=481
TR35266|c0_g1_i1	429	305	380	13	15	5	17.3479	12.7006	15.0623	0.477933	0.628636	0.231291	-4.55422	2.76344	7.79919e-32	1.49279e-30	LOC_Os05g47690.1	protein|reticulon domain containing protein, putative, expressed	AT3G18260.1	| Symbols: | Reticulon family protein | chr3:6260328-6261504 REVERSE LENGTH=225
TR4262|c1_g1_i1	322.37	372.99	361.37	20	15	15	13.036	15.5318	14.3239	0.735281	0.628636	0.693872	-3.85653	2.71153	7.80951e-32	1.49378e-30	LOC_Os06g06160.2	protein|IQ calmodulin-binding motif domain containing protein, expressed	AT3G15050.1	| Symbols: IQD10 | IQ-domain 10 | chr3:5066879-5067892 REVERSE LENGTH=259
TR926|c0_g1_i1	258	150	485	0	0	0	10.433	6.24622	19.2243	0	0	0	-10.9668	2.37992	8.839e-32	1.68623e-30	LOC_Os09g38784.1	protein|retrotransposon protein, putative, unclassified, expressed	AT5G67460.1	| Symbols: | O-Glycosyl hydrolases family 17 protein | chr5:26921984-26923274 REVERSE LENGTH=380
TR6565|c0_g1_i3	433.64	673.46	683.45	49.19	45.08	27.52	17.5356	28.0439	27.0903	1.80842	1.88926	1.27302	-3.33733	3.48313	9.3331e-32	1.77815e-30	LOC_Os09g17630.1	protein|receptor-like protein kinase 2, putative, expressed	AT1G29750.2	| Symbols: RKF1 | receptor-like kinase in flowers 1 | chr1:10414071-10420469 REVERSE LENGTH=1021
TR18333|c0_g1_i1	12182.1	9285.13	14078.9	1411	1285	1082.02	492.619	386.646	558.054	51.8741	53.8532	50.0522	-2.70423	7.85863	9.4709e-32	1.80321e-30	NA	NA	NA	NA
TR2374|c6_g4_i1	302	264	605	6	8	4	12.2123	10.9933	23.9808	0.220584	0.335273	0.185033	-5.45468	2.78433	9.55624e-32	1.81707e-30	LOC_Os01g67240.1	protein|formin-like protein 1 precursor, putative, expressed	AT3G25500.1	| Symbols: AFH1, FH1, AHF1, ATFH1 | formin homology 1 | chr3:9251320-9254826 REVERSE LENGTH=1051
TR39023|c0_g1_i1	13173.4	10889.7	17277.3	1660.75	1438.4	1133.88	532.705	453.464	684.83	61.0559	60.282	52.4512	-2.75888	8.06446	9.77532e-32	1.8575e-30	LOC_Os02g21660.1	protein|L1P family of ribosomal proteins domain containing protein, expressed	AT1G08360.1	| Symbols: | Ribosomal protein L1p/L10e family | chr1:2636231-2637694 FORWARD LENGTH=216
TR24485|c0_g1_i3	192.2	156.43	224.44	0	3.02	0	7.7722	6.51397	8.89627	0	0.126565	0	-6.89899	1.78563	1.05503e-31	2.00344e-30	NA	NA	NA	NA
TR25238|c1_g1_i1	10165	7117	12032.7	1032	929	813	411.053	296.362	476.948	37.9405	38.9335	37.6079	-2.87048	7.56014	1.11942e-31	2.12015e-30	LOC_Os03g16440.1	protein|outer membrane protein, OMP85 family, putative, expressed	AT3G46740.1	| Symbols: TOC75-III, MAR1 | translocon at the outer envelope membrane of chloroplasts 75-III | chr3:17216104-17219296 REVERSE LENGTH=818
TR40702|c0_g1_i1	2727.05	2118.85	3385.26	325	284	265	110.277	88.232	134.184	11.9483	11.9022	12.2584	-2.69905	5.75009	1.31511e-31	2.48591e-30	LOC_Os09g24690.1	protein|60S ribosomal protein L34, putative, expressed	AT1G26880.1	| Symbols: | Ribosomal protein L34e superfamily protein | chr1:9315640-9316681 REVERSE LENGTH=120
TR19268|c0_g1_i1	840	2280	1772	66.03	64	22	33.968	94.9425	70.2379	2.42753	2.68218	1.01768	-4.47557	4.83501	1.35372e-31	2.55555e-30	LOC_Os01g49830.1	protein|B3 DNA binding domain containing protein, expressed	AT1G13260.1	| Symbols: RAV1, EDF4 | related to ABI3/VP1 1 | chr1:4542386-4543420 FORWARD LENGTH=344
TR36632|c2_g1_i3	310.76	388.06	255.37	0	0	7.47	12.5665	16.1594	10.1223	0	0	0.345548	-6.37423	2.50075	1.49747e-31	2.82139e-30	LOC_Os06g29380.1	protein|phospholipid-transporting ATPase, putative, expressed	AT1G68710.1	| Symbols: | ATPase E1-E2 type family protein / haloacid dehalogenase-like hydrolase family protein | chr1:25793498-25797975 REVERSE LENGTH=1200
TR38701|c2_g1_i1	234	353	506	5	11	6	9.46251	14.6994	20.0566	0.18382	0.461	0.277549	-5.05787	2.69173	1.53213e-31	2.88482e-30	LOC_Os03g12030.1	protein|3-ketoacyl-CoA synthase, putative, expressed	AT1G68530.1	| Symbols: CUT1, POP1, CER6, G2, KCS6 | 3-ketoacyl-CoA synthase 6 | chr1:25712881-25714733 REVERSE LENGTH=497
TR2306|c0_g1_i1	496.01	869.89	919.01	68.79	52	45	20.0577	36.2235	36.4274	2.529	2.17927	2.08162	-3.2347	3.83471	1.54314e-31	2.90365e-30	LOC_Os03g21730.1	protein|receptor-like protein kinase precursor, putative, expressed	AT3G28040.1	| Symbols: | Leucine-rich receptor-like protein kinase family protein | chr3:10435139-10438268 FORWARD LENGTH=1016
TR37044|c0_g1_i1	1031	1151	1476	165	155	103	41.6916	47.9293	58.5051	6.06607	6.49591	4.76459	-2.5796	4.59357	1.70655e-31	3.20695e-30	LOC_Os12g40890.1	protein|OsIAA30 - Auxin-responsive Aux/IAA gene family member, expressed	AT4G29080.1	| Symbols: PAP2, IAA27 | phytochrome-associated protein 2 | chr4:14323665-14325213 REVERSE LENGTH=305
TR24485|c0_g1_i1	149.67	219.74	199.18	0	0	3	6.05237	9.15029	7.89502	0	0	0.138774	-6.8699	1.76692	1.7719e-31	3.32329e-30	NA	NA	NA	NA
TR6447|c0_g1_i1	2020.02	1632	2466.75	244	249	185	81.6857	67.9589	97.7761	8.97043	10.4354	8.55775	-2.64296	5.33129	1.77854e-31	3.33359e-30	LOC_Os02g56990.1	protein|ribosomal protein L37, putative, expressed	AT1G15250.1	| Symbols: | Zinc-binding ribosomal protein family protein | chr1:5248825-5249381 REVERSE LENGTH=95
TR39385|c0_g1_i1	137	127	169	0	0	0	5.54001	5.28847	6.69876	0	0	0	-9.93162	1.39052	1.84017e-31	3.44463e-30	NA	NA	NA	NA
TR25235|c0_g1_i1	2083.05	1739.51	2468.11	251.99	257	234	84.2345	72.4357	97.83	9.26417	10.7706	10.8244	-2.5415	5.386	1.87835e-31	3.51382e-30	LOC_Os09g30466.1	protein|nuclear ribonuclease Z, putative, expressed	AT2G04540.1	| Symbols: | Beta-ketoacyl synthase | chr2:1581521-1584635 REVERSE LENGTH=461
TR36665|c4_g4_i1	163	230	213	2	4.01	0	6.5914	9.57754	8.44282	0.0735281	0.168055	0	-6.04958	1.86224	1.88534e-31	3.52463e-30	NA	NA	NA	NA
TR4269|c0_g1_i2	1684.38	1472.46	2252.84	232.81	215.12	182.3	68.1131	61.3154	89.2972	8.55904	9.01548	8.43286	-2.56427	5.16192	1.89244e-31	3.5356e-30	LOC_Os05g03120.2	protein|retrotransposon protein, putative, unclassified, expressed	AT2G37080.1	| Symbols: RIP3 | ROP interactive partner 3 | chr2:15581565-15584057 REVERSE LENGTH=583
TR24051|c0_g2_i1	2091.41	1531.91	2178.11	232.9	205.66	201.89	84.5726	63.791	86.3351	8.56235	8.61902	9.33905	-2.64575	5.26042	1.99485e-31	3.72213e-30	LOC_Os10g41470.1	protein|60S ribosomal protein L27-3, putative, expressed	AT4G15000.1	| Symbols: | Ribosomal L27e protein family | chr4:8571896-8572303 FORWARD LENGTH=135
TR1475|c0_g1_i1	8462	6492	10192	986	893	791	342.187	270.336	403.987	36.2493	37.4248	36.5902	-2.70176	7.35875	2.05376e-31	3.82712e-30	LOC_Os03g01900.1	protein|40S ribosomal protein S17, putative, expressed	AT5G04800.1	| Symbols: | Ribosomal S17 family protein | chr5:1389217-1389642 FORWARD LENGTH=141
TR29527|c0_g2_i1	2013.97	1457.89	2710.29	198.51	160.61	171.04	81.4411	60.7087	107.429	7.29803	6.73102	7.91199	-3.00159	5.30059	2.07269e-31	3.85741e-30	LOC_Os01g25610.1	protein|40S ribosomal protein S4, putative, expressed	AT5G58420.1	| Symbols: | Ribosomal protein S4 (RPS4A) family protein | chr5:23619599-23620896 FORWARD LENGTH=262
TR16502|c1_g1_i2	242.18	159.12	535.32	0	0	0	9.79329	6.62599	21.2188	0	0	0	-11.0297	2.44114	2.1819e-31	4.05544e-30	NA	NA	NA	NA
TR39367|c0_g1_i1	6589.3	4793.27	8058.21	727.04	626.18	556.19	266.459	199.599	319.408	26.7289	26.2426	25.7283	-2.81622	6.97346	2.31763e-31	4.29944e-30	LOC_Os02g40880.1	protein|ribosomal protein L14, putative, expressed	AT4G27090.1	| Symbols: | Ribosomal protein L14 | chr4:13594104-13595187 REVERSE LENGTH=134
TR41506|c0_g1_i1	1112	998	1540.69	143	85	73	44.9671	41.5582	61.0693	5.25726	3.56227	3.37684	-3.07541	4.53371	2.33885e-31	4.33602e-30	LOC_Os01g54080.1	protein|kinesin motor protein-related, putative, expressed	AT1G63640.1	| Symbols: | P-loop nucleoside triphosphate hydrolases superfamily protein with CH (Calponin Homology) domain | chr1:23589234-23595139 REVERSE LENGTH=1071
TR35737|c0_g1_i1	1577.42	1248.86	2181.79	185.06	165	145.43	63.7878	52.0044	86.481	6.80355	6.915	6.72732	-2.79934	5.02002	2.38101e-31	4.40571e-30	LOC_Os12g07010.1	protein|ribosomal protein L3, putative, expressed	AT1G43170.1	| Symbols: ARP1, emb2207, RPL3A, RP1 | ribosomal protein 1 | chr1:16266992-16268631 FORWARD LENGTH=389
TR36634|c1_g1_i1	131.53	165.37	129.81	0	0	0	5.31882	6.88625	5.14536	0	0	0	-9.91123	1.37125	2.39187e-31	4.42296e-30	NA	NA	NA	NA
TR32577|c0_g1_i1	151.54	144.21	132.14	0	0	0	6.12798	6.00512	5.23772	0	0	0	-9.92238	1.38094	2.56182e-31	4.72818e-30	NA	NA	NA	NA
TR37099|c0_g1_i1	328	312	952	4	3	5	13.2637	12.9921	37.735	0.147056	0.125727	0.231291	-6.44604	3.1918	2.889e-31	5.32183e-30	LOC_Os03g27420.1	protein|retrotransposon protein, putative, unclassified, expressed	AT5G67260.1	| Symbols: CYCD3;2 | CYCLIN D3;2 | chr5:26836313-26837665 FORWARD LENGTH=367
TR15689|c4_g5_i2	110.38	162.81	161.27	0	0	0	4.46355	6.77965	6.39236	0	0	0	-9.92697	1.38722	2.90824e-31	5.35387e-30	NA	NA	NA	NA
TR6567|c0_g2_i2	106.38	215.96	181.36	0	0	0	4.3018	8.99289	7.18868	0	0	0	-10.1331	1.58285	2.92855e-31	5.38783e-30	LOC_Os09g31478.2	protein|auxin efflux carrier component, putative, expressed	AT1G76520.1	| Symbols: | Auxin efflux carrier family protein | chr1:28715384-28717289 FORWARD LENGTH=390
TR21997|c1_g1_i2	199.24	141.86	167.51	1	0	0	8.05688	5.90726	6.6397	0.036764	0	0	-8.08641	1.62477	2.96822e-31	5.45734e-30	NA	NA	NA	NA
TR33229|c0_g1_i1	5014	3470.76	6545.38	472	461	397	202.756	144.528	259.443	17.3526	19.3201	18.3645	-2.96187	6.58415	3.62866e-31	6.65048e-30	LOC_Os01g10820.1	protein|ribosomal protein L5, putative, expressed	AT5G45775.2	| Symbols: | Ribosomal L5P family protein | chr5:18565281-18566496 REVERSE LENGTH=182
TR6042|c0_g1_i2	171.79	125.79	165.53	0	0	0	6.94686	5.23808	6.56122	0	0	0	-10.038	1.48992	3.67976e-31	6.73985e-30	ChrSy.fgenesh.mRNA.49	protein|expressed protein	AT1G67550.1	| Symbols: URE | urease | chr1:25312842-25316911 FORWARD LENGTH=838
TR15372|c2_g1_i7	110.41	165.87	188.7	0	0	0	4.46477	6.90707	7.47962	0	0	0	-10.0212	1.47655	4.19282e-31	7.66018e-30	LOC_Os09g15480.1	protein|Ser/Thr-rich protein T10 in DGCR region, putative, expressed	AT4G38260.1	| Symbols: | Protein of unknown function (DUF833) | chr4:17937077-17938210 REVERSE LENGTH=275
TR34199|c0_g1_i1	14663.9	10699.4	17189.6	1620.99	1368	1284.01	592.979	445.537	681.356	59.5941	57.3316	59.3959	-2.78345	8.10788	4.2185e-31	7.70222e-30	LOC_Os04g51630.1	protein|60S ribosomal protein L7, putative, expressed	AT3G13580.3	| Symbols: | Ribosomal protein L30/L7 family protein | chr3:4433809-4435109 FORWARD LENGTH=244
TR6013|c2_g1_i2	773.14	631.18	780.77	79.16	62.84	65.73	31.2643	26.2833	30.9479	2.91024	2.63357	3.04055	-2.86079	3.83437	4.67567e-31	8.5208e-30	NA	NA	NA	NA
TR12223|c2_g1_i4	123.74	147.36	148.37	1	0	0	5.00381	6.13629	5.88104	0.036764	0	0	-7.79216	1.34939	5.10334e-31	9.28846e-30	LOC_Os11g19250.1	protein|AARP2CN domain containing protein, expressed	AT1G42440.1	| Symbols: | FUNCTIONS IN: molecular_function unknown; INVOLVED IN: ribosome biogenesis; LOCATED IN: nucleus; EXPRESSED IN: 22 plant structures; EXPRESSED DURING: 13 growth stages; CONTAINS InterPro DOMAIN/s: AARP2CN (InterPro:IPR012948), Protein of unknown function DUF663 (InterPro:IPR007034); BEST Arabidopsis thaliana protein match is: P-loop containing nucleoside triphosphate hydrolases superf…
TR7543|c0_g2_i1	562	668.66	919.87	55	70	53	22.7262	27.844	36.4615	2.02202	2.93364	2.45168	-3.04262	3.77448	5.40852e-31	9.83154e-30	LOC_Os01g63050.1	protein|expressed protein	NA	NA
TR34437|c1_g1_i3	290.68	280.05	270.66	10.93	5.01	8.46	11.7545	11.6617	10.7283	0.401831	0.209965	0.391344	-4.55849	2.36513	5.42615e-31	9.85738e-30	NA	NA	NA	NA
TR16150|c0_g1_i1	3675.95	2976.99	4710.08	457	398	386	148.648	123.966	186.696	16.8012	16.6798	17.8556	-2.65516	6.21847	5.78977e-31	1.04982e-29	LOC_Os01g10820.1	protein|ribosomal protein L5, putative, expressed	AT2G42740.1	| Symbols: RPL16A | ribosomal protein large subunit 16A | chr2:17791794-17792946 FORWARD LENGTH=182
TR9400|c0_g1_i3	200.7	122.11	170.49	0	0	0	8.11592	5.08484	6.75782	0	0	0	-10.1353	1.58126	5.8241e-31	1.05538e-29	NA	NA	NA	NA
TR11476|c1_g1_i1	148	140	196	1	0	1	5.98483	5.8298	7.76898	0.036764	0	0.0462581	-7.17435	1.54814	5.91766e-31	1.07032e-29	NA	NA	NA	NA
TR6051|c3_g1_i2	806.14	445.15	1733.97	18.96	14.58	15.35	32.5987	18.5367	68.7305	0.697046	0.611034	0.710062	-5.3723	4.11232	5.94412e-31	1.07444e-29	LOC_Os05g02300.1	protein|Core histone H2A/H2B/H3/H4 domain containing protein, putative, expressed	AT5G27670.1	| Symbols: HTA7 | histone H2A 7 | chr5:9792807-9793365 REVERSE LENGTH=150
TR25260|c1_g1_i11	248.97	309.65	126.2	0	0	0	10.0679	12.8943	5.00227	0	0	0	-10.6053	2.0301	6.16417e-31	1.11143e-29	LOC_Os03g27280.1	protein|CAMK_CAMK_like.19 - CAMK includes calcium/calmodulin depedent protein kinases, expressed	AT1G78290.2	| Symbols: | Protein kinase superfamily protein | chr1:29457457-29458909 REVERSE LENGTH=343
TR35141|c0_g1_i1	1264	1667	2159	163	150	67	51.1137	69.4163	85.5776	5.99254	6.28636	3.09929	-3.22072	4.98575	6.64456e-31	1.19656e-29	LOC_Os08g39550.1	protein|polygalacturonase inhibitor 2 precursor, putative, expressed	AT3G20820.1	| Symbols: | Leucine-rich repeat (LRR) family protein | chr3:7280930-7282027 FORWARD LENGTH=365
TR33647|c0_g1_i3	110.53	150.22	139.63	0	0	0	4.46962	6.25538	5.5346	0	0	0	-9.81333	1.27986	6.99769e-31	1.25937e-29	NA	NA	NA	NA
TR32556|c0_g1_i1	5381.99	3968	5927.69	603	596	491.89	217.637	165.233	234.96	22.1687	24.9778	22.7539	-2.64536	6.6516	7.08514e-31	1.27431e-29	NA	NA	AT5G24510.1	| Symbols: | 60S acidic ribosomal protein family | chr5:8369295-8369866 REVERSE LENGTH=111
TR22011|c1_g1_i1	139	154	123	0	0	0	5.62089	6.41278	4.87543	0	0	0	-9.87889	1.3403	7.48542e-31	1.34463e-29	NA	NA	NA	NA
TR23898|c0_g1_i1	2010.88	1613.08	2361.94	266	242	197	81.3161	67.171	93.6217	9.77924	10.142	9.11285	-2.55587	5.31317	7.87114e-31	1.41217e-29	LOC_Os08g41300.1	protein|60S ribosomal protein L32, putative, expressed	AT4G18100.1	| Symbols: | Ribosomal protein L32e | chr4:10035715-10036475 REVERSE LENGTH=133
TR33803|c0_g1_i1	3641.71	3053.99	4184.87	504.11	443.69	403.44	147.264	127.173	165.878	18.5331	18.5946	18.6624	-2.47552	6.1845	8.20518e-31	1.47027e-29	LOC_Os03g10190.1	protein|seryl-tRNA synthetase, putative, expressed	AT5G27470.1	| Symbols: | seryl-tRNA synthetase / serine--tRNA ligase | chr5:9695087-9697154 FORWARD LENGTH=451
TR18384|c0_g1_i1	4363.02	6094.6	3689	500.95	473	457.15	176.432	253.788	146.223	18.4169	19.823	21.1469	-2.76385	6.5208	8.3359e-31	1.49277e-29	NA	NA	NA	NA
TR23836|c0_g1_i1	419	292	544	5	15	10	16.9435	12.1593	21.5629	0.18382	0.628636	0.462581	-4.8281	2.91248	8.8764e-31	1.58662e-29	LOC_Os02g14190.1	protein|spermidine synthase, putative, expressed	AT5G19530.1	| Symbols: ACL5 | S-adenosyl-L-methionine-dependent methyltransferases superfamily protein | chr5:6589176-6591091 REVERSE LENGTH=339
TR28172|c0_g1_i1	9820.48	7734.82	10979.9	1246.98	1080	970	397.121	322.089	435.218	45.844	45.2618	44.8704	-2.58279	7.55921	8.89521e-31	1.589e-29	LOC_Os02g54470.1	protein|60S ribosomal protein L35a-3, putative, expressed	AT1G74270.1	| Symbols: | Ribosomal protein L35Ae family protein | chr1:27928415-27929466 REVERSE LENGTH=112
TR30606|c5_g1_i1	119.68	126.05	162.23	0	0	0	4.83963	5.24891	6.43041	0	0	0	-9.84195	1.30655	8.97406e-31	1.6011e-29	NA	NA	NA	NA
TR24037|c0_g2_i1	466.28	447.03	690.47	29.01	40	21	18.8555	18.615	27.3686	1.06652	1.67636	0.971421	-3.61532	3.31179	9.27701e-31	1.65413e-29	LOC_Os02g10920.2	protein|zinc finger family protein, putative, expressed	AT3G15680.1	| Symbols: | Ran BP2/NZF zinc finger-like superfamily protein | chr3:5315437-5316048 FORWARD LENGTH=164
TR39682|c0_g2_i2	139.1	122.01	181.58	0	0	0	5.62493	5.08067	7.1974	0	0	0	-9.96271	1.41992	9.4745e-31	1.68831e-29	LOC_Os03g05850.1	protein|retrotransposon protein, putative, unclassified, expressed	AT4G23160.1	| Symbols: CRK8 | cysteine-rich RLK (RECEPTOR-like protein kinase) 8 | chr4:12129485-12134086 FORWARD LENGTH=1262
TR34268|c0_g1_i3	137.09	117.33	203.89	0	0	0	5.54365	4.88579	8.08172	0	0	0	-10.0094	1.46439	1.24631e-30	2.20997e-29	NA	NA	AT5G19820.1	| Symbols: emb2734 | ARM repeat superfamily protein | chr5:6695731-6701247 REVERSE LENGTH=1116
TR17244|c0_g2_i1	3315.85	4182.99	5038.93	604.36	534.58	478.09	134.087	174.186	199.731	22.2187	22.4038	22.1155	-2.40913	6.38626	1.40404e-30	2.48581e-29	LOC_Os08g40180.1	protein|3-hydroxy-3-methylglutaryl-coenzyme A reductase, putative, expressed	AT1G76490.1	| Symbols: HMG1, HMGR1, AtHMGR1 | hydroxy methylglutaryl CoA reductase 1 | chr1:28695801-28698206 FORWARD LENGTH=642
TR35232|c0_g1_i1	459	718	688	52	44	51	18.5611	29.8986	27.2707	1.91173	1.844	2.35916	-3.10647	3.56442	1.50442e-30	2.65786e-29	LOC_Os03g62070.1	protein|hydrolase, putative, expressed	AT3G02875.1	| Symbols: ILR1 | Peptidase M20/M25/M40 family protein | chr3:631993-633859 FORWARD LENGTH=442
TR6940|c0_g1_i5	132.99	212.29	123	0	0	0	5.37786	8.84007	4.87543	0	0	0	-10.0423	1.49528	1.53311e-30	2.70361e-29	NA	NA	NA	NA
TR29252|c0_g1_i1	130	217.02	300	2	0	0	5.25695	9.03703	11.8913	0.0735281	0	0	-7.58212	1.92793	1.53884e-30	2.71205e-29	NA	NA	NA	NA
TR4234|c0_g1_i1	1617.15	1024.95	1878.8	154	123.39	103	65.3944	42.6804	74.4712	5.66166	5.17116	4.76459	-3.04685	4.85238	1.69721e-30	2.9839e-29	LOC_Os03g18580.1	protein|40S ribosomal protein S7, putative, expressed	AT3G02560.1	| Symbols: | Ribosomal protein S7e family protein | chr3:542341-543168 FORWARD LENGTH=191
TR34141|c3_g1_i6	18033.2	15984.1	26389.4	2426.82	1756.65	1699.5	729.227	665.603	1046.01	89.2197	73.6196	78.6157	-2.82371	8.59917	1.76693e-30	3.10081e-29	LOC_Os11g14220.1	protein|tubulin/FtsZ domain containing protein, putative, expressed	AT1G50010.1	| Symbols: TUA2 | tubulin alpha-2 chain | chr1:18517737-18519729 FORWARD LENGTH=450
TR38260|c0_g1_i3	150.6	127.8	155.62	0	0	1	6.08997	5.32178	6.16841	0	0	0.0462581	-7.84234	1.40294	1.7835e-30	3.128e-29	NA	NA	NA	NA
TR22472|c1_g4_i2	263	305.31	335	7	15	4	10.6352	12.7136	13.2786	0.257348	0.628636	0.185033	-4.57067	2.45393	1.82057e-30	3.19107e-29	LOC_Os05g41290.1	protein|disease resistance RPP13-like protein 1, putative, expressed	AT3G14470.1	| Symbols: | NB-ARC domain-containing disease resistance protein | chr3:4857940-4861104 FORWARD LENGTH=1054
TR6435|c0_g1_i1	7683.65	5705.73	10798.8	823	745	641	310.712	237.595	428.039	30.2568	31.2223	29.6515	-2.91644	7.27174	1.85668e-30	3.25239e-29	LOC_Os02g57590.1	protein|rRNA 2-O-methyltransferase fibrillarin 2, putative, expressed	AT5G52470.1	| Symbols: FIB1, FBR1, ATFIB1, ATFBR1, SKIP7 | fibrillarin 1 | chr5:21294290-21296509 FORWARD LENGTH=308
TR25301|c0_g1_i1	6690.75	7275.12	5828.04	921	647.02	709	270.561	302.947	231.01	33.8597	27.116	32.797	-2.58803	7.03256	1.86415e-30	3.2635e-29	LOC_Os04g54810.1	protein|beta-D-xylosidase, putative, expressed	AT5G64570.1	| Symbols: XYL4, ATBXL4 | beta-D-xylosidase 4 | chr5:25810227-25813309 REVERSE LENGTH=784
TR3102|c0_g1_i1	9550.5	6934.13	11733.5	1087.94	908.46	812.68	386.204	288.747	465.088	39.9971	38.0727	37.5931	-2.79765	7.51256	1.87674e-30	3.28355e-29	LOC_Os04g42380.1	protein|ribosomal protein S17, putative, expressed	AT3G48930.1	| Symbols: EMB1080 | Nucleic acid-binding, OB-fold-like protein | chr3:18141017-18142189 REVERSE LENGTH=160
TR13768|c0_g1_i2	609.22	725.63	973.97	78.32	46.52	61.71	24.6357	30.2163	38.6059	2.87936	1.94961	2.85459	-3.07799	3.87257	1.92617e-30	3.368e-29	LOC_Os03g11110.1	protein|zinc finger family protein, putative, expressed	AT1G69420.2	| Symbols: | DHHC-type zinc finger family protein | chr1:26093690-26096736 FORWARD LENGTH=596
TR10823|c0_g1_i5	126.05	157.08	120.94	0	0	0	5.09722	6.54104	4.79378	0	0	0	-9.83335	1.29789	2.07377e-30	3.61952e-29	LOC_Os10g35670.1	protein|zinc finger, RING-type, putative, expressed	AT5G01520.1	| Symbols: | RING/U-box superfamily protein | chr5:206797-208399 FORWARD LENGTH=242
TR20245|c0_g1_i1	261.01	270	581.98	7	4	6	10.5547	11.2432	23.0683	0.257348	0.167636	0.277549	-5.45074	2.70962	2.23273e-30	3.89424e-29	LOC_Os01g43440.1	protein|TOO MANY MOUTHS precursor, putative, expressed	AT1G80080.1	| Symbols: TMM, AtRLP17 | Leucine-rich repeat (LRR) family protein | chr1:30128073-30129563 REVERSE LENGTH=496
TR28753|c1_g1_i1	6330.37	5016.97	7340.47	842	726	598	255.988	208.914	290.959	30.9553	30.426	27.6624	-2.58182	6.94823	2.23386e-30	3.89424e-29	LOC_Os03g46490.1	protein|40S ribosomal protein S21, putative, expressed	AT5G27700.1	| Symbols: | Ribosomal protein S21e | chr5:9807541-9808048 REVERSE LENGTH=82
TR17558|c0_g1_i6	13869.1	11644	15832	1939	1694.77	1414.02	560.84	484.871	627.541	71.2855	71.0263	65.4099	-2.5055	8.10359	2.36246e-30	4.11348e-29	LOC_Os04g28180.1	protein|ribosomal protein, putative, expressed	AT5G59240.1	| Symbols: | Ribosomal protein S8e family protein | chr5:23902626-23903670 REVERSE LENGTH=210
TR39298|c0_g1_i1	210	299	294	6	11	4	8.49199	12.4508	11.6535	0.220584	0.461	0.185033	-4.69704	2.28099	2.43928e-30	4.24212e-29	LOC_Os05g39580.1	protein|bet v I allergen family protein, putative, expressed	AT2G40330.1	| Symbols: PYL6, RCAR9 | PYR1-like 6 | chr2:16845177-16845824 REVERSE LENGTH=215
TR34296|c0_g2_i1	142.57	118.14	147	0	0	0	5.76526	4.91952	5.82673	0	0	0	-9.85084	1.31377	2.47331e-30	4.29872e-29	NA	NA	NA	NA
TR3916|c0_g1_i8	155.04	117.56	160.62	0	0	0	6.26952	4.89537	6.3666	0	0	0	-9.93943	1.39706	2.51909e-30	4.37565e-29	LOC_Os07g44630.1	protein|thymidylate kinase, putative, expressed	AT5G59440.3	| Symbols: ZEU1 | P-loop containing nucleoside triphosphate hydrolases superfamily protein | chr5:23971397-23972729 FORWARD LENGTH=271
TR25225|c0_g1_i3	132.95	192.69	116.3	0	0	0	5.37624	8.02389	4.60986	0	0	0	-9.96156	1.41872	2.58022e-30	4.47915e-29	LOC_Os04g47280.1	protein|ATFUC1, putative, expressed	AT2G28100.1	| Symbols: ATFUC1, FUC1 | alpha-L-fucosidase 1 | chr2:11974803-11976489 FORWARD LENGTH=506
TR11194|c0_g2_i1	1381.74	1030.82	1404.71	148.16	156	134.96	55.8749	42.9249	55.6794	5.44696	6.53782	6.243	-2.58674	4.66844	2.63578e-30	4.57286e-29	LOC_Os02g47140.1	protein|L11 domain containing ribosomal protein, putative, expressed	AT2G37190.1	| Symbols: | Ribosomal protein L11 family protein | chr2:15619559-15620059 REVERSE LENGTH=166
TR35136|c0_g1_i2	129	117.15	160.08	0	0	0	5.21651	4.8783	6.34519	0	0	0	-9.83974	1.30402	2.7051e-30	4.68467e-29	NA	NA	NA	NA
TR38639|c0_g1_i1	214	162	225	3	3	1	8.65375	6.74592	8.91847	0.110292	0.125727	0.0462581	-5.83894	1.86592	2.80316e-30	4.8516e-29	LOC_Os01g66510.1	protein|MLO domain containing protein, putative, expressed	AT4G24250.1	| Symbols: MLO13, ATMLO13 | Seven transmembrane MLO family protein | chr4:12575008-12577517 REVERSE LENGTH=478
TR12312|c1_g2_i1	119.15	117.33	139.35	0	0	0	4.8182	4.88579	5.5235	0	0	0	-9.72809	1.1992	2.98638e-30	5.16561e-29	NA	NA	NA	NA
TR18915|c2_g1_i1	515	469.47	607.05	36.71	16.14	31.06	20.8256	19.5494	24.062	1.34961	0.676413	1.43678	-3.69826	3.30213	3.19883e-30	5.52319e-29	LOC_Os01g57650.1	protein|ZOS1-12 - C2H2 zinc finger protein, expressed	AT5G54630.1	| Symbols: | zinc finger protein-related | chr5:22192607-22194260 REVERSE LENGTH=472
TR17023|c2_g1_i1	103	155	147.95	0	0	0	4.16512	6.45443	5.86439	0	0	0	-9.8293	1.29534	3.2464e-30	5.60198e-29	LOC_Os03g26450.1	protein|F-actin-capping protein subunit beta, putative, expressed	AT1G71790.1	| Symbols: | Subunits of heterodimeric actin filament capping protein Capz superfamily | chr1:26996869-26998785 FORWARD LENGTH=256
TR23834|c0_g1_i1	977	1153	1507.03	164	147	137	39.508	48.0126	59.7351	6.0293	6.16064	6.33736	-2.47308	4.59874	3.2608e-30	5.62347e-29	LOC_Os03g58480.1	protein|seed specific protein Bn15D14A, putative, expressed	AT3G23090.1	| Symbols: | TPX2 (targeting protein for Xklp2) protein family | chr3:8214533-8216983 REVERSE LENGTH=338
TR35849|c0_g1_i2	540.09	955.96	995.3	78.5	69.33	43.59	21.8402	39.8076	39.4513	2.88598	2.90556	2.01639	-3.1598	3.96493	3.29548e-30	5.67989e-29	LOC_Os01g55150.1	protein|bZIP transcription factor domain containing protein, expressed	AT3G58120.1	| Symbols: ATBZIP61, BZIP61 | Basic-leucine zipper (bZIP) transcription factor family protein | chr3:21521289-21523078 REVERSE LENGTH=329
TR8639|c0_g1_i4	107.93	127.29	146.81	0	0	0	4.36448	5.30054	5.8192	0	0	0	-9.74594	1.21661	3.30944e-30	5.70056e-29	LOC_Os01g61420.1	protein|zinc finger, C3HC4 type domain containing protein, expressed	AT4G27470.1	| Symbols: ATRMA3, RMA3 | RING membrane-anchor 3 | chr4:13735576-13736307 FORWARD LENGTH=243
TR2347|c0_g2_i1	96.75	185.9	172.42	0	0	0	3.91238	7.74115	6.83432	0	0	0	-9.98668	1.44446	3.705e-30	6.36675e-29	LOC_Os12g06780.1	protein|expressed protein	AT1G18740.1	| Symbols: | Protein of unknown function (DUF793) | chr1:6464125-6465273 FORWARD LENGTH=382
TR39664|c3_g5_i9	144.87	112.43	207.08	0	0	0	5.85826	4.68175	8.20816	0	0	0	-10.0304	1.48401	3.87439e-30	6.64992e-29	LOC_Os06g49870.1	protein|tRNA-dihydrouridine synthase, putative, expressed	AT5G67220.1	| Symbols: | FMN-linked oxidoreductases superfamily protein | chr5:26820276-26821926 REVERSE LENGTH=423
TR38559|c0_g1_i1	142	157	169	0	2	1	5.74221	6.53771	6.69876	0	0.0838182	0.0462581	-6.60614	1.50703	3.99988e-30	6.85717e-29	LOC_Os05g33860.1	protein|expressed protein	AT5G50290.1	| Symbols: | unknown protein; FUNCTIONS IN: molecular_function unknown; INVOLVED IN: biological_process unknown; LOCATED IN: endomembrane system; BEST Arabidopsis thaliana protein match is: unknown protein (TAIR:AT3G17350.1); Has 300 Blast hits to 300 proteins in 14 species: Archae - 0; Bacteria - 0; Metazoa - 0; Fungi - 0; Plants - 300; Viruses - 0; Other Eukaryotes - 0 (source: NCBI BLink). | c…
TR15309|c0_g1_i4	105.62	131.3	132.74	0	0	0	4.27107	5.46752	5.2615	0	0	0	-9.69961	1.1731	4.07641e-30	6.97596e-29	NA	NA	NA	NA
TR23456|c0_g1_i1	107	155	196	0	0	0	4.32687	6.45443	7.76898	0	0	0	-9.99825	1.45502	4.09775e-30	7.00421e-29	LOC_Os12g13060.1	protein|retrotransposon protein, putative, unclassified, expressed	NA	NA
TR15062|c0_g1_i2	9309.51	7058.23	11402.8	1116.56	1047.24	815.62	376.459	293.915	451.981	41.0493	43.8889	37.7291	-2.69198	7.50276	4.26344e-30	7.2788e-29	LOC_Os03g27260.1	protein|40S ribosomal protein S6, putative, expressed	AT4G31700.1	| Symbols: RPS6, RPS6A | ribosomal protein S6 | chr4:15346306-15347714 REVERSE LENGTH=250
TR34443|c4_g4_i9	568.81	331.26	1325.53	9.84	9.43	8.03	23.0016	13.7942	52.5409	0.361758	0.395203	0.371453	-5.781	3.68341	4.34388e-30	7.41177e-29	LOC_Os11g05730.1	protein|histone H3, putative, expressed	AT5G65360.1	| Symbols: | Histone superfamily protein | chr5:26120099-26120509 REVERSE LENGTH=136
TR30137|c1_g1_i4	168.92	109.43	173.38	0	0	0	6.8308	4.55683	6.87237	0	0	0	-10.0021	1.45588	4.35494e-30	7.42625e-29	NA	NA	NA	NA
TR34443|c3_g2_i4	755.67	449.19	1721.13	16	9.51	17	30.5578	18.7049	68.2215	0.588225	0.398555	0.786388	-5.52957	4.07831	4.43128e-30	7.55197e-29	LOC_Os11g05730.1	protein|histone H3, putative, expressed	AT5G65360.1	| Symbols: | Histone superfamily protein | chr5:26120099-26120509 REVERSE LENGTH=136
TR15687|c0_g1_i2	165.02	169.45	118.48	0	0	0	6.67309	7.05615	4.69627	0	0	0	-10.0073	1.46068	4.47134e-30	7.61577e-29	NA	NA	NA	NA
TR14220|c0_g1_i1	131.03	147	116	0	0	0	5.2986	6.12129	4.59797	0	0	0	-9.80044	1.26657	4.52598e-30	7.7043e-29	NA	NA	NA	NA
TR6073|c1_g1_i11	138.22	177.08	109.94	0	0	0	5.58935	7.37387	4.35776	0	0	0	-9.91003	1.36965	4.81143e-30	8.17095e-29	NA	NA	NA	NA
TR2997|c0_g1_i1	1196.06	648.62	2257.82	39	46	32	48.3664	27.0095	89.4946	1.4338	1.92782	1.48026	-4.58548	4.59469	4.84097e-30	8.21629e-29	LOC_Os12g37400.1	protein|MCM7 - Putative minichromosome maintenance MCM complex subunit 7, expressed	AT4G02060.1	| Symbols: PRL, MCM7 | Minichromosome maintenance (MCM2/3/5) family protein | chr4:901484-905297 FORWARD LENGTH=716
TR11282|c2_g1_i1	3298.05	2612.35	4099.35	426	347.68	344	133.367	108.782	162.489	15.6615	14.571	15.9128	-2.62588	6.04115	4.96798e-30	8.42691e-29	LOC_Os06g36160.1	protein|40S ribosomal protein S24, putative, expressed	AT5G28060.1	| Symbols: | Ribosomal protein S24e family protein | chr5:10069791-10070792 REVERSE LENGTH=133
TR3462|c2_g1_i2	137.41	131.25	160.93	0	1	1	5.55659	5.46544	6.37888	0	0.0419091	0.0462581	-7.00372	1.38928	5.19334e-30	8.80401e-29	NA	NA	NA	NA
TR16623|c0_g2_i1	7620.88	5767.36	8400.35	961.01	815	739	308.174	240.161	332.97	35.3306	34.1559	34.1848	-2.58544	7.17102	5.59651e-30	9.47084e-29	LOC_Os04g27860.1	protein|40S ribosomal protein S27, putative, expressed	AT3G61110.1	| Symbols: ARS27A, RS27A | ribosomal protein S27 | chr3:22611710-22612632 FORWARD LENGTH=86
TR36619|c2_g1_i15	110.28	417.52	379.47	0	0	0	4.45951	17.3861	15.0413	0	0	0	-10.9639	2.37935	6.84269e-30	1.15325e-28	LOC_Os06g27770.1	protein|isoflavone reductase homolog IRL, putative, expressed	AT4G39230.1	| Symbols: | NmrA-like negative transcriptional regulator family protein | chr4:18266024-18267604 REVERSE LENGTH=308
TR41029|c0_g2_i1	751.19	651.57	780.57	57.13	72.45	71.89	30.3767	27.1323	30.9399	2.10033	3.03631	3.3255	-2.89081	3.82855	7.21081e-30	1.21458e-28	LOC_Os11g47730.1	protein|expressed protein	AT5G59350.1	| Symbols: | unknown protein; FUNCTIONS IN: molecular_function unknown; INVOLVED IN: biological_process unknown; LOCATED IN: endomembrane system; EXPRESSED IN: 23 plant structures; EXPRESSED DURING: 13 growth stages; Has 1807 Blast hits to 1807 proteins in 277 species: Archae - 0; Bacteria - 0; Metazoa - 736; Fungi - 347; Plants - 385; Viruses - 0; Other Eukaryotes - 339 (source: NCBI BLink). | c…
TR16127|c0_g4_i1	6795.86	4656.92	7848.03	737	636	570	274.811	193.921	311.077	27.0951	26.6542	26.3671	-2.78255	6.96974	7.23028e-30	1.21715e-28	LOC_Os12g03090.1	protein|ribosomal protein, putative, expressed	AT2G09990.1	| Symbols: | Ribosomal protein S5 domain 2-like superfamily protein | chr2:3781442-3781882 FORWARD LENGTH=146
TR26119|c1_g1_i1	13926	10753.2	16201	1781	1525.99	1325.85	563.141	447.779	642.169	65.4768	63.9528	61.3313	-2.61212	8.07241	7.3154e-30	1.23077e-28	LOC_Os02g06700.2	protein|ribosomal protein, putative, expressed	AT3G52580.1	| Symbols: | Ribosomal protein S11 family protein | chr3:19503324-19504701 FORWARD LENGTH=150
TR25260|c1_g1_i8	167.3	269.32	121.48	0	0	0	6.76529	11.2149	4.81518	0	0	0	-10.2989	1.73833	7.442e-30	1.25061e-28	LOC_Os07g42940.8	protein|CAMK_CAMK_like.7 - CAMK includes calcium/calmodulin depedent protein kinases, expressed	AT1G78290.2	| Symbols: | Protein kinase superfamily protein | chr1:29457457-29458909 REVERSE LENGTH=343
TR30577|c1_g1_i2	1307.31	1530.71	1491.34	146.4	192.3	183.73	52.8651	63.741	59.1132	5.38226	8.05912	8.49901	-2.49638	4.85272	7.49291e-30	1.25843e-28	LOC_Os08g45010.1	protein|ABC transporter, ATP-binding protein, putative, expressed	AT5G60790.1	| Symbols: ATGCN1, GCN1 | ABC transporter family protein | chr5:24453760-24455767 REVERSE LENGTH=595
TR22550|c0_g1_i2	149.68	121.4	130.62	0	0	0	6.05277	5.05527	5.17747	0	0	0	-9.83387	1.29728	9.45059e-30	1.57989e-28	NA	NA	NA	NA
TR41939|c0_g1_i1	107	166.98	131	0	0	0	4.32687	6.95329	5.19253	0	0	0	-9.82846	1.29426	9.6121e-30	1.60503e-28	LOC_Os01g09430.1	protein|expressed protein	AT3G21360.1	| Symbols: | 2-oxoglutarate (2OG) and Fe(II)-dependent oxygenase superfamily protein | chr3:7522865-7524036 FORWARD LENGTH=330
TR43067|c0_g1_i3	2210.99	1874.43	3059.06	310.55	265.07	233.39	89.4082	78.054	121.254	11.4171	11.1088	10.7962	-2.6059	5.555	9.69274e-30	1.61756e-28	LOC_Os07g25440.1	protein|WD domain, G-beta repeat domain containing protein, expressed	AT2G40360.1	| Symbols: | Transducin/WD40 repeat-like superfamily protein | chr2:16853123-16856635 REVERSE LENGTH=753
TR39973|c0_g1_i1	231	215	293	3	6	7	9.34119	8.95291	11.6138	0.110292	0.251455	0.323807	-4.95376	2.16543	9.77389e-30	1.63016e-28	LOC_Os05g50160.1	protein|DUF617 domain containing protein, expressed	AT5G23100.1	| Symbols: | Protein of unknown function, DUF617 | chr5:7753557-7754390 FORWARD LENGTH=277
TR7636|c0_g2_i4	114.93	262.83	424.02	0	0	0	4.64755	10.9446	16.8071	0	0	0	-10.7869	2.20868	9.92755e-30	1.65389e-28	LOC_Os03g17760.1	protein|RNA recognition motif containing protein, putative, expressed	AT3G54770.1	| Symbols: | RNA-binding (RRM/RBD/RNP motifs) family protein | chr3:20273863-20275827 REVERSE LENGTH=261
TR7723|c0_g1_i1	2593.01	2703	3660.53	415	407.97	363	104.856	112.557	145.095	15.2571	17.0976	16.7917	-2.37153	5.91238	1.09006e-29	1.81182e-28	LOC_Os12g05650.1	protein|ACT domain containing protein, expressed	AT5G04740.1	| Symbols: | ACT domain-containing protein | chr5:1368713-1371391 REVERSE LENGTH=301
TR13425|c1_g1_i3	116.63	247.4	177.78	1	0	0	4.71629	10.3021	7.04678	0.036764	0	0	-8.14916	1.68695	1.09286e-29	1.81543e-28	LOC_Os02g53140.1	protein|COP1, putative, expressed	AT2G32950.1	| Symbols: COP1, ATCOP1, DET340, FUS1, EMB168 | Transducin/WD40 repeat-like superfamily protein | chr2:13978000-13983282 FORWARD LENGTH=675
TR39530|c0_g1_i1	229	176	403	1	4	1	9.26032	7.3289	15.974	0.036764	0.167636	0.0462581	-6.45956	2.25507	1.15123e-29	1.9102e-28	LOC_Os01g62260.1	protein|thaumatin, putative, expressed	AT2G28790.1	| Symbols: | Pathogenesis-related thaumatin superfamily protein | chr2:12354664-12355413 REVERSE LENGTH=249
TR29649|c0_g1_i1	1535.01	1621.77	2141.05	285	213	183	62.0728	67.5329	84.8661	10.4778	8.92664	8.46524	-2.42608	5.14898	1.18516e-29	1.96424e-28	LOC_Os11g43750.1	protein|polygalacturonase, putative, expressed	AT3G16850.1	| Symbols: | Pectin lyase-like superfamily protein | chr3:5748692-5750981 FORWARD LENGTH=455
TR43112|c21_g1_i1	1240.79	1724	1921	216	242	164	50.1751	71.7899	76.1439	7.94103	10.142	7.58633	-2.43084	5.02622	1.20264e-29	1.99207e-28	LOC_Os03g07450.1	protein|homeobox associated leucine zipper, putative, expressed	AT1G69780.1	| Symbols: ATHB13 | Homeobox-leucine zipper protein family | chr1:26259166-26260465 FORWARD LENGTH=294
TR16619|c0_g1_i1	4336	3139.02	5496.05	500	460	367.96	175.339	130.713	217.85	18.382	19.2782	17.0211	-2.75807	6.39696	1.21219e-29	2.00559e-28	LOC_Os05g48320.1	protein|60S ribosomal protein L37a, putative, expressed	AT3G10950.1	| Symbols: | Zinc-binding ribosomal protein family protein | chr3:3423893-3424566 FORWARD LENGTH=92
TR37381|c0_g1_i3	12332	8951.47	13948.9	1445.72	1320.67	1107.57	498.68	372.752	552.901	53.1505	55.3481	51.2341	-2.65663	7.85353	1.2988e-29	2.1452e-28	LOC_Os03g18570.1	protein|40S ribosomal protein S7, putative, expressed	AT3G02560.1	| Symbols: | Ribosomal protein S7e family protein | chr3:542341-543168 FORWARD LENGTH=191
TR15531|c0_g1_i1	134.65	115.6	129.99	0	0	0	5.44499	4.81375	5.1525	0	0	0	-9.75138	1.22024	1.31325e-29	2.16783e-28	NA	NA	NA	NA
TR7035|c0_g1_i1	2237.32	1714.25	2735.45	276.06	207.4	223.99	90.4729	71.3839	108.427	10.1491	8.69194	10.3614	-2.70317	5.45154	1.35024e-29	2.22635e-28	LOC_Os09g32976.1	protein|ribosomal protein L7Ae, putative, expressed	AT3G62870.1	| Symbols: | Ribosomal protein L7Ae/L30e/S12e/Gadd45 family protein | chr3:23242862-23244273 REVERSE LENGTH=256
TR25227|c0_g2_i1	114	122	175.97	0	0	0	4.60994	5.08026	6.97503	0	0	0	-9.85268	1.31705	1.35526e-29	2.23336e-28	NA	NA	NA	NA
TR6243|c0_g2_i1	147.93	122.1	112.91	0	0	0	5.982	5.08442	4.47548	0	0	0	-9.7678	1.23481	1.45898e-29	2.40291e-28	NA	NA	NA	NA
TR40667|c0_g1_i1	21074.3	15432.4	23746.4	2487.02	2155	1963	852.206	642.629	941.252	91.4329	90.3141	90.8047	-2.65867	8.62694	1.53551e-29	2.52752e-28	LOC_Os03g08440.2	protein|ribosomal protein S2, putative, expressed	AT1G72370.1	| Symbols: P40, AP40, RP40, RPSAA | 40s ribosomal protein SA | chr1:27243148-27244842 REVERSE LENGTH=298
TR13630|c0_g2_i1	189.31	250.37	265.34	3.62	4.31	7.32	7.65533	10.4258	10.5174	0.133086	0.180628	0.33861	-4.94614	2.09438	1.55181e-29	2.55144e-28	NA	NA	AT5G13460.1	| Symbols: IQD11 | IQ-domain 11 | chr5:4316323-4318247 FORWARD LENGTH=443
TR13535|c0_g2_i1	115	129	227	0	0	0	4.65038	5.37175	8.99774	0	0	0	-10.0389	1.49343	1.72204e-29	2.8249e-28	NA	NA	NA	NA
TR40768|c1_g1_i2	180.98	217.69	218.01	5	2.14	5	7.31848	9.06493	8.6414	0.18382	0.0896854	0.231291	-5.08756	1.90892	1.82623e-29	2.98735e-28	NA	NA	NA	NA
TR9884|c0_g1_i2	120.62	113.22	166.43	0	0	0	4.87764	4.71465	6.59689	0	0	0	-9.81536	1.28148	1.83134e-29	2.99402e-28	LOC_Os10g38740.1	protein|glutathione S-transferase, putative, expressed	AT1G10370.1	| Symbols: GST30, ATGSTU17, GST30B, ERD9 | Glutathione S-transferase family protein | chr1:3397274-3398273 REVERSE LENGTH=227
TR28314|c5_g1_i1	558.15	556	815	55	66	45	22.5705	23.1527	32.3047	2.02202	2.766	2.08162	-2.99652	3.62928	2.18351e-29	3.55571e-28	LOC_Os02g51900.1	protein|cytokinin-O-glucosyltransferase 2, putative, expressed	AT1G22360.1	| Symbols: AtUGT85A2, UGT85A2 | UDP-glucosyl transferase 85A2 | chr1:7895068-7897527 REVERSE LENGTH=481
TR22506|c1_g1_i6	94.5	193.27	155.8	0	0	0	3.8214	8.04805	6.17554	0	0	0	-9.95052	1.41031	2.24434e-29	3.65064e-28	NA	NA	NA	NA
TR36545|c0_g2_i1	251	832.14	1216.98	10	10	5	10.15	34.6515	48.2382	0.36764	0.419091	0.231291	-5.9416	3.70458	2.25496e-29	3.66586e-28	LOC_Os01g05840.1	protein|oxidoreductase, short chain dehydrogenase/reductase family domain containing family, expressed	AT2G37540.1	| Symbols: | NAD(P)-binding Rossmann-fold superfamily protein | chr2:15751695-15753820 REVERSE LENGTH=321
TR30316|c2_g3_i1	363.96	413.7	478.51	30.08	29.2	14.15	14.7178	17.2271	18.967	1.10586	1.22375	0.654553	-3.56435	2.97061	2.38306e-29	3.86976e-28	LOC_Os08g03020.1	protein|lectin-like receptor kinase 1, putative, expressed	AT5G10530.1	| Symbols: | Concanavalin A-like lectin protein kinase family protein | chr5:3324978-3326933 REVERSE LENGTH=651
TR20069|c0_g1_i1	2809.51	2671.01	4083.83	443	396.99	316	113.611	111.225	161.873	16.2865	16.6375	14.6176	-2.51261	5.98522	2.45725e-29	3.98352e-28	LOC_Os03g19520.1	protein|cyclin-related protein, putative, expressed	AT5G26850.1	| Symbols: | Uncharacterized protein | chr5:9445950-9450584 FORWARD LENGTH=983
TR23874|c3_g1_i1	860	499	857	51	56	36	34.7767	20.7791	33.9694	1.87497	2.34691	1.66529	-3.43316	3.8023	2.50112e-29	4.05237e-28	LOC_Os12g17910.1	protein|T-complex protein, putative, expressed	AT2G28000.1	| Symbols: CPN60A, CH-CPN60A, SLP | chaperonin-60alpha | chr2:11926603-11929184 FORWARD LENGTH=586
TR36657|c1_g2_i6	102.03	164.35	115.79	0	0	0	4.1259	6.84377	4.58964	0	0	0	-9.74584	1.21666	2.57191e-29	4.16474e-28	LOC_Os03g47790.1	protein|transposon protein, putative, unclassified, expressed	AT3G09880.1	| Symbols: ATB' BETA | Protein phosphatase 2A regulatory B subunit family protein | chr3:3029902-3031931 FORWARD LENGTH=499
TR3425|c0_g2_i1	286.92	290.2	377.1	18.83	13.44	12.07	11.6025	12.0844	14.9474	0.692267	0.563258	0.558336	-3.88305	2.56463	3.01617e-29	4.86507e-28	LOC_Os08g05290.1	protein|receptor-like protein kinase 5 precursor, putative, expressed	AT5G61480.1	| Symbols: PXY | Leucine-rich repeat protein kinase family protein | chr5:24724541-24727842 REVERSE LENGTH=1041
TR42905|c1_g3_i1	97.11	146.09	131.64	0	0	0	3.92694	6.0834	5.2179	0	0	0	-9.71562	1.18861	3.21915e-29	5.18669e-28	NA	NA	NA	NA
TR9733|c0_g2_i1	2227	1523.92	2565	218	232	197	90.0556	63.4583	101.671	8.01456	9.72291	9.11285	-2.7521	5.3663	3.3567e-29	5.4053e-28	LOC_Os02g56990.1	protein|ribosomal protein L37, putative, expressed	AT1G15250.1	| Symbols: | Zinc-binding ribosomal protein family protein | chr1:5248825-5249381 REVERSE LENGTH=95
TR30912|c0_g2_i1	139.89	698.98	627.43	1	1	1	5.65688	29.1065	24.8698	0.036764	0.0419091	0.0462581	-8.21594	3.05077	3.48344e-29	5.60314e-28	LOC_Os02g52830.1	protein|lipase, putative, expressed	AT5G42930.1	| Symbols: | alpha/beta-Hydrolases superfamily protein | chr5:17210738-17214152 REVERSE LENGTH=467
TR34389|c0_g2_i1	147.05	116.93	126.25	0	0	0	5.94642	4.86914	5.00425	0	0	0	-9.79281	1.25859	3.5813e-29	5.75735e-28	NA	NA	NA	NA
TR22864|c0_g1_i1	8906.36	6592.13	10556.2	1043.05	961	886.01	360.156	274.506	418.423	38.3467	40.2746	40.9852	-2.63674	7.41966	3.62504e-29	5.82444e-28	LOC_Os10g32920.1	protein|ribosomal protein, putative, expressed	AT3G04400.1	| Symbols: emb2171 | Ribosomal protein L14p/L23e family protein | chr3:1167339-1168308 FORWARD LENGTH=140
TR25150|c0_g1_i1	1823.98	1571.04	2514.99	265	217	206	73.7582	65.4204	99.6882	9.74247	9.09427	9.52917	-2.5636	5.28838	3.78438e-29	6.07033e-28	LOC_Os11g01420.1	protein|ribosomal protein L10, putative, expressed	AT1G25260.1	| Symbols: | Ribosomal protein L10 family protein | chr1:8854163-8855766 REVERSE LENGTH=235
TR42487|c0_g2_i11	97.44	123.75	133.01	0	0	0	3.94029	5.15313	5.2722	0	0	0	-9.63603	1.11392	4.15286e-29	6.64296e-28	NA	NA	NA	NA
TR30349|c0_g1_i1	1045	1118.01	1413	173	180	140	42.2578	46.5556	56.008	6.36018	7.54364	6.47614	-2.31841	4.60316	4.16099e-29	6.6523e-28	LOC_Os12g41180.1	protein|LSTK-1-like kinase, putative, expressed	AT3G04810.1	| Symbols: ATNEK2, NEK2 | NIMA-related kinase 2 | chr3:1318096-1321101 FORWARD LENGTH=606
TR23428|c0_g1_i1	4280.63	3228.8	5395	550	438	405	173.1	134.452	213.845	20.2202	18.3562	18.7345	-2.67951	6.39957	4.21318e-29	6.73201e-28	LOC_Os02g30050.1	protein|ribosomal protein L29, putative, expressed	AT2G39390.1	| Symbols: | Ribosomal L29 family protein | chr2:16450803-16451762 REVERSE LENGTH=123
TR6987|c0_g1_i1	139.22	130.73	112.28	0	0	0	5.62979	5.44379	4.45051	0	0	0	-9.76163	1.2295	4.48299e-29	7.15521e-28	NA	NA	NA	NA
TR16507|c0_g2_i5	104.55	289.96	256.2	0	1	0	4.2278	12.0744	10.1552	0	0.0419091	0	-8.40005	1.92878	4.61531e-29	7.35829e-28	NA	NA	AT1G77080.4	| Symbols: MAF1, FLM, AGL27 | K-box region and MADS-box transcription factor family protein | chr1:28955679-28959845 FORWARD LENGTH=196
TR7811|c0_g1_i1	102.99	124	170	0	0	0	4.16472	5.16354	6.7384	0	0	0	-9.79654	1.26467	4.74667e-29	7.56355e-28	NA	NA	NA	NA
TR3474|c0_g1_i1	419.16	300.59	432.77	17.95	16.61	18.89	16.95	12.517	17.154	0.659915	0.69611	0.873816	-3.88675	2.84056	4.87498e-29	7.75092e-28	NA	NA	AT2G44820.2	| Symbols: | unknown protein; Has 70 Blast hits to 70 proteins in 25 species: Archae - 0; Bacteria - 0; Metazoa - 9; Fungi - 4; Plants - 47; Viruses - 0; Other Eukaryotes - 10 (source: NCBI BLink). | chr2:18484690-18485517 FORWARD LENGTH=194
TR33582|c4_g1_i1	3366.27	2823.98	4380.11	453	388	400	136.125	117.595	173.617	16.6541	16.2607	18.5033	-2.54731	6.12874	5.12387e-29	8.13323e-28	LOC_Os01g60790.1	protein|40S ribosomal protein S26, putative, expressed	AT2G40590.1	| Symbols: | Ribosomal protein S26e family protein | chr2:16945215-16946345 REVERSE LENGTH=131
TR30573|c1_g1_i1	105	113	145	0	0	0	4.246	4.70549	5.74746	0	0	0	-9.67304	1.14829	5.16484e-29	8.19376e-28	NA	NA	NA	NA
TR7536|c0_g2_i1	130	106	147	0	0	0	5.25695	4.41399	5.82673	0	0	0	-9.75857	1.22734	5.4092e-29	8.57672e-28	NA	NA	NA	NA
TR30350|c0_g1_i1	1125	1122.94	1406.63	184	191	134	45.4928	46.7609	55.7555	6.76458	8.00464	6.19859	-2.3111	4.63824	5.98137e-29	9.45285e-28	LOC_Os03g56270.2	protein|receptor protein kinase CLAVATA1 precursor, putative, expressed	AT4G20270.1	| Symbols: BAM3 | Leucine-rich receptor-like protein kinase family protein | chr4:10949822-10952924 FORWARD LENGTH=992
TR26494|c0_g1_i1	8014.24	5789.82	8837.75	944.01	904.86	762.43	324.08	241.097	350.307	34.7056	37.9219	35.2686	-2.58635	7.22684	6.44145e-29	1.01633e-27	LOC_Os05g38520.4	protein|60S ribosomal protein L36-2, putative, expressed	AT3G53740.2	| Symbols: | Ribosomal protein L36e family protein | chr3:19913921-19914813 REVERSE LENGTH=112
TR4241|c0_g1_i1	260.22	212	469.94	5	7	1	10.5228	8.82799	18.6273	0.18382	0.293364	0.0462581	-5.61426	2.47947	6.53492e-29	1.03051e-27	LOC_Os01g04230.1	protein|inactive receptor kinase At2g26730 precursor, putative, expressed	AT1G68400.1	| Symbols: | leucine-rich repeat transmembrane protein kinase family protein | chr1:25646401-25648916 REVERSE LENGTH=670
TR32731|c0_g1_i1	1227	1267	1706	116.1	184	145	49.6175	52.7597	67.6218	4.26831	7.71127	6.70743	-2.68427	4.77951	6.61073e-29	1.0419e-27	NA	NA	NA	NA
TR7959|c0_g3_i1	8933.62	6289.02	9920.01	1042	888	827	361.258	261.884	393.206	38.3081	37.2153	38.2555	-2.65855	7.3679	6.80012e-29	1.07117e-27	LOC_Os05g06310.1	protein|60S ribosomal protein L18-3, putative, expressed	AT5G27850.1	| Symbols: | Ribosomal protein L18e/L15 superfamily protein | chr5:9873169-9874297 FORWARD LENGTH=187
TR31610|c0_g2_i1	8858.14	6301.01	10592.8	1062.13	903.16	729.48	358.206	262.383	419.872	39.0482	37.8506	33.7444	-2.73143	7.39027	7.04376e-29	1.10713e-27	LOC_Os01g16890.1	protein|ribosomal protein L7Ae, putative, expressed	AT1G36240.1	| Symbols: | Ribosomal protein L7Ae/L30e/S12e/Gadd45 family protein | chr1:13614890-13616233 FORWARD LENGTH=112
TR14549|c0_g2_i1	369	934	920	40	32	20	14.9216	38.8931	36.4666	1.47056	1.34109	0.925163	-4.04225	3.72789	7.22472e-29	1.13496e-27	LOC_Os01g31370.1	protein|glycosyltransferase, putative, expressed	AT2G41640.1	| Symbols: | Glycosyltransferase family 61 protein | chr2:17360654-17362391 FORWARD LENGTH=500
TR24920|c0_g1_i1	906.55	589.24	607.91	19	45.65	18	36.6591	24.5368	24.0961	0.698517	1.91315	0.832646	-4.15533	3.6901	7.32393e-29	1.14992e-27	NA	NA	NA	NA
TR29614|c0_g1_i1	3323.46	3513.96	4231.28	605.85	539.52	385.65	134.394	146.326	167.718	22.2735	22.6108	17.8394	-2.32592	6.22687	7.50038e-29	1.17571e-27	LOC_Os03g12250.1	protein|atypical receptor-like kinase MARK, putative, expressed	AT1G48480.1	| Symbols: RKL1 | receptor-like kinase 1 | chr1:17918475-17920743 FORWARD LENGTH=655
TR6419|c0_g1_i1	10547	13198.5	11024	1896	1503	1281	426.501	549.604	436.963	69.7046	62.9894	59.2567	-2.36368	7.87204	7.60081e-29	1.19016e-27	LOC_Os06g05550.1	protein|GDSL-like lipase/acylhydrolase, putative, expressed	AT3G16370.1	| Symbols: | GDSL-like Lipase/Acylhydrolase superfamily protein | chr3:5556928-5558351 FORWARD LENGTH=353
TR5865|c0_g2_i1	3594.92	424.56	1190.3	1	2	1	145.372	17.6793	47.1807	0.036764	0.0838182	0.0462581	-9.77183	4.95451	7.73895e-29	1.21114e-27	LOC_Os09g04710.1	protein|GDSL-like lipase/acylhydrolase, putative, expressed	AT5G45950.1	| Symbols: | GDSL-like Lipase/Acylhydrolase superfamily protein | chr5:18634155-18636512 FORWARD LENGTH=357
TR6813|c0_g1_i2	2189.29	2687.33	2869.01	372.37	341.6	367.71	88.5307	111.904	113.721	13.6898	14.3161	17.0096	-2.28705	5.71727	8.04161e-29	1.25714e-27	LOC_Os01g63580.1	protein|glycerol-3-phosphate acyltransferase, putative, expressed	AT4G00400.1	| Symbols: GPAT8, AtGPAT8 | glycerol-3-phosphate acyltransferase 8 | chr4:174312-176734 REVERSE LENGTH=500
TR18855|c5_g1_i1	92	224.01	206	0	0	0	3.7203	9.3281	8.16535	0	0	0	-10.1777	1.62605	8.64888e-29	1.34916e-27	NA	NA	NA	NA
TR42487|c0_g2_i7	144.04	120.93	104.79	0	0	0	5.8247	5.0357	4.15363	0	0	0	-9.71809	1.18806	9.33224e-29	1.45262e-27	LOC_Os06g12220.1	protein|HVA22, putative, expressed	AT1G69700.1	| Symbols: ATHVA22C, HVA22C | HVA22 homologue C | chr1:26220337-26221663 FORWARD LENGTH=184
TR9461|c0_g2_i1	624.76	435.94	655.2	40	40	41	25.2641	18.1532	25.9706	1.47056	1.67636	1.89658	-3.28612	3.44783	9.39413e-29	1.46043e-27	LOC_Os05g35520.3	protein|deoxynucleoside kinase family, putative, expressed	AT1G72040.1	| Symbols: | P-loop containing nucleoside triphosphate hydrolases superfamily protein | chr1:27112159-27114248 REVERSE LENGTH=580
TR22506|c1_g1_i2	110.6	154.05	110.46	0	0	0	4.47245	6.41487	4.37837	0	0	0	-9.72359	1.19522	9.47725e-29	1.47203e-27	NA	NA	NA	NA
TR31255|c0_g1_i1	3298.62	2355.19	4012.37	404.88	343	259.01	133.39	98.0736	159.041	14.885	14.3748	11.9813	-2.74028	5.97735	9.74719e-29	1.51071e-27	LOC_Os01g52490.1	protein|40S ribosomal protein S24, putative, expressed	AT5G28060.1	| Symbols: | Ribosomal protein S24e family protein | chr5:10069791-10070792 REVERSE LENGTH=133
TR23884|c0_g1_i3	108.21	111.34	117.87	0	0	0	4.3758	4.63636	4.67209	0	0	0	-9.57378	1.05487	1.00097e-28	1.54891e-27	NA	NA	NA	NA
TR29071|c0_g1_i1	177	338	595	2	4	4	7.15754	14.0748	23.5844	0.0735281	0.167636	0.185033	-6.17524	2.68198	1.03278e-28	1.59728e-27	LOC_Os04g46580.1	protein|OsSPL7 - SBP-box gene family member, expressed	AT1G27370.1	| Symbols: SPL10 | squamosa promoter binding protein-like 10 | chr1:9505454-9506997 REVERSE LENGTH=396
TR6520|c3_g1_i4	211.07	120.2	142.39	0	0	0	8.53526	5.0053	5.644	0	0	0	-10.0841	1.53177	1.0425e-28	1.61144e-27	NA	NA	NA	NA
TR39747|c0_g1_i1	2246	1691	2164	286.99	267	228	90.8239	70.4157	85.7758	10.5509	11.1897	10.5469	-2.43727	5.36473	1.17322e-28	1.80744e-27	LOC_Os11g41610.1	protein|40S ribosomal protein S29, putative, expressed	AT4G33865.1	| Symbols: | Ribosomal protein S14p/S29e family protein | chr4:16233395-16234114 REVERSE LENGTH=56
TR26236|c1_g2_i1	749.21	686.84	1139	91	87	56	30.2966	28.601	45.1473	3.34553	3.64609	2.59046	-2.92707	4.04807	1.17367e-28	1.80744e-27	LOC_Os03g42770.1	protein|expressed protein	AT4G05410.1	| Symbols: YAO | Transducin/WD40 repeat-like superfamily protein | chr4:2743229-2745521 REVERSE LENGTH=504
TR18898|c0_g1_i4	1614.43	1257.24	1513.26	220.45	192.01	155.83	65.2844	52.3533	59.982	8.10463	8.04696	7.2084	-2.42588	4.89236	1.18396e-28	1.82232e-27	LOC_Os03g63450.2	protein|snRK1-interacting protein 1, putative, expressed	AT5G47870.1	| Symbols: | FUNCTIONS IN: molecular_function unknown; INVOLVED IN: biological_process unknown; LOCATED IN: chloroplast; EXPRESSED IN: 22 plant structures; EXPRESSED DURING: 13 growth stages; BEST Arabidopsis thaliana protein match is: cobalt ion binding (TAIR:AT1G71310.1); Has 1807 Blast hits to 1807 proteins in 277 species: Archae - 0; Bacteria - 0; Metazoa - 736; Fungi - 347; Plants - 385; Vir…
TR16507|c0_g2_i6	119.66	108.66	117.89	0	0	0	4.83882	4.52476	4.67288	0	0	0	-9.61491	1.09271	1.18706e-28	1.82611e-27	LOC_Os04g49150.1	protein|OsMADS17 - MADS-box family gene with MIKCc type-box, expressed	AT5G10140.1	| Symbols: FLC, FLF, AGL25 | K-box region and MADS-box transcription factor family protein | chr5:3173724-3179339 REVERSE LENGTH=196
TR31606|c0_g3_i1	794.61	791.01	953.64	116.47	111.98	68.18	32.1325	32.9388	37.8	4.28191	4.69298	3.15388	-2.5723	4.0781	1.19052e-28	1.83047e-27	LOC_Os02g18480.1	protein|lipase class 3 family protein, putative, expressed	AT4G10955.1	| Symbols: | alpha/beta-Hydrolases superfamily protein | chr4:6713778-6715372 REVERSE LENGTH=350
TR14391|c0_g1_i1	104.62	112.34	116.64	0	0	0	4.23063	4.678	4.62333	0	0	0	-9.55627	1.03869	1.20813e-28	1.85655e-27	NA	NA	NA	NA
TR421|c0_g1_i1	156	150	204	2	0	3	6.30834	6.24622	8.08608	0.0735281	0	0.138774	-6.04207	1.63066	1.2411e-28	1.9062e-27	LOC_Os06g04920.1	protein|zinc finger family protein, putative, expressed	AT5G25490.1	| Symbols: | Ran BP2/NZF zinc finger-like superfamily protein | chr5:8876639-8877339 FORWARD LENGTH=170
TR12352|c1_g1_i1	100.14	150.42	117.4	0	0	0	4.04947	6.26371	4.65346	0	0	0	-9.69173	1.16591	1.29914e-28	1.99324e-27	NA	NA	NA	NA
TR29347|c0_g1_i1	92.51	137.32	128.57	0	0	0	3.74093	5.71821	5.09621	0	0	0	-9.65071	1.12795	1.36235e-28	2.08469e-27	NA	NA	NA	NA
TR34470|c0_g1_i1	95	130	119.99	0	0	0	3.84162	5.41339	4.75612	0	0	0	-9.59875	1.07906	1.39714e-28	2.13679e-27	NA	NA	NA	NA
TR33235|c2_g1_i1	1114	863	1399	136	117	114	45.048	35.9366	55.453	4.99991	4.90336	5.27343	-2.6629	4.4755	1.42333e-28	2.17455e-27	LOC_Os12g05430.1	protein|ribosomal protein L24, putative, expressed	AT5G67510.1	| Symbols: | Translation protein SH3-like family protein | chr5:26937970-26938410 REVERSE LENGTH=146
TR36580|c0_g2_i1	140.09	148.53	113.23	1	0	0	5.66497	6.18501	4.48817	0.036764	0	0	-7.74075	1.29972	1.43607e-28	2.19285e-27	NA	NA	AT1G21280.1	| Symbols: | CONTAINS InterPro DOMAIN/s: Retrotransposon gag protein (InterPro:IPR005162); Has 707 Blast hits to 705 proteins in 25 species: Archae - 0; Bacteria - 0; Metazoa - 4; Fungi - 0; Plants - 703; Viruses - 0; Other Eukaryotes - 0 (source: NCBI BLink). | chr1:7447690-7448403 REVERSE LENGTH=237
TR5791|c0_g1_i1	701.01	809.68	986	117	99	94	28.3475	33.7163	39.0827	4.30139	4.149	4.34826	-2.465	4.06427	1.44855e-28	2.20957e-27	LOC_Os04g34390.1	protein|serine/threonine-protein kinase receptor precursor, putative, expressed	AT2G41890.1	| Symbols: | curculin-like (mannose-binding) lectin family protein / PAN domain-containing protein | chr2:17478058-17480352 REVERSE LENGTH=764
TR34327|c0_g1_i1	127.1	318.2	558.45	1	1	0	5.13968	13.2503	22.1356	0.036764	0.0419091	0	-8.19899	2.52147	1.49645e-28	2.27903e-27	LOC_Os01g67240.1	protein|formin-like protein 1 precursor, putative, expressed	AT3G25500.1	| Symbols: AFH1, FH1, AHF1, ATFH1 | formin homology 1 | chr3:9251320-9254826 REVERSE LENGTH=1051
TR26676|c0_g2_i3	90.96	146.1	151.69	0	0	0	3.67825	6.08382	6.01263	0	0	0	-9.76314	1.23378	1.55785e-28	2.3713e-27	NA	NA	NA	NA
TR17570|c0_g1_i1	8292.58	6942.22	10201.4	1209.38	1109.78	871.95	335.336	289.084	404.361	44.4617	46.5099	40.3348	-2.46533	7.4073	1.57583e-28	2.3974e-27	LOC_Os07g07709.1	protein|ribosomal protein S13p/S18e, putative, expressed	AT4G09800.1	| Symbols: RPS18C | S18 ribosomal protein | chr4:6173818-6174963 FORWARD LENGTH=152
TR31652|c0_g1_i3	255	182	287	5.67	1	5	10.3117	7.57875	11.376	0.208452	0.0419091	0.231291	-5.38283	2.13168	1.78513e-28	2.71155e-27	LOC_Os02g04710.2	protein|cycloartenol synthase, putative, expressed	AT1G78960.1	| Symbols: ATLUP2, LUP2 | lupeol synthase 2 | chr1:29696722-29701024 FORWARD LENGTH=763
TR15386|c0_g1_i1	95	152	124	0	0	0	3.84162	6.3295	4.91507	0	0	0	-9.70068	1.17467	1.80924e-28	2.74671e-27	NA	NA	NA	NA
TR17741|c0_g1_i1	1054	917	1427	141	147	104.03	42.6217	38.1852	56.5629	5.18373	6.16064	4.81223	-2.58154	4.49227	1.84397e-28	2.79797e-27	LOC_Os05g06450.2	protein|tubulin/FtsZ domain containing protein, putative, expressed	AT3G61650.1	| Symbols: TUBG1 | gamma-tubulin | chr3:22812601-22815011 REVERSE LENGTH=474
TR15945|c0_g1_i2	101.02	108.57	123.75	0	0	0	4.08505	4.52101	4.90516	0	0	0	-9.55303	1.03594	1.89782e-28	2.87666e-27	LOC_Os08g02130.1	protein|RNA recognition motif containing protein, putative, expressed	AT4G24270.2	| Symbols: EMB140 | EMBRYO DEFECTIVE 140 | chr4:12581765-12587293 REVERSE LENGTH=817
TR18704|c0_g1_i1	1303.01	970	1609.7	139	138.89	72	52.6912	40.3922	63.8047	5.1102	5.82075	3.33059	-2.95613	4.64022	1.9381e-28	2.93455e-27	LOC_Os04g32560.1	protein|ATP-dependent Clp protease ATP-binding subunit clpA homolog CD4B,chloroplast precursor, putative, expressed	AT5G50920.1	| Symbols: CLPC, ATHSP93-V, HSP93-V, DCA1, CLPC1 | CLPC homologue 1 | chr5:20715710-20719800 REVERSE LENGTH=929
TR21404|c0_g1_i1	401	556	569	37	45	40	16.2157	23.1527	22.5538	1.36027	1.88591	1.85033	-3.08914	3.28404	1.98686e-28	3.00219e-27	LOC_Os06g05340.1	protein|AP2 domain containing protein, expressed	AT1G79700.2	| Symbols: | Integrase-type DNA-binding superfamily protein | chr1:29990440-29993658 REVERSE LENGTH=313
TR1095|c0_g1_i4	372.7	281.35	842.69	12.01	5.86	4.82	15.0713	11.7158	33.4022	0.441536	0.245587	0.222964	-5.4852	3.12662	2.02521e-28	3.05855e-27	LOC_Os04g41900.1	protein|expressed protein	AT5G16250.1	| Symbols: | unknown protein; BEST Arabidopsis thaliana protein match is: unknown protein (TAIR:AT3G02640.1); Has 1807 Blast hits to 1807 proteins in 277 species: Archae - 0; Bacteria - 0; Metazoa - 736; Fungi - 347; Plants - 385; Viruses - 0; Other Eukaryotes - 339 (source: NCBI BLink). | chr5:5310264-5310815 REVERSE LENGTH=183
TR12393|c7_g1_i1	2787.05	2434	2915	433	387	351	112.703	101.355	115.544	15.9188	16.2188	16.2366	-2.26421	5.80231	2.11104e-28	3.18302e-27	LOC_Os12g34890.1	protein|acyl carrier protein, putative, expressed	AT1G54580.1	| Symbols: ACP2 | acyl carrier protein 2 | chr1:20389572-20390770 FORWARD LENGTH=136
TR41936|c0_g1_i1	1088	1127	1811	144	169	101	43.9966	46.9299	71.7837	5.29402	7.08264	4.67207	-2.74366	4.70588	2.13151e-28	3.2107e-27	NA	NA	NA	NA
TR26956|c0_g2_i1	109	106	121	0	0	0	4.40775	4.41399	4.79615	0	0	0	-9.56803	1.04946	2.14536e-28	3.22989e-27	NA	NA	NA	NA
TR37890|c1_g1_i4	135	152	118	1	1	0	5.45914	6.3295	4.67724	0.036764	0.0419091	0	-6.92981	1.31244	2.23409e-28	3.35996e-27	NA	NA	NA	NA
TR11025|c0_g1_i1	750	772	1019.91	113	114	79	30.3285	32.1472	40.4268	4.15434	4.77764	3.65439	-2.51923	4.08382	2.3636e-28	3.54921e-27	LOC_Os01g01369.1	protein|3-beta-hydroxysteroid-Delta-isomerase, putative, expressed	AT1G20050.1	| Symbols: HYD1 | C-8,7 sterol isomerase | chr1:6949160-6950135 FORWARD LENGTH=223
TR37103|c0_g1_i1	4324.95	3189.99	5302.61	562	476	397	174.893	132.836	210.183	20.6614	19.9487	18.3645	-2.63095	6.39753	2.45632e-28	3.68461e-27	LOC_Os01g67134.1	protein|ribosomal L18p/L5e family protein, putative, expressed	AT5G39740.1	| Symbols: OLI7, RPL5B | ribosomal protein L5 B | chr5:15903365-15905185 FORWARD LENGTH=301
TR1202|c1_g1_i1	650.87	742.09	1011.01	63.65	65.5	83.47	26.3199	30.9017	40.074	2.34003	2.74505	3.86117	-2.93238	3.94755	2.47675e-28	3.71141e-27	LOC_Os01g04710.1	protein|aspartic proteinase, putative, expressed	AT1G25510.1	| Symbols: | Eukaryotic aspartyl protease family protein | chr1:8959372-8960823 REVERSE LENGTH=483
TR12333|c0_g1_i3	140.21	148.92	96.13	0	0	0	5.66982	6.20125	3.81037	0	0	0	-9.7741	1.24099	2.50288e-28	3.74862e-27	NA	NA	NA	NA
TR31624|c0_g5_i1	275.63	309.73	623.02	9.47	8.76	12.15	11.1459	12.8976	24.695	0.348155	0.367124	0.562036	-4.73313	2.84392	2.56282e-28	3.8364e-27	LOC_Os02g01140.1	protein|GDSL-like lipase/acylhydrolase, putative, expressed	AT5G45960.1	| Symbols: | GDSL-like Lipase/Acylhydrolase superfamily protein | chr5:18637174-18640319 REVERSE LENGTH=375
TR20741|c0_g1_i1	8910.07	6531.33	11042.9	1098	986	830	360.306	271.974	437.714	40.3669	41.3224	38.3942	-2.65323	7.43971	2.56699e-28	3.83867e-27	LOC_Os01g25610.1	protein|40S ribosomal protein S4, putative, expressed	AT5G58420.1	| Symbols: | Ribosomal protein S4 (RPS4A) family protein | chr5:23619599-23620896 FORWARD LENGTH=262
TR7703|c0_g1_i1	15632.1	15699	18991	2645.05	2366.36	2191	632.132	653.73	752.758	97.2427	99.172	101.352	-2.2653	8.42132	2.58912e-28	3.86977e-27	LOC_Os08g43580.1	protein|acyl carrier protein, putative, expressed	AT1G54630.1	| Symbols: ACP3 | acyl carrier protein 3 | chr1:20401642-20402919 REVERSE LENGTH=136
TR11239|c0_g2_i3	619.27	788.1	897.26	97.02	95.79	85.56	25.0421	32.8176	35.5653	3.56685	4.01447	3.95785	-2.50065	3.94292	2.76346e-28	4.12394e-27	LOC_Os07g48410.2	protein|RNA-binding zinc finger protein, putative, expressed	AT5G12440.1	| Symbols: | CCCH-type zinc fingerfamily protein with RNA-binding domain | chr5:4035891-4038604 REVERSE LENGTH=650
TR35760|c0_g1_i1	11149.9	9021.92	14276.4	1574.27	1319.79	1163.01	450.881	375.686	565.883	57.8765	55.3112	53.7987	-2.55331	7.83061	2.78204e-28	4.14953e-27	LOC_Os03g60400.1	protein|40S ribosomal protein S23, putative, expressed	AT5G02960.1	| Symbols: | Ribosomal protein S12/S23 family protein | chr5:693280-694396 REVERSE LENGTH=142
TR41729|c1_g1_i1	10730	13606	13347.4	1862	1433	892.22	433.9	566.574	529.059	68.4546	60.0557	41.2724	-2.65298	7.94065	2.78443e-28	4.15095e-27	LOC_Os04g43800.1	protein|phenylalanine ammonia-lyase, putative, expressed	AT2G37040.1	| Symbols: PAL1, ATPAL1 | PHE ammonia lyase 1 | chr2:15557602-15560237 REVERSE LENGTH=725
TR14657|c0_g1_i1	91	145	202	0	0	0	3.67986	6.03801	8.0068	0	0	0	-9.92878	1.3903	2.89015e-28	4.30635e-27	NA	NA	NA	NA
TR5655|c0_g1_i1	135	103	130	0	0	0	5.45914	4.28907	5.15289	0	0	0	-9.70599	1.17743	2.92651e-28	4.35827e-27	LOC_Os03g26930.1	protein|OsSCP13 - Putative Serine Carboxypeptidase homologue, expressed	AT3G07990.1	| Symbols: SCPL27 | serine carboxypeptidase-like 27 | chr3:2552544-2554644 FORWARD LENGTH=459
TR10694|c0_g1_i1	11890.6	9313	13911.5	1630.92	1435	1237	480.832	387.807	551.417	59.9592	60.1395	57.2213	-2.49837	7.86942	3.10135e-28	4.61153e-27	LOC_Os02g01332.1	protein|ribosomal protein L6, putative, expressed	AT4G10450.1	| Symbols: | Ribosomal protein L6 family | chr4:6463201-6464458 REVERSE LENGTH=194
TR22825|c0_g1_i1	1006.07	877	1551.34	124	119	107	40.6835	36.5196	61.4914	4.55874	4.98718	4.94962	-2.7488	4.48169	3.11879e-28	4.63269e-27	LOC_Os04g10240.1	protein|nicotiana lesion-inducing like, putative, expressed	AT4G14420.1	| Symbols: | HR-like lesion-inducing protein-related | chr4:8302171-8303738 REVERSE LENGTH=158
TR11964|c0_g1_i2	1982.89	2314.2	2600.02	404.99	326.46	248.88	80.1842	96.3667	103.059	14.8891	13.6816	11.5127	-2.28466	5.55116	3.41148e-28	5.05448e-27	LOC_Os02g52190.1	protein|helix-loop-helix DNA-binding protein, putative, expressed	AT1G72210.1	| Symbols: | basic helix-loop-helix (bHLH) DNA-binding superfamily protein | chr1:27180066-27182268 FORWARD LENGTH=320
TR38684|c0_g1_i1	1181	1416.01	1500.97	234	199	193	47.7574	58.9647	59.4949	8.60279	8.33991	8.92782	-2.16722	4.82463	3.41875e-28	5.06266e-27	LOC_Os04g52164.1	protein|transferase family protein, putative, expressed	AT4G13840.1	| Symbols: | HXXXD-type acyl-transferase family protein | chr4:8014088-8016326 REVERSE LENGTH=428
TR37394|c1_g2_i1	110.72	122	152.97	1	0	1	4.4773	5.08026	6.06337	0.036764	0	0.0462581	-6.84444	1.23931	3.44805e-28	5.10344e-27	NA	NA	AT1G13570.1	| Symbols: | F-box/RNI-like superfamily protein | chr1:4642528-4643930 REVERSE LENGTH=416
TR40065|c0_g1_i1	161	206	308	5	3	0	6.51053	8.57814	12.2084	0.18382	0.125727	0	-5.80996	2.00768	3.46188e-28	5.12128e-27	LOC_Os04g41030.1	protein|inactive receptor kinase At1g27190 precursor, putative, expressed	AT1G27190.1	| Symbols: | Leucine-rich repeat protein kinase family protein | chr1:9446923-9448728 REVERSE LENGTH=601
TR34389|c0_g3_i1	123.38	98.12	180.98	0	0	0	4.98925	4.08586	7.17362	0	0	0	-9.82332	1.28896	3.60408e-28	5.32076e-27	NA	NA	NA	NA
TR16083|c0_g2_i1	101.78	98.2	152.94	0	0	0	4.11579	4.08919	6.06218	0	0	0	-9.63151	1.10964	3.63825e-28	5.36573e-27	LOC_Os04g46740.1	protein|pectinesterase, putative, expressed	AT5G47500.1	| Symbols: | Pectin lyase-like superfamily protein | chr5:19271262-19272845 REVERSE LENGTH=362
TR13846|c0_g2_i1	118	135	178	1	2	0	4.77169	5.6216	7.0555	0.036764	0.0838182	0	-6.48833	1.39035	3.84635e-28	5.66686e-27	LOC_Os03g08230.1	protein|sodium/calcium exchanger protein, putative, expressed	AT5G17860.1	| Symbols: CAX7 | calcium exchanger 7 | chr5:5902638-5904350 REVERSE LENGTH=570
TR30775|c0_g1_i1	1030.83	843.35	1257.81	136	136	105	41.6848	35.1183	49.8566	4.99991	5.69964	4.8571	-2.52149	4.38786	3.91736e-28	5.76853e-27	LOC_Os07g44640.1	protein|ZOS7-13 - C2H2 zinc finger protein, expressed	AT3G12270.1	| Symbols: ATPRMT3, PRMT3 | protein arginine methyltransferase 3 | chr3:3910642-3913122 FORWARD LENGTH=601
TR36257|c1_g1_i1	590.94	1148.44	714.76	64	62.91	29	23.8965	47.8227	28.3314	2.3529	2.6365	1.34149	-3.44752	3.92422	3.92724e-28	5.78014e-27	LOC_Os12g02080.1	protein|peroxidase precursor, putative, expressed	AT1G14540.1	| Symbols: | Peroxidase superfamily protein | chr1:4974233-4975600 REVERSE LENGTH=315
TR23874|c1_g1_i1	2095.51	1032	2026	135	141	108	84.7384	42.974	80.3058	4.96315	5.90918	4.99588	-3.22607	5.03107	3.93746e-28	5.79222e-27	LOC_Os03g64210.3	protein|T-complex protein, putative, expressed	AT2G28000.1	| Symbols: CPN60A, CH-CPN60A, SLP | chaperonin-60alpha | chr2:11926603-11929184 FORWARD LENGTH=586
TR34877|c0_g1_i1	1283	1150	1484	220	168	156	51.882	47.8877	58.8222	8.08809	7.04073	7.21627	-2.31676	4.74029	3.99262e-28	5.87039e-27	LOC_Os01g23610.1	protein|dihydrolipoyl dehydrogenase, putative, expressed	AT3G16950.2	| Symbols: LPD1, ptlpd1 | lipoamide dehydrogenase 1 | chr3:5786508-5790383 REVERSE LENGTH=623
TR11303|c0_g1_i1	155	130	171	2	1	1	6.2679	5.41339	6.77803	0.0735281	0.0419091	0.0462581	-6.19712	1.48008	4.30581e-28	6.31803e-27	LOC_Os09g35810.1	protein|NC domain-containing protein, putative, expressed	AT1G01225.1	| Symbols: | NC domain-containing protein-related | chr1:96064-97242 FORWARD LENGTH=260
TR20701|c0_g1_i1	221.16	232.92	314.77	9	10	2.49	8.94328	9.69913	12.4767	0.330876	0.419091	0.115183	-4.61378	2.22588	4.34528e-28	6.36948e-27	LOC_Os01g04260.1	protein|fatty acid hydroxylase, putative, expressed	AT3G02580.1	| Symbols: STE1, DWF7, BUL1 | sterol 1 | chr3:547048-548615 FORWARD LENGTH=281
TR11239|c0_g2_i2	356.74	498.19	572.72	35.98	14.64	22.64	14.4259	20.7454	22.7013	1.32277	0.613549	1.04728	-3.73406	3.13321	4.40411e-28	6.44918e-27	LOC_Os07g48410.2	protein|RNA-binding zinc finger protein, putative, expressed	AT5G12440.1	| Symbols: | CCCH-type zinc fingerfamily protein with RNA-binding domain | chr5:4035891-4038604 REVERSE LENGTH=650
TR22533|c4_g3_i2	193	141.61	219.03	0	2.13	3.04	7.80455	5.89685	8.68183	0	0.0892664	0.140625	-6.11768	1.74856	4.40793e-28	6.45056e-27	NA	NA	NA	NA
TR26835|c0_g1_i1	2433.99	1562	2705.03	252.22	233.98	203.93	98.4258	65.044	107.221	9.27263	9.80589	9.43342	-2.74989	5.45344	4.50113e-28	6.58125e-27	LOC_Os07g44740.1	protein|chaperonin, putative, expressed	AT1G23100.1	| Symbols: | GroES-like family protein | chr1:8195867-8196336 FORWARD LENGTH=97
TR10730|c1_g1_i1	610.98	778.59	849.48	80.17	39.11	26.62	24.7068	32.4216	33.6714	2.94737	1.63906	1.23139	-3.42111	3.79871	4.8961e-28	7.1443e-27	LOC_Os02g44654.2	protein|cytochrome P450, putative, expressed	AT2G45970.1	| Symbols: CYP86A8, LCR | cytochrome P450, family 86, subfamily A, polypeptide 8 | chr2:18912548-18914161 REVERSE LENGTH=537
TR38109|c0_g2_i1	368	899	587.09	36	22.59	14	14.8812	37.4357	23.2709	1.32351	0.946726	0.647614	-4.1344	3.47284	4.91877e-28	7.17377e-27	LOC_Os02g52040.1	protein|phosphate-induced protein 1 conserved region domain containing protein, expressed	AT4G08950.1	| Symbols: EXO | Phosphate-responsive 1 family protein | chr4:5740378-5741322 FORWARD LENGTH=314
TR24485|c0_g1_i2	212.13	186.8	244.38	1	6.88	0	8.57813	7.77862	9.68664	0.036764	0.288335	0	-5.77156	1.95695	5.75075e-28	8.36607e-27	NA	NA	NA	NA
TR36580|c0_g2_i2	109.39	100.34	125.82	0	0	0	4.42352	4.1783	4.98721	0	0	0	-9.56602	1.04759	5.88617e-28	8.5416e-27	LOC_Os02g01840.1	protein|retrotransposon protein, putative, unclassified, expressed	AT1G21280.1	| Symbols: | CONTAINS InterPro DOMAIN/s: Retrotransposon gag protein (InterPro:IPR005162); Has 707 Blast hits to 705 proteins in 25 species: Archae - 0; Bacteria - 0; Metazoa - 4; Fungi - 0; Plants - 703; Viruses - 0; Other Eukaryotes - 0 (source: NCBI BLink). | chr1:7447690-7448403 REVERSE LENGTH=237
TR29786|c0_g1_i1	1040.61	621.76	2837.61	27	15	23	42.0803	25.891	112.476	0.992629	0.628636	1.06394	-5.54199	4.68715	5.98624e-28	8.68244e-27	LOC_Os01g62230.1	protein|Core histone H2A/H2B/H3/H4 domain containing protein, putative, expressed	AT5G59910.1	| Symbols: HTB4 | Histone superfamily protein | chr5:24127206-24127658 FORWARD LENGTH=150
TR21521|c0_g1_i1	125	115	105	0	0	0	5.05476	4.78877	4.16195	0	0	0	-9.61331	1.09075	6.69937e-28	9.69732e-27	LOC_Os07g41750.1	protein|40S ribosomal protein S3-1, putative, expressed	AT2G31610.1	| Symbols: | Ribosomal protein S3 family protein | chr2:13450384-13451669 FORWARD LENGTH=250
TR38188|c0_g1_i1	167.47	230.17	200.31	6	0	3	6.77216	9.58461	7.93981	0.220584	0	0.138774	-5.46803	1.85571	6.89209e-28	9.97129e-27	NA	NA	NA	NA
TR6424|c0_g1_i1	313	351	601	8	19	14	12.6571	14.6162	23.8222	0.294112	0.796273	0.647614	-4.3757	2.9261	6.94638e-28	1.00448e-26	LOC_Os04g48760.1	protein|leucine-rich repeat family protein, putative, expressed	AT4G36180.1	| Symbols: | Leucine-rich receptor-like protein kinase family protein | chr4:17120209-17123698 REVERSE LENGTH=1136
TR34114|c0_g1_i2	786.87	693.12	1050.41	30.52	74.75	49.48	31.8195	28.8625	41.6358	1.12204	3.1327	2.28885	-3.47786	3.97489	7.09988e-28	1.02565e-26	LOC_Os04g53380.1	protein|expressed protein	AT4G27010.2	| Symbols: | INVOLVED IN: biological_process unknown; LOCATED IN: cellular_component unknown; EXPRESSED IN: 20 plant structures; EXPRESSED DURING: 10 growth stages; CONTAINS InterPro DOMAIN/s: Ribosome 60S biogenesis N-terminal (InterPro:IPR021714); BEST Arabidopsis thaliana protein match is: unknown protein (TAIR:AT1G72270.1); Has 312 Blast hits to 226 proteins in 103 species: Archae - 0; Bacter…
TR6770|c0_g2_i1	252.99	365.05	464.72	14	19	15	10.2304	15.2012	18.4204	0.514697	0.796273	0.693872	-3.93115	2.72841	7.22117e-28	1.04265e-26	LOC_Os10g25780.1	protein|FAD-linked oxidoreductase protein, putative, expressed	AT3G19820.1	| Symbols: DWF1, DIM, EVE1, DIM1, CBB1 | cell elongation protein / DWARF1 / DIMINUTO (DIM) | chr3:6879835-6881616 REVERSE LENGTH=561
TR16560|c0_g1_i2	211.5	173.3	105.11	0	0	0	8.55265	7.21647	4.16631	0	0	0	-10.1326	1.57778	7.29097e-28	1.05221e-26	NA	NA	NA	NA
TR3978|c3_g2_i4	196	119	174	0	1	1	7.92586	4.95533	6.89695	0	0.0419091	0.0462581	-7.20324	1.57601	7.32704e-28	1.05688e-26	NA	NA	AT5G45730.1	| Symbols: | Cysteine/Histidine-rich C1 domain family protein | chr5:18551976-18553658 FORWARD LENGTH=560
TR1478|c0_g1_i1	2854	2727	4055.49	460	402	390	115.41	113.556	160.75	16.9115	16.8475	18.0407	-2.39966	6.01401	7.57691e-28	1.09184e-26	LOC_Os04g48416.1	protein|OsSub45 - Putative Subtilisin homologue, expressed	AT5G51750.1	| Symbols: ATSBT1.3, SBT1.3 | subtilase 1.3 | chr5:21020266-21022608 FORWARD LENGTH=780
TR31140|c0_g2_i1	118.99	98	142	0	0	0	4.81173	4.08086	5.62854	0	0	0	-9.66373	1.13873	7.58238e-28	1.09208e-26	NA	NA	NA	NA
TR26998|c0_g1_i1	349.99	731	564.01	34	12	13	14.1529	30.4399	22.356	1.24998	0.502909	0.601356	-4.25961	3.29885	7.61949e-28	1.09688e-26	LOC_Os06g04790.1	protein|HAD superfamily phosphatase, putative, expressed	AT1G04040.1	| Symbols: | HAD superfamily, subfamily IIIB acid phosphatase | chr1:1042564-1043819 REVERSE LENGTH=271
TR15741|c0_g1_i3	108	130	175	0	1	1	4.36731	5.41339	6.93659	0	0.0419091	0.0462581	-6.93624	1.3276	7.74504e-28	1.11385e-26	LOC_Os05g07820.1	protein|leucine-rich repeat receptor protein kinase EXS precursor, putative, expressed	AT5G44700.1	| Symbols: EDA23, GSO2 | Leucine-rich repeat transmembrane protein kinase | chr5:18033049-18036894 REVERSE LENGTH=1252
TR20058|c0_g1_i1	816.09	1107.12	1678.05	136	85	79	33.0011	46.1021	66.5139	4.99991	3.56227	3.65439	-3.04119	4.50365	7.86115e-28	1.12998e-26	LOC_Os04g33370.1	protein|cytochrome P450, putative, expressed	AT5G04660.1	| Symbols: CYP77A4 | cytochrome P450, family 77, subfamily A, polypeptide 4 | chr5:1336049-1337587 FORWARD LENGTH=512
TR36003|c0_g1_i2	237.16	382.36	579.27	14.77	8	11.51	9.59029	15.922	22.9609	0.543005	0.335273	0.532431	-4.55468	2.8348	7.90921e-28	1.13633e-26	LOC_Os04g32070.1	protein|dehydrogenase/reductase, putative, expressed	AT5G50700.1	| Symbols: HSD1 | hydroxysteroid dehydrogenase 1 | chr5:20623259-20624995 REVERSE LENGTH=349
TR21997|c1_g1_i3	151.7	111.76	172.41	0	1	1	6.13445	4.65385	6.83392	0	0.0419091	0.0462581	-7.02822	1.41218	8.0614e-28	1.15704e-26	NA	NA	NA	NA
TR12722|c0_g1_i1	1746.06	1378.67	1985.14	260	203	199	70.6073	57.4098	78.6862	9.55865	8.50754	9.20537	-2.41606	5.10808	8.45346e-28	1.21271e-26	LOC_Os07g07709.1	protein|ribosomal protein S13p/S18e, putative, expressed	AT4G09800.1	| Symbols: RPS18C | S18 ribosomal protein | chr4:6173818-6174963 FORWARD LENGTH=152
TR14263|c0_g2_i1	154.02	160.5	285.19	2	3	1	6.22827	6.68345	11.3043	0.0735281	0.125727	0.0462581	-6.02768	1.84418	9.28175e-28	1.32956e-26	NA	NA	NA	NA
TR5834|c0_g1_i3	222.57	264.95	264.03	9.23	0	0.04	9.0003	11.0329	10.4655	0.339332	0	0.00185033	-5.78043	2.16744	9.95328e-28	1.42363e-26	LOC_Os07g20544.1	protein|aspartokinase, chloroplast precursor, putative, expressed	AT3G02020.1	| Symbols: AK3 | aspartate kinase 3 | chr3:340739-343410 REVERSE LENGTH=559
TR21806|c7_g5_i2	104.19	140.78	137.34	0	2.24	0	4.21324	5.86228	5.44383	0	0.0938764	0	-6.69108	1.22706	9.97177e-28	1.42557e-26	LOC_Os09g36180.1	protein|glycosyl transferase family 8 protein, expressed	AT1G52540.1	| Symbols: | Protein kinase superfamily protein | chr1:19570298-19571884 REVERSE LENGTH=350
TR7678|c0_g2_i1	609.15	808	1005	72	83	86	24.6328	33.6463	39.8358	2.64701	3.47845	3.9782	-2.76543	3.97488	1.03191e-27	1.4745e-26	LOC_Os02g32970.1	protein|hydrolase, alpha/beta fold family protein, putative, expressed	AT2G36290.1	| Symbols: | alpha/beta-Hydrolases superfamily protein | chr2:15208867-15210768 REVERSE LENGTH=364
TR1078|c0_g1_i1	93	107	128	0	0	0	3.76074	4.45564	5.07362	0	0	0	-9.52631	1.01153	1.05529e-27	1.50642e-26	LOC_Os02g38080.2	protein|protein kinase domain containing protein, expressed	AT5G50180.1	| Symbols: | Protein kinase superfamily protein | chr5:20431116-20432883 FORWARD LENGTH=346
TR1403|c0_g1_i1	4267.1	2879.53	4699.99	522	403	358.78	172.553	119.908	186.296	19.1908	16.8894	16.5965	-2.68258	6.28143	1.06547e-27	1.51946e-26	LOC_Os03g55280.1	protein|semialdehyde dehydrogenase, NAD binding domain containing protein, putative, expressed	AT1G14810.1	| Symbols: | semialdehyde dehydrogenase family protein | chr1:5102684-5104633 REVERSE LENGTH=375
TR1263|c0_g2_i1	3393.94	2611.67	3911.95	450.36	427.04	384.24	137.244	108.754	155.06	16.5571	17.8969	17.7742	-2.43952	6.05771	1.07218e-27	1.52827e-26	LOC_Os08g44480.1	protein|40S ribosomal protein S25, putative, expressed	AT4G39200.1	| Symbols: | Ribosomal protein S25 family protein | chr4:18257464-18258464 FORWARD LENGTH=108
TR4025|c0_g1_i2	317.44	285.73	371.45	22.34	12.43	8.91	12.8367	11.8982	14.7234	0.821309	0.52093	0.41216	-3.94957	2.59407	1.09013e-27	1.55309e-26	LOC_Os01g73560.1	protein|leucine rich repeat domain containing protein, putative, expressed	AT5G22320.1	| Symbols: | Leucine-rich repeat (LRR) family protein | chr5:7388175-7390426 REVERSE LENGTH=452
TR10734|c0_g1_i4	122.89	105.61	129	1	0	0	4.96943	4.39775	5.11325	0.036764	0	0	-7.56944	1.14	1.10481e-27	1.57292e-26	NA	NA	NA	NA
TR8651|c1_g1_i2	966.21	763.12	900.33	79.76	102.06	43.27	39.0717	31.7774	35.6869	2.9323	4.27724	2.00159	-3.03539	4.08109	1.16702e-27	1.65855e-26	LOC_Os01g62480.1	protein|laccase precursor protein, putative, expressed	AT5G60020.1	| Symbols: LAC17, ATLAC17 | laccase 17 | chr5:24168072-24170223 FORWARD LENGTH=577
TR7002|c1_g1_i2	90	114.03	111	0	0	0	3.63943	4.74838	4.39978	0	0	0	-9.46941	0.958465	1.17004e-27	1.66202e-26	NA	NA	NA	NA
TR20226|c0_g1_i1	2864	2990	2898	527.11	418	381	115.815	124.508	114.87	19.3787	17.518	17.6243	-2.19253	5.91781	1.19003e-27	1.68875e-26	LOC_Os01g63580.1	protein|glycerol-3-phosphate acyltransferase, putative, expressed	AT2G38110.1	| Symbols: ATGPAT6, GPAT6 | glycerol-3-phosphate acyltransferase 6 | chr2:15952816-15955364 REVERSE LENGTH=501
TR8715|c1_g1_i1	895.99	663	1076	106	90	72	36.2321	27.6083	42.6501	3.89699	3.77182	3.33059	-2.76926	4.10886	1.24758e-27	1.76956e-26	LOC_Os11g12620.1	protein|receptor protein kinase CLAVATA1 precursor, putative, expressed	AT5G65700.1	| Symbols: BAM1 | Leucine-rich receptor-like protein kinase family protein | chr5:26281826-26284945 FORWARD LENGTH=1003
TR1076|c2_g1_i1	5457.45	5285	6985.51	926.7	713.4	485.68	220.689	220.075	276.889	34.0692	29.8979	22.4666	-2.54137	6.87267	1.26346e-27	1.78957e-26	LOC_Os03g06940.1	protein|beta-galactosidase, putative, expressed	AT4G36360.1	| Symbols: BGAL3 | beta-galactosidase 3 | chr4:17176840-17181143 REVERSE LENGTH=856
TR21781|c4_g1_i6	254.97	160.27	149.47	0	2.54	0	10.3105	6.67388	5.92464	0	0.106449	0	-7.12495	1.78264	1.30205e-27	1.8387e-26	NA	NA	NA	NA
TR3533|c0_g2_i1	5386.95	4852.93	5965	888.01	571	578.07	217.838	202.083	236.438	32.6468	23.9301	26.7404	-2.4655	6.75956	1.32983e-27	1.87702e-26	LOC_Os10g25450.1	protein|OsSub60 - Putative Subtilisin homologue, expressed	AT2G05920.1	| Symbols: | Subtilase family protein | chr2:2269831-2272207 REVERSE LENGTH=754
TR43050|c0_g1_i1	911.91	1481.99	1057.74	158	139	96.21	36.8759	61.7122	41.9263	5.80872	5.82536	4.45049	-2.60112	4.50681	1.3591e-27	1.91739e-26	LOC_Os07g01860.1	protein|expressed protein	AT1G74160.1	| Symbols: | unknown protein; BEST Arabidopsis thaliana protein match is: unknown protein (TAIR:AT1G18620.1); Has 3407 Blast hits to 2217 proteins in 314 species: Archae - 0; Bacteria - 264; Metazoa - 1296; Fungi - 318; Plants - 346; Viruses - 34; Other Eukaryotes - 1149 (source: NCBI BLink). | chr1:27887164-27891151 FORWARD LENGTH=1025
TR15888|c2_g3_i1	139.88	231.91	284.91	4.68	3.58	1.91	5.65648	9.65707	11.2932	0.172056	0.150035	0.088353	-5.42275	1.97395	1.40743e-27	1.9846e-26	LOC_Os06g48650.2	protein|OsSub52 - Putative Subtilisin homologue, expressed	AT4G30020.1	| Symbols: | PA-domain containing subtilase family protein | chr4:14678251-14681762 FORWARD LENGTH=816
TR29782|c0_g1_i2	513	368	431	14.03	30	14	20.7447	15.3241	17.0838	0.5158	1.25727	0.647614	-3.9709	3.02332	1.44942e-27	2.04182e-26	LOC_Os04g14680.1	protein|OsAPx3 - Peroxisomal Ascorbate Peroxidase encoding gene 5,8, expressed	AT4G35000.1	| Symbols: APX3 | ascorbate peroxidase 3 | chr4:16665007-16667541 REVERSE LENGTH=287
TR1263|c0_g3_i2	3324.94	2439.35	3877.02	411.64	418.96	331.1	134.454	101.578	153.676	15.1336	17.5582	15.3161	-2.52217	6.0048	1.45926e-27	2.05469e-26	LOC_Os08g44480.1	protein|40S ribosomal protein S25, putative, expressed	AT4G39200.1	| Symbols: | Ribosomal protein S25 family protein | chr4:18257464-18258464 FORWARD LENGTH=108
TR41511|c1_g1_i7	947.57	840.23	1120.04	152	109.94	90.06	38.3179	34.9884	44.3957	5.58813	4.60748	4.16601	-2.52109	4.28126	1.55869e-27	2.19148e-26	NA	NA	NA	NA
TR13445|c5_g3_i1	212.77	244.94	374.5	10.18	10	7.29	8.60401	10.1997	14.8443	0.374258	0.419091	0.337222	-4.36025	2.34117	1.59709e-27	2.24438e-26	NA	NA	NA	NA
TR31765|c1_g1_i2	98.1	101.63	104.58	0	0	0	3.96697	4.23202	4.1453	0	0	0	-9.42533	0.916778	1.64696e-27	2.31222e-26	LOC_Os03g25150.1	protein|transposon protein, putative, unclassified, expressed	AT4G31950.1	| Symbols: CYP82C3 | cytochrome P450, family 82, subfamily C, polypeptide 3 | chr4:15455163-15457090 FORWARD LENGTH=512
TR2429|c0_g1_i1	6430.93	5410.46	7023.96	1000	899	726	260.054	225.299	278.413	36.764	37.6763	33.5834	-2.3185	7.00337	1.67409e-27	2.34804e-26	LOC_Os11g41610.1	protein|40S ribosomal protein S29, putative, expressed	AT4G33865.1	| Symbols: | Ribosomal protein S14p/S29e family protein | chr4:16233395-16234114 REVERSE LENGTH=56
TR3970|c2_g1_i1	10362.8	7750	11837.3	1252	1218.74	1137	419.053	322.721	469.201	46.0286	51.0763	52.5955	-2.51586	7.63879	1.69369e-27	2.37206e-26	LOC_Os09g39500.1	protein|ubiquitin fusion protein, putative, expressed	AT3G52590.1	| Symbols: UBQ1, EMB2167, ERD16, HAP4 | ubiquitin extension protein 1 | chr3:19505668-19506681 FORWARD LENGTH=128
TR34141|c5_g1_i1	1232	971	2188	135	117	89	49.8197	40.4339	86.7271	4.96315	4.90336	4.11697	-3.14857	4.78499	1.76967e-27	2.47608e-26	LOC_Os11g14220.1	protein|tubulin/FtsZ domain containing protein, putative, expressed	AT4G14960.2	| Symbols: TUA6 | Tubulin/FtsZ family protein | chr4:8548769-8550319 REVERSE LENGTH=450
TR28191|c0_g1_i1	13757	11353	15912.5	2010	1783	1637	556.308	472.755	630.733	73.8957	74.7239	75.7246	-2.38289	8.11118	1.78909e-27	2.50205e-26	LOC_Os03g59310.1	protein|ribosomal protein, putative, expressed	AT1G58684.1	| Symbols: | Ribosomal protein S5 family protein | chr1:21770021-21771217 REVERSE LENGTH=284
TR32743|c0_g1_i1	740	789.95	1006.94	130	104	81	29.9242	32.8947	39.9127	4.77933	4.35854	3.74691	-2.47666	4.08671	1.82655e-27	2.55197e-26	LOC_Os03g61010.1	protein|protein kinase family protein, putative, expressed	AT5G59010.1	| Symbols: | Protein kinase protein with tetratricopeptide repeat domain | chr5:23820578-23823099 REVERSE LENGTH=489
TR29825|c0_g2_i1	88	111.08	108	0	0	0	3.55855	4.62553	4.28086	0	0	0	-9.43275	0.924417	1.82823e-27	2.55307e-26	NA	NA	NA	NA
TR17765|c0_g2_i1	1452.43	1757.62	1358.37	263.38	211.03	171	58.7335	73.1899	53.8426	9.68291	8.84407	7.91014	-2.29728	4.96448	1.8294e-27	2.55348e-26	LOC_Os04g33390.1	protein|prephenate dehydratase domain containing protein, expressed	AT1G08250.1	| Symbols: ADT6 | arogenate dehydratase 6 | chr1:2588994-2590235 REVERSE LENGTH=413
TR35896|c4_g1_i4	97.7	189.93	147.31	0	0	1	3.9508	7.90896	5.83902	0	0	0.0462581	-7.82541	1.39005	1.90486e-27	2.65496e-26	NA	NA	NA	NA
TR1089|c0_g1_i1	1910.24	2045.51	1866.58	314.9	332.33	229.65	77.2464	85.178	73.9868	11.577	13.9276	10.6232	-2.20432	5.32996	1.91985e-27	2.67457e-26	LOC_Os02g38440.1	protein|oxidoreductase, short chain dehydrogenase/reductase family, putative, expressed	AT1G67730.1	| Symbols: YBR159, KCR1, ATKCR1 | beta-ketoacyl reductase 1 | chr1:25391676-25393365 FORWARD LENGTH=318
TR21781|c2_g1_i2	130.1	99.29	104.2	0	0	0	5.26099	4.13458	4.13024	0	0	0	-9.56903	1.04877	2.01051e-27	2.79952e-26	NA	NA	NA	NA
TR19681|c2_g1_i2	755.98	749.49	852.72	116	113	88.93	30.5704	31.2099	33.7998	4.26463	4.73573	4.11374	-2.35709	4.00668	2.02296e-27	2.8155e-26	LOC_Os02g29230.1	protein|expressed protein	AT2G36490.1	| Symbols: DML1, ROS1 | demeter-like 1 | chr2:15308259-15314272 REVERSE LENGTH=1393
TR38154|c0_g2_i1	3561.56	2516.71	3977.49	412	411	367	144.023	104.799	157.658	15.1468	17.2246	16.9767	-2.54431	6.06393	2.02417e-27	2.81582e-26	LOC_Os05g28750.1	protein|60S ribosomal protein L29-2, putative, expressed	AT3G06680.1	| Symbols: | Ribosomal L29e protein family | chr3:2114402-2114877 REVERSE LENGTH=83
TR9884|c0_g3_i1	90.6	89.77	125.57	0	0	0	3.66369	3.73815	4.9773	0	0	0	-9.42751	0.919547	2.03951e-27	2.83581e-26	LOC_Os10g38740.1	protein|glutathione S-transferase, putative, expressed	AT1G10370.1	| Symbols: GST30, ATGSTU17, GST30B, ERD9 | Glutathione S-transferase family protein | chr1:3397274-3398273 REVERSE LENGTH=227
TR19038|c0_g1_i1	2459.39	3266	3680.5	523.82	439	388	99.453	136.001	145.886	19.2577	18.3981	17.9482	-2.25644	5.99747	2.1523e-27	2.98688e-26	NA	NA	AT3G49260.3	| Symbols: iqd21 | IQ-domain 21 | chr3:18262755-18265859 FORWARD LENGTH=472
TR41305|c0_g1_i1	174.69	142.92	187.02	4	2	0	7.06413	5.9514	7.41303	0.147056	0.0838182	0	-5.80392	1.62429	2.16988e-27	3.00839e-26	NA	NA	NA	NA
TR20865|c0_g1_i1	586	513	592	58	45	54	23.6967	21.3621	23.4655	2.13231	1.88591	2.49794	-2.88867	3.46544	2.1908e-27	3.03594e-26	NA	NA	NA	NA
TR22963|c0_g1_i1	4048.75	2910	5388.58	516	405.55	354	163.724	121.177	213.591	18.9702	16.9962	16.3754	-2.74534	6.32623	2.31911e-27	3.20914e-26	LOC_Os07g05580.1	protein|ribosomal protein L7Ae, putative, expressed	AT2G32060.1	| Symbols: | Ribosomal protein L7Ae/L30e/S12e/Gadd45 family protein | chr2:13639228-13640104 REVERSE LENGTH=144
TR16508|c1_g1_i2	247.16	263.87	269.08	15.16	8.28	9.59	9.99467	10.9879	10.6657	0.557343	0.347007	0.443615	-4.01676	2.27902	2.45765e-27	3.3976e-26	LOC_Os08g01070.2	protein|retrotransposon protein, putative, unclassified, expressed	AT3G32940.1	| Symbols: | RNA-binding KH domain-containing protein | chr3:13491089-13493630 REVERSE LENGTH=607
TR23019|c0_g1_i1	171.03	153.45	170.39	0	4.74	0	6.91612	6.38988	6.75386	0	0.198649	0	-6.09048	1.59443	2.46809e-27	3.40877e-26	NA	NA	NA	NA
TR31642|c2_g1_i1	143.05	203	496	0	0	1	5.78467	8.45322	19.6603	0	0	0.0462581	-8.75915	2.28186	2.52577e-27	3.48677e-26	NA	NA	AT3G15850.1	| Symbols: FAD5, FADB, JB67, ADS3 | fatty acid desaturase 5 | chr3:5359087-5360998 FORWARD LENGTH=371
TR39168|c0_g1_i2	529.91	394.93	176.8	2	5	1	21.4285	16.4455	7.00793	0.0735281	0.209545	0.0462581	-6.55553	2.7247	2.56051e-27	3.53304e-26	LOC_Os02g10760.1	protein|AP2 domain containing protein, expressed	AT5G25390.2	| Symbols: SHN2 | Integrase-type DNA-binding superfamily protein | chr5:8820637-8821741 FORWARD LENGTH=189
TR4794|c0_g2_i1	598.88	596.56	714.01	84.98	73.76	65	24.2175	24.8416	28.3017	3.12421	3.09121	3.00678	-2.55631	3.67433	2.57872e-27	3.55477e-26	LOC_Os05g36050.1	protein|serine/threonine-protein kinase, putative, expressed	AT4G02630.1	| Symbols: | Protein kinase superfamily protein | chr4:1151683-1153161 FORWARD LENGTH=492
TR12459|c0_g1_i1	98	98	130	0	0	0	3.96293	4.08086	5.15289	0	0	0	-9.51995	1.00528	2.6997e-27	3.71446e-26	LOC_Os01g03490.1	protein|heavy-metal-associated domain-containing protein, putative, expressed	AT1G23000.1	| Symbols: | Heavy metal transport/detoxification superfamily protein | chr1:8143614-8144865 FORWARD LENGTH=358
TR970|c0_g1_i1	594	429	924	42	43	33	24.0202	17.8642	36.6252	1.54409	1.80209	1.52652	-3.50231	3.59705	2.73341e-27	3.75906e-26	LOC_Os03g01900.1	protein|40S ribosomal protein S17, putative, expressed	AT5G04800.1	| Symbols: | Ribosomal S17 family protein | chr5:1389217-1389642 FORWARD LENGTH=141
TR2368|c0_g2_i1	823	1241.77	1571	138.01	151	115	33.2805	51.7091	62.2707	5.07381	6.32827	5.31969	-2.61648	4.56989	2.76279e-27	3.79765e-26	LOC_Os05g04190.1	protein|growth regulator related protein, putative, expressed	AT3G30300.1	| Symbols: | O-fucosyltransferase family protein | chr3:11921390-11924254 REVERSE LENGTH=677
TR11947|c0_g1_i1	86	221	251	0	0	0	3.47767	9.20276	9.94905	0	0	0	-10.2685	1.71293	2.83183e-27	3.8907e-26	LOC_Os04g23760.1	protein|lectin protein kinase family protein, putative, expressed	AT1G78860.1	| Symbols: | D-mannose binding lectin protein with Apple-like carbohydrate-binding domain | chr1:29646168-29647499 REVERSE LENGTH=443
TR12395|c7_g1_i1	99	94	156	0	0	0	4.00337	3.9143	6.18347	0	0	0	-9.61434	1.09378	2.92134e-27	4.01178e-26	NA	NA	NA	NA
TR1173|c0_g1_i1	110	92	97	0	0	0	4.44819	3.83101	3.84485	0	0	0	-9.40739	0.89906	2.96979e-27	4.07638e-26	NA	NA	NA	NA
TR16570|c5_g3_i1	112	239.8	322	0	2	1	4.52906	9.98562	12.7633	0	0.0838182	0.0462581	-7.10441	1.98162	2.97633e-27	4.08341e-26	LOC_Os04g55560.3	protein|AP2 domain containing protein, expressed	AT4G36920.1	| Symbols: AP2, FLO2, FL1 | Integrase-type DNA-binding superfamily protein | chr4:17400998-17403140 FORWARD LENGTH=432
TR24719|c0_g1_i1	114.54	154.38	205.98	0	3.01	0	4.63178	6.42861	8.16456	0	0.126146	0	-6.6164	1.5166	3.06677e-27	4.2055e-26	LOC_Os04g15920.1	protein|dehydrogenase, putative, expressed	AT4G39330.1	| Symbols: ATCAD9, CAD9 | cinnamyl alcohol dehydrogenase 9 | chr4:18291268-18292772 FORWARD LENGTH=360
TR6011|c0_g1_i1	94.7	97.42	118.25	0	0	0	3.82948	4.05671	4.68715	0	0	0	-9.45027	0.940379	3.1871e-27	4.36844e-26	NA	NA	AT3G47940.1	| Symbols: | DNAJ heat shock family protein | chr3:17688232-17689402 REVERSE LENGTH=350
TR1214|c1_g1_i4	95.11	97.52	121.11	0	0	0	3.84606	4.06088	4.80051	0	0	0	-9.46541	0.954492	3.21084e-27	4.39889e-26	NA	NA	NA	NA
TR4193|c2_g1_i1	392	319	422	29	23	16	15.8517	13.2836	16.7271	1.06616	0.963909	0.74013	-3.53071	2.83689	3.24089e-27	4.43796e-26	LOC_Os04g47400.1	protein|monocopper oxidase, putative, expressed	AT1G76160.1	| Symbols: sks5 | SKU5 similar 5 | chr1:28578211-28581020 REVERSE LENGTH=541
TR42766|c0_g1_i2	1029	1104.05	1254.08	187	170	108	41.6108	45.9743	49.7088	6.87488	7.12454	4.99588	-2.33966	4.5241	3.36634e-27	4.60756e-26	LOC_Os02g57080.2	protein|serine/threonine-protein kinase, putative, expressed	AT2G20300.1	| Symbols: ALE2 | Protein kinase superfamily protein | chr2:8756475-8759845 REVERSE LENGTH=744
TR4883|c0_g2_i1	117	90	106.42	0	0	0	4.73125	3.74773	4.21824	0	0	0	-9.47584	0.96249	3.49508e-27	4.77925e-26	NA	NA	NA	NA
TR15489|c0_g2_i1	3068.55	3310.76	4177.02	578.4	556.92	394.77	124.086	137.865	165.567	21.2643	23.34	18.2613	-2.25396	6.16884	3.60401e-27	4.92123e-26	LOC_Os01g19450.1	protein|ATP-citrate synthase subunit 1, putative, expressed	AT5G49460.1	| Symbols: ACLB-2 | ATP citrate lyase subunit B 2 | chr5:20055048-20058195 FORWARD LENGTH=608
TR42487|c0_g2_i12	98.86	94.27	108.43	0	0	0	3.99771	3.92554	4.29791	0	0	0	-9.41273	0.905019	3.82228e-27	5.20847e-26	NA	NA	NA	NA
TR21773|c6_g1_i1	89.83	136.76	95.52	0	0	0	3.63255	5.69489	3.78619	0	0	0	-9.50158	0.988394	3.82338e-27	5.20847e-26	LOC_Os02g35910.1	protein|protein phosphotase protein, putative, expressed	AT1G47380.1	| Symbols: | Protein phosphatase 2C family protein | chr1:17373004-17375305 REVERSE LENGTH=428
TR35466|c0_g1_i2	317.66	482.96	567.38	22.32	34.52	23.22	12.8456	20.1112	22.4896	0.820573	1.4467	1.07411	-3.53554	3.08406	3.82713e-27	5.21114e-26	LOC_Os10g42110.1	protein|protein kinase family protein, putative, expressed	AT5G46570.1	| Symbols: BSK2 | BR-signaling kinase 2 | chr5:18894687-18897198 FORWARD LENGTH=489
TR18642|c2_g2_i1	258	436.9	541	20	6	13	10.433	18.1932	21.444	0.735281	0.251455	0.601356	-4.42002	2.88578	4.2882e-27	5.81703e-26	LOC_Os10g40810.1	protein|GATA zinc finger domain containing protein, expressed	AT2G45050.1	| Symbols: GATA2 | GATA transcription factor 2 | chr2:18582958-18583845 FORWARD LENGTH=264
TR42835|c0_g1_i1	92.09	321.73	227.74	0	0	0	3.72394	13.3973	9.02707	0	0	0	-10.47	1.90479	4.59624e-27	6.22322e-26	LOC_Os03g05280.1	protein|ras-related protein, putative, expressed	AT5G03530.1	| Symbols: ATRAB ALPHA, ATRAB, ATRAB18B, ATRABC2A, RABC2A | RAB GTPase homolog C2A | chr5:885741-887061 REVERSE LENGTH=210
TR21902|c0_g1_i1	4851.6	3830.54	6038.51	713.96	618.01	521	196.189	159.509	239.352	26.2481	25.9002	24.1005	-2.45931	6.62062	4.61647e-27	6.24768e-26	LOC_Os10g41470.1	protein|60S ribosomal protein L27-3, putative, expressed	AT4G15000.1	| Symbols: | Ribosomal L27e protein family | chr4:8571896-8572303 FORWARD LENGTH=135
TR25333|c0_g1_i1	1000	2962.08	1297	102.86	66	54	40.4381	123.345	51.41	3.78155	2.766	2.49794	-4.01981	4.96745	4.67875e-27	6.329e-26	LOC_Os04g48850.1	protein|aminotransferase, classes I and II, domain containing protein, expressed	AT4G11280.1	| Symbols: ACS6, ATACS6 | 1-aminocyclopropane-1-carboxylic acid (acc) synthase 6 | chr4:6864168-6865922 FORWARD LENGTH=495
TR37038|c0_g1_i1	583.01	625.32	786.22	83	56	34.94	23.5758	26.0392	31.1639	3.05142	2.34691	1.61626	-2.99731	3.67714	4.69626e-27	6.34973e-26	LOC_Os03g16070.2	protein|expressed protein	AT5G59020.1	| Symbols: | Protein of unknown function (DUF3527) | chr5:23827160-23829603 REVERSE LENGTH=780
TR16521|c2_g1_i2	95.58	103.74	94.79	0	0	0	3.86507	4.31989	3.75725	0	0	0	-9.37707	0.871944	5.11548e-27	6.90363e-26	NA	NA	NA	NA
TR17751|c0_g2_i1	98	94	102	0	0	0	3.96293	3.9143	4.04304	0	0	0	-9.37725	0.872003	5.71369e-27	7.693e-26	LOC_Os02g21240.1	protein|OsFBX48 - F-box domain containing protein, expressed	AT4G05475.1	| Symbols: | RNI-like superfamily protein | chr4:2765962-2767957 REVERSE LENGTH=309
TR10387|c0_g1_i1	78	96	125	0	0	0	3.15417	3.99758	4.9547	0	0	0	-9.38885	0.884541	5.86628e-27	7.8911e-26	NA	NA	NA	NA
TR2506|c0_g1_i1	1138	892	1490.03	141.55	149	107	46.0185	37.1442	59.0613	5.20395	6.24445	4.94962	-2.6136	4.54049	6.12011e-27	8.22489e-26	LOC_Os05g39960.1	protein|40S ribosomal protein S26, putative, expressed	AT2G40590.1	| Symbols: | Ribosomal protein S26e family protein | chr2:16945215-16946345 REVERSE LENGTH=131
TR6931|c0_g1_i6	838.75	515.48	2121.27	28.32	21.95	25	33.9174	21.4653	84.0821	1.04116	0.919904	1.15645	-4.96256	4.33464	6.23918e-27	8.38101e-26	LOC_Os05g02300.1	protein|Core histone H2A/H2B/H3/H4 domain containing protein, putative, expressed	AT5G59870.1	| Symbols: HTA6 | histone H2A 6 | chr5:24115605-24116144 REVERSE LENGTH=150
TR3954|c0_g4_i8	94.68	127.39	128.12	0	1	1	3.82868	5.30471	5.07837	0	0.0419091	0.0462581	-6.7017	1.10868	6.36339e-27	8.5439e-26	NA	NA	NA	NA
TR21781|c2_g1_i3	149.79	95.09	115.8	0	0	0	6.05722	3.95969	4.59004	0	0	0	-9.68555	1.15701	6.49979e-27	8.71894e-26	NA	NA	NA	NA
TR33574|c1_g2_i2	80	105	140	0	0	0	3.23505	4.37235	5.54927	0	0	0	-9.50622	0.993868	6.86578e-27	9.19709e-26	NA	NA	NA	NA
TR31793|c0_g1_i1	656	690.28	1036.14	94	65	78	26.5274	28.7443	41.0701	3.45582	2.72409	3.60813	-2.77894	3.95277	6.91585e-27	9.25987e-26	LOC_Os08g35480.1	protein|cupin superfamily protein, putative, expressed	AT1G19130.1	| Symbols: | CONTAINS InterPro DOMAIN/s: Protein of unknown function DUF985 (InterPro:IPR009327), RmlC-like jelly roll fold (InterPro:IPR014710); Has 1465 Blast hits to 1465 proteins in 584 species: Archae - 10; Bacteria - 1038; Metazoa - 19; Fungi - 43; Plants - 51; Viruses - 0; Other Eukaryotes - 304 (source: NCBI BLink). | chr1:6609545-6610555 REVERSE LENGTH=192
TR34864|c0_g1_i1	107	95.04	181.04	0	0	0	4.32687	3.9576	7.176	0	0	0	-9.7472	1.21822	7.16858e-27	9.58939e-26	NA	NA	NA	NA
TR30631|c3_g1_i1	75.27	141.26	130.94	0	0	0	3.04377	5.88227	5.19015	0	0	0	-9.59896	1.08077	7.34832e-27	9.82528e-26	LOC_Os09g40000.2	protein|AGAP005770-PA, putative, expressed	AT3G03570.1	| Symbols: | Protein of unknown function (DUF3550/UPF0682) | chr3:857013-860105 FORWARD LENGTH=607
TR21044|c1_g1_i1	1882.35	2145.84	2888.82	376	300	284	76.1186	89.3559	114.506	13.8233	12.5727	13.1373	-2.3052	5.54838	7.58389e-27	1.01169e-25	LOC_Os06g20370.1	protein|microtubule associated protein, putative, expressed	AT4G26760.1	| Symbols: MAP65-2 | microtubule-associated protein 65-2 | chr4:13478834-13481300 REVERSE LENGTH=578
TR34327|c0_g2_i1	80.9	114.8	161.55	0	0	0	3.27144	4.78044	6.40346	0	0	0	-9.6387	1.11786	7.59104e-27	1.01217e-25	LOC_Os01g67240.1	protein|formin-like protein 1 precursor, putative, expressed	AT3G25500.1	| Symbols: AFH1, FH1, AHF1, ATFH1 | formin homology 1 | chr3:9251320-9254826 REVERSE LENGTH=1051
TR42905|c1_g1_i1	149.39	117.89	112.25	0	0	1	6.04104	4.90911	4.44932	0	0	0.0462581	-7.65729	1.22875	7.60332e-27	1.01334e-25	NA	NA	NA	NA
TR34098|c4_g1_i3	94.72	104.22	83.88	0	0	0	3.83029	4.33987	3.3248	0	0	0	-9.32278	0.821391	7.71714e-27	1.02804e-25	NA	NA	NA	NA
TR8075|c0_g1_i1	165.08	123.99	154.48	2	1	1	6.67552	5.16312	6.12322	0.0735281	0.0419091	0.0462581	-6.16308	1.44754	7.80369e-27	1.03909e-25	NA	NA	AT3G45530.1	| Symbols: | Cysteine/Histidine-rich C1 domain family protein | chr3:16701133-16703335 REVERSE LENGTH=692
TR9939|c0_g1_i1	4801	3589.94	5749.93	662	500	505.94	194.143	149.49	227.914	24.3378	20.9545	23.4038	-2.55066	6.55096	7.8772e-27	1.0484e-25	LOC_Os09g12600.1	protein|phosphate/phosphate translocator, putative, expressed	AT5G33320.1	| Symbols: CUE1, PPT, ARAPPT | Glucose-6-phosphate/phosphate translocator-related | chr5:12588950-12591408 FORWARD LENGTH=408
TR15338|c0_g3_i15	149.97	113.37	125	0	1	1	6.0645	4.72089	4.9547	0	0.0419091	0.0462581	-6.86956	1.26275	8.32985e-27	1.10711e-25	NA	NA	NA	NA
TR4244|c0_g1_i1	977	1011	1126	184	163.93	132	39.508	42.0995	44.632	6.76458	6.87016	6.10607	-2.16543	4.43555	8.81331e-27	1.16922e-25	LOC_Os01g63270.1	protein|alpha-glucan phosphorylast isozyme, putative, expressed	AT3G46970.1	| Symbols: ATPHS2, PHS2 | alpha-glucan phosphorylase 2 | chr3:17301625-17306111 REVERSE LENGTH=841
TR20296|c0_g1_i1	866	786	1022.39	132	119	111	35.0194	32.7302	40.5251	4.85285	4.98718	5.13465	-2.34684	4.1884	8.8243e-27	1.17014e-25	NA	NA	NA	NA
TR14994|c0_g1_i2	96.04	493.59	509.8	0	0	0	3.88367	20.5538	20.2073	0	0	0	-11.2335	2.64074	8.91943e-27	1.18221e-25	LOC_Os02g54130.1	protein|heat shock protein DnaJ, putative, expressed	AT3G14200.1	| Symbols: | Chaperone DnaJ-domain superfamily protein | chr3:4712881-4714361 REVERSE LENGTH=230
TR3954|c0_g4_i7	107.24	82.6	106.21	0	0	0	4.33658	3.43958	4.20991	0	0	0	-9.39149	0.88452	9.74221e-27	1.28949e-25	NA	NA	NA	NA
TR29803|c0_g1_i1	1479.7	1121.38	2177.51	181.99	172.02	145.82	59.8362	46.6959	86.3113	6.69069	7.2092	6.74536	-2.71751	4.96173	9.76654e-27	1.29212e-25	LOC_Os04g36890.2	protein|peptidyl-prolyl cis-trans isomerase, FKBP-type, putative, expressed	AT4G25340.1	| Symbols: FKBP53, ATFKBP53 | FK506 BINDING PROTEIN 53 | chr4:12959657-12962632 REVERSE LENGTH=477
TR2113|c0_g1_i1	1281	3465.98	4833.09	53	29.54	86.2	51.8012	144.328	191.572	1.94849	1.23799	3.98745	-5.2069	5.76504	9.94008e-27	1.31448e-25	LOC_Os05g33400.1	protein|basic 7S globulin precursor, putative, expressed	AT1G03220.1	| Symbols: | Eukaryotic aspartyl protease family protein | chr1:787143-788444 FORWARD LENGTH=433
TR39711|c1_g1_i1	1421.07	1499.15	1636.63	276.85	226.44	229.92	57.4653	62.4268	64.8721	10.1781	9.48989	10.6357	-2.09566	4.99428	1.0138e-26	1.33881e-25	LOC_Os10g42820.1	protein|early-responsive to dehydration protein-related, putative, expressed	AT1G32090.1	| Symbols: | early-responsive to dehydration stress protein (ERD4) | chr1:11540244-11544041 REVERSE LENGTH=806
TR23685|c0_g3_i1	289.43	281.09	468.05	17	18	8	11.704	11.705	18.5524	0.624989	0.754364	0.370065	-4.05286	2.66886	1.03071e-26	1.3599e-25	LOC_Os03g19780.1	protein|expressed protein	AT3G17100.1	| Symbols: | sequence-specific DNA binding transcription factors | chr3:5831552-5832244 FORWARD LENGTH=230
TR40136|c1_g1_i1	393.92	427.24	616.93	44.44	36.4	26.8	15.9294	17.7909	24.4536	1.63379	1.52549	1.23972	-3.20012	3.18892	1.06633e-26	1.40498e-25	LOC_Os04g02510.1	protein|ZOS4-01 - C2H2 zinc finger protein, expressed	AT1G75710.1	| Symbols: | C2H2-like zinc finger protein | chr1:28428806-28431128 FORWARD LENGTH=462
TR6553|c3_g1_i5	177	165.92	183.63	2	6	1	7.15754	6.90915	7.27866	0.0735281	0.251455	0.0462581	-5.29634	1.6916	1.11134e-26	1.46285e-25	LOC_Os01g63770.1	protein|transmembrane amino acid transporter protein, putative, expressed	AT2G38120.1	| Symbols: AUX1, WAV5, PIR1, MAP1 | Transmembrane amino acid transporter family protein | chr2:15973493-15976792 FORWARD LENGTH=485
TR18679|c0_g1_i1	116	259	344	3	0	1	4.69082	10.7851	13.6353	0.110292	0	0.0462581	-6.82428	2.07222	1.11176e-26	1.46285e-25	LOC_Os06g44860.1	protein|OsSPL10 - SBP-box gene family member, expressed	AT1G02065.1	| Symbols: SPL8 | squamosa promoter binding protein-like 8 | chr1:365625-367149 FORWARD LENGTH=333
TR31230|c0_g1_i1	2213.24	1695	3166	275	242.62	245	89.4991	70.5823	125.493	10.1101	10.168	11.3332	-2.66853	5.53241	1.14533e-26	1.50633e-25	LOC_Os07g05580.1	protein|ribosomal protein L7Ae, putative, expressed	AT2G32060.1	| Symbols: | Ribosomal protein L7Ae/L30e/S12e/Gadd45 family protein | chr2:13639228-13640104 REVERSE LENGTH=144
TR3954|c0_g4_i9	80.36	116.6	106.34	0	0	0	3.2496	4.85539	4.21507	0	0	0	-9.4116	0.905287	1.16088e-26	1.52539e-25	NA	NA	NA	NA
TR28149|c3_g1_i2	7316.72	5635.64	8169.53	1011.29	973.86	833.69	295.874	234.676	323.821	37.1791	40.8136	38.5649	-2.37351	7.15778	1.24372e-26	1.63054e-25	LOC_Os01g22490.1	protein|40S ribosomal protein S27a, putative, expressed	AT2G47110.1	| Symbols: UBQ6 | ubiquitin 6 | chr2:19344701-19345174 FORWARD LENGTH=157
TR23108|c0_g1_i1	1056.31	1245.38	1155.65	204.39	187.7	162.96	42.7151	51.8594	45.8072	7.5142	7.86634	7.53823	-2.10168	4.59649	1.2649e-26	1.65606e-25	LOC_Os04g51590.1	protein|retrotransposon protein, putative, unclassified, expressed	AT2G42300.1	| Symbols: | basic helix-loop-helix (bHLH) DNA-binding superfamily protein | chr2:17621542-17624635 FORWARD LENGTH=327
TR30833|c0_g2_i1	4443.1	5400.17	10052.3	660.2	586.15	491.42	179.67	224.871	398.451	24.2716	24.565	22.7322	-2.96488	6.96675	1.26828e-26	1.65973e-25	LOC_Os01g22010.4	protein|S-adenosylmethionine synthetase, putative, expressed	AT1G02500.1	| Symbols: SAM1, SAM-1, MAT1, AtSAM1 | S-adenosylmethionine synthetase 1 | chr1:519037-520218 FORWARD LENGTH=393
TR34161|c0_g2_i11	122.4	199.86	177.16	3.44	0	2.43	4.94962	8.32246	7.0222	0.126468	0	0.112407	-5.78995	1.5977	1.30925e-26	1.71101e-25	NA	NA	NA	NA
TR25452|c0_g1_i1	126	226	210	2	2	4	5.0952	9.41097	8.3239	0.0735281	0.0838182	0.185033	-5.52056	1.76139	1.43304e-26	1.87026e-25	NA	NA	NA	NA
TR30076|c0_g1_i1	1406	1331.01	1973	235	214	206	56.8559	55.4252	78.205	8.63955	8.96854	9.52917	-2.30094	5.00169	1.4423e-26	1.8798e-25	LOC_Os07g19190.1	protein|ribosomal protein L24, putative, expressed	AT2G44860.1	| Symbols: | Ribosomal protein L24e family protein | chr2:18501034-18502128 REVERSE LENGTH=159
TR40321|c0_g1_i4	91	134	155.14	0	1	1	3.67986	5.57996	6.14938	0	0.0419091	0.0462581	-6.81363	1.21372	1.46613e-26	1.91e-25	LOC_Os02g06430.1	protein|DUF292 domain containing protein, expressed	AT1G79910.1	| Symbols: | Regulator of Vps4 activity in the MVB pathway protein | chr1:30055050-30057011 FORWARD LENGTH=381
TR16560|c0_g1_i3	227.77	112.74	134.93	0	0	0	9.21058	4.69466	5.34831	0	0	0	-10.0955	1.5417	1.50173e-26	1.95374e-25	NA	NA	NA	NA
TR3532|c0_g2_i1	2652	2569.01	3654.35	493.12	367.04	348.63	107.242	106.977	144.85	18.1291	15.3823	16.127	-2.33987	5.90586	1.5062e-26	1.95866e-25	LOC_Os09g28810.1	protein|RNA recognition motif containing protein, putative, expressed	AT1G47500.1	| Symbols: ATRBP47C', RBP47C' | RNA-binding protein 47C' | chr1:17432682-17434805 FORWARD LENGTH=434
TR38476|c0_g1_i1	6042.97	4703.05	6789.27	889.86	754	693.94	244.366	195.842	269.111	32.7149	31.5995	32.1004	-2.37581	6.88896	1.51097e-26	1.96399e-25	LOC_Os04g35090.1	protein|40S ribosomal protein S10, putative, expressed	AT5G52650.1	| Symbols: | RNA binding Plectin/S10 domain-containing protein | chr5:21355781-21357003 REVERSE LENGTH=179
TR6338|c0_g1_i1	8367.81	5789.98	10853.4	1002	890.98	768	338.378	241.103	430.202	36.8376	37.3402	35.5262	-2.70006	7.35017	1.60736e-26	2.08365e-25	LOC_Os01g49290.1	protein|WD repeat-containing protein, putative, expressed	AT1G18080.1	| Symbols: ATARCA, RACK1A_AT, RACK1A | Transducin/WD40 repeat-like superfamily protein | chr1:6222325-6223901 FORWARD LENGTH=327
TR6460|c0_g1_i1	59549.6	39256.9	65622.9	6995.47	5550.57	5382.83	2408.07	1634.71	2601.14	257.182	232.619	249	-2.66865	10.0756	1.61911e-26	2.09795e-25	LOC_Os06g02380.2	protein|T-complex protein, putative, expressed	AT3G13470.1	| Symbols: | TCP-1/cpn60 chaperonin family protein | chr3:4389685-4392624 FORWARD LENGTH=596
TR15932|c0_g1_i1	115	87	98	0	0	0	4.65038	3.62281	3.88449	0	0	0	-9.41459	0.905333	1.72452e-26	2.23153e-25	NA	NA	NA	NA
TR10398|c0_g1_i1	1198	831.4	1204.89	115	69	106	48.4448	34.6207	47.759	4.22786	2.89173	4.90336	-2.9395	4.388	1.74486e-26	2.25685e-25	NA	NA	NA	NA
TR36665|c2_g1_i1	102	121	107.98	1	1	0	4.12468	5.03862	4.28007	0.036764	0.0419091	0	-6.63399	1.03809	1.86093e-26	2.40483e-25	NA	NA	AT5G36930.2	| Symbols: | Disease resistance protein (TIR-NBS-LRR class) family | chr5:14567771-14571916 REVERSE LENGTH=1191
TR5996|c2_g1_i4	92.97	91.19	101.08	0	0	0	3.75953	3.79728	4.00657	0	0	0	-9.33239	0.830662	1.87141e-26	2.41729e-25	LOC_Os03g60870.1	protein|ras-related protein, putative, expressed	AT1G07410.1	| Symbols: ATRABA2B, RAB-A2B, ATRAB-A2B, RABA2b | RAB GTPase homolog A2B | chr1:2276270-2277154 FORWARD LENGTH=214
TR7224|c0_g1_i1	8729.82	7503	9879.1	1426	1248.99	1103	353.017	312.436	391.584	52.4255	52.344	51.0227	-2.25722	7.48095	1.94809e-26	2.51408e-25	LOC_Os05g49030.1	protein|60S ribosomal protein L18a, putative, expressed	AT3G14600.1	| Symbols: | Ribosomal protein L18ae/LX family protein | chr3:4910773-4911933 FORWARD LENGTH=178
TR1214|c1_g1_i3	105.89	137.48	84.89	0	0	0	4.28199	5.72487	3.36484	0	0	0	-9.53654	1.01981	1.95351e-26	2.51884e-25	NA	NA	NA	NA
TR15336|c5_g6_i2	101	142	102	1	0	0	4.08424	5.91309	4.04304	0.036764	0	0	-7.51181	1.08708	2.00179e-26	2.57994e-25	NA	NA	NA	NA
TR30137|c1_g1_i2	212.15	268.98	114.78	0	2	0	8.57894	11.2007	4.54961	0	0.0838182	0	-7.49184	1.84292	2.14957e-26	2.7667e-25	NA	NA	NA	NA
TR41154|c0_g1_i1	207	184	201	7	6	2	8.37068	7.66203	7.96716	0.257348	0.251455	0.0925163	-4.75547	1.86926	2.19993e-26	2.829e-25	LOC_Os02g54540.1	protein|SCP-like extracellular protein, expressed	AT4G30320.1	| Symbols: | CAP (Cysteine-rich secretory proteins, Antigen 5, and Pathogenesis-related 1 protein) superfamily protein | chr4:14835833-14836318 FORWARD LENGTH=161
TR23884|c0_g1_i1	93.6	80.23	98.89	0	0	0	3.785	3.34089	3.91977	0	0	0	-9.27016	0.772814	2.22205e-26	2.8549e-25	NA	NA	NA	NA
TR22537|c0_g1_i2	335.36	396.23	342.93	21.6	23.92	25.81	13.5613	16.4996	13.5929	0.794103	1.00247	1.19392	-3.3614	2.77272	2.29614e-26	2.94747e-25	LOC_Os07g38160.1	protein|expressed protein	AT5G47940.1	| Symbols: | unknown protein; Has 1807 Blast hits to 1807 proteins in 277 species: Archae - 0; Bacteria - 0; Metazoa - 736; Fungi - 347; Plants - 385; Viruses - 0; Other Eukaryotes - 339 (source: NCBI BLink). | chr5:19409407-19411893 REVERSE LENGTH=749
TR24313|c0_g1_i1	932.39	1176.55	1513.49	191.91	168.26	136.41	37.704	48.9933	59.9912	7.05539	7.05162	6.31007	-2.32393	4.61417	2.32974e-26	2.98928e-25	LOC_Os12g42970.1	protein|GATA zinc finger domain containing protein, expressed	AT4G32890.1	| Symbols: GATA9 | GATA transcription factor 9 | chr4:15875598-15876615 FORWARD LENGTH=308
TR6578|c0_g1_i1	2130.61	1966.28	2532.59	305.54	369.56	291.83	86.1577	81.8788	100.386	11.2329	15.4879	13.4995	-2.23704	5.50836	2.34929e-26	3.01304e-25	LOC_Os03g57280.1	protein|N-dimethylguanosine tRNA methyltransferase, putative, expressed	AT5G15810.1	| Symbols: | N2,N2-dimethylguanosine tRNA methyltransferase | chr5:5157798-5161121 FORWARD LENGTH=691
TR24058|c0_g1_i1	1075	1303	1342.98	229	177	180	43.4709	54.2588	53.2325	8.41897	7.41791	8.32646	-2.12467	4.69418	2.3753e-26	3.04504e-25	LOC_Os07g04190.1	protein|receptor protein kinase CLAVATA1 precursor, putative, expressed	AT5G65700.1	| Symbols: BAM1 | Leucine-rich receptor-like protein kinase family protein | chr5:26281826-26284945 FORWARD LENGTH=1003
TR6073|c1_g1_i17	73.9	134.09	111.25	0	0	0	2.98837	5.5837	4.40969	0	0	0	-9.48004	0.969657	2.41139e-26	3.08993e-25	LOC_Os05g43820.1	protein|ras-related protein, putative, expressed	AT4G28950.1	| Symbols: ARAC7, ATROP9, ATRAC7, RAC7, ROP9 | RHO-related protein from plants 9 | chr4:14278289-14279705 FORWARD LENGTH=209
TR15527|c0_g2_i1	1480.25	1453	1923	280	275	214	59.8584	60.505	76.2232	10.2939	11.525	9.89924	-2.12291	5.07829	2.43518e-26	3.11903e-25	LOC_Os03g53190.2	protein|Core histone H2A/H2B/H3/H4 domain containing protein, putative, expressed	AT3G54560.1	| Symbols: HTA11 | histone H2A 11 | chr3:20196532-20197466 FORWARD LENGTH=136
TR42940|c0_g1_i1	4019.98	4468	6759.38	758	610	546	162.56	186.054	267.926	27.8671	25.5645	25.2569	-2.45078	6.66031	2.50657e-26	3.20621e-25	LOC_Os06g37610.1	protein|Cyclopropane-fatty-acyl-phospholipid synthase, putative, expressed	AT4G33110.1	| Symbols: | S-adenosyl-L-methionine-dependent methyltransferases superfamily protein | chr4:15972497-15974531 REVERSE LENGTH=355
TR51|c0_g1_i1	72.23	93.13	110.68	0	0	0	2.92084	3.87807	4.38709	0	0	0	-9.27438	0.778672	2.60445e-26	3.32847e-25	NA	NA	NA	NA
TR28199|c0_g1_i1	463.47	623	1004	61	52	35	18.7418	25.9426	39.7962	2.24261	2.17927	1.61903	-3.27449	3.70319	2.64487e-26	3.37714e-25	LOC_Os03g12140.1	protein|glucan endo-1,3-beta-glucosidase precursor, putative, expressed	AT1G66250.1	| Symbols: | O-Glycosyl hydrolases family 17 protein | chr1:24693063-24695416 FORWARD LENGTH=505
TR41294|c0_g1_i1	617	1164	1817	87	72	47	24.9503	48.4707	72.0216	3.19847	3.01745	2.17413	-3.57569	4.44368	2.6736e-26	3.40931e-25	LOC_Os01g42520.1	protein|expressed protein	AT5G11420.1	| Symbols: | Protein of unknown function, DUF642 | chr5:3644655-3646991 FORWARD LENGTH=366
TR10288|c0_g1_i1	224	232	199	9	6	7	9.05813	9.66082	7.88789	0.330876	0.251455	0.323807	-4.34579	2.02495	2.69385e-26	3.43362e-25	NA	NA	NA	NA
TR32669|c0_g1_i1	607	495.27	769	71	58	52	24.5459	20.6238	30.4813	2.61025	2.43073	2.40542	-2.83459	3.61032	2.83402e-26	3.60752e-25	LOC_Os01g24940.1	protein|poly synthetase 2-A, putative, expressed	AT4G02390.1	| Symbols: APP, PARP1, ATPARP1, PP | poly(ADP-ribose) polymerase | chr4:1050104-1053960 FORWARD LENGTH=637
TR15292|c1_g1_i6	1437.67	1228.92	2128.07	228.33	161.96	126.53	58.1366	51.174	84.3517	8.39433	6.7876	5.85304	-2.68696	4.96895	2.83781e-26	3.60915e-25	LOC_Os07g10350.1	protein|S1 RNA binding domain containing protein, expressed	AT3G11964.1	| Symbols: | RNA binding;RNA binding | chr3:3793957-3806626 REVERSE LENGTH=1896
TR22561|c0_g1_i1	196	156	249	4	3	5	7.92586	6.49607	9.86977	0.147056	0.125727	0.231291	-5.06849	1.87732	2.86396e-26	3.63935e-25	LOC_Os03g50810.1	protein|receptor protein kinase TMK1 precursor, putative, expressed	AT2G01820.1	| Symbols: | Leucine-rich repeat protein kinase family protein | chr2:357664-360681 REVERSE LENGTH=943
TR36572|c0_g1_i1	111	115.3	209	0	0	1	4.48863	4.80126	8.28426	0	0	0.0462581	-7.82775	1.39242	2.86406e-26	3.63935e-25	LOC_Os04g46440.1	protein|AP2 domain containing protein, expressed	AT2G44940.1	| Symbols: | Integrase-type DNA-binding superfamily protein | chr2:18537294-18538181 FORWARD LENGTH=295
TR15667|c1_g2_i3	80	123	88	0	0	0	3.23505	5.1219	3.48811	0	0	0	-9.35456	0.852154	2.90186e-26	3.68253e-25	NA	NA	NA	NA
TR21796|c0_g2_i5	73.85	156.2	166.73	0	0	0	2.98635	6.5044	6.60878	0	0	0	-9.78383	1.25458	2.93112e-26	3.71803e-25	LOC_Os03g11470.1	protein|DEAD/DEAH box helicase domain containing protein, expressed	AT5G61140.2	| Symbols: | U5 small nuclear ribonucleoprotein helicase | chr5:24589999-24603311 FORWARD LENGTH=2157
TR41720|c1_g2_i1	842.53	896.06	1092.94	147.44	86.74	105.57	34.0703	37.3132	43.3216	5.42049	3.63519	4.88347	-2.51909	4.23911	2.98981e-26	3.79081e-25	LOC_Os12g34874.3	protein|bifunctional 3-dehydroquinate dehydratase/shikimate dehydrogenase,chloroplast precursor, putative, expressed	AT3G06350.1	| Symbols: EMB3004, MEE32 | dehydroquinate dehydratase, putative / shikimate dehydrogenase, putative | chr3:1924536-1927701 REVERSE LENGTH=603
TR31716|c0_g1_i3	216.88	287.79	257.63	12.04	6.46	11.68	8.77021	11.984	10.2118	0.442639	0.270733	0.540295	-4.09741	2.23859	3.05241e-26	3.86849e-25	NA	NA	NA	NA
TR39073|c0_g2_i2	183.99	830.26	770.6	2	1	7	7.4402	34.5732	30.5448	0.0735281	0.0419091	0.323807	-6.82853	3.33711	3.12879e-26	3.96007e-25	NA	NA	NA	NA
TR38235|c0_g1_i1	340	382.02	600	23	24	28	13.7489	15.9079	23.7826	0.845573	1.00582	1.29523	-3.57348	3.03646	3.17455e-26	4.01448e-25	LOC_Os06g03970.1	protein|receptor-like protein kinase 5 precursor, putative, expressed	AT5G62230.1	| Symbols: ERL1 | ERECTA-like 1 | chr5:24996433-25002130 FORWARD LENGTH=966
TR4193|c1_g1_i1	455.34	365.06	564.97	42	27	24	18.4131	15.2016	22.3941	1.54409	1.13155	1.1102	-3.36643	3.13054	3.18011e-26	4.01975e-25	LOC_Os06g46500.1	protein|monocopper oxidase, putative, expressed	AT1G41830.1	| Symbols: SKS6 | SKU5-similar 6 | chr1:15603892-15607802 REVERSE LENGTH=542
TR25537|c0_g1_i1	106.8	90.98	98.12	0	0	0	4.31879	3.78854	3.88924	0	0	0	-9.39112	0.884171	3.18867e-26	4.02881e-25	NA	NA	NA	NA
TR34632|c0_g2_i1	152.68	160.61	201.26	5.12	4.25	1.43	6.17408	6.68803	7.97747	0.188232	0.178114	0.0661491	-5.00408	1.66049	3.30678e-26	4.17257e-25	LOC_Os10g41490.1	protein|CAMK_CAMK_like.41 - CAMK includes calcium/calmodulin depedent protein kinases, expressed	AT4G33950.1	| Symbols: OST1, SNRK2-6, SRK2E, SNRK2.6, P44, ATOST1 | Protein kinase superfamily protein | chr4:16272364-16274657 FORWARD LENGTH=362
TR10694|c1_g1_i1	5250	3904	6244	733.77	639	571	212.3	162.568	247.497	26.9764	26.7799	26.4134	-2.45395	6.68834	3.39617e-26	4.27977e-25	LOC_Os09g31180.1	protein|ribosomal protein L6, putative, expressed	AT4G10450.1	| Symbols: | Ribosomal protein L6 family | chr4:6463201-6464458 REVERSE LENGTH=194
TR6073|c4_g1_i1	6221.96	4379.97	7243.97	808	717	625	251.604	182.388	287.134	29.7053	30.0488	28.9113	-2.52326	6.89173	3.44808e-26	4.34328e-25	LOC_Os03g54890.1	protein|ribosomal protein L13, putative, expressed	AT5G48760.1	| Symbols: | Ribosomal protein L13 family protein | chr5:19771315-19772686 REVERSE LENGTH=206
TR18135|c0_g1_i1	5279	4063.01	6560.72	736	704	592	213.473	169.19	260.051	27.0583	29.504	27.3848	-2.43428	6.73611	3.47861e-26	4.37984e-25	LOC_Os03g22340.1	protein|60S ribosomal protein L22-2, putative, expressed	AT3G05560.1	| Symbols: | Ribosomal L22e protein family | chr3:1614641-1615204 FORWARD LENGTH=124
TR8091|c0_g1_i1	345	385.47	561	34	25.98	27.89	13.9511	16.0515	22.2367	1.24998	1.0888	1.29014	-3.32494	3.02493	3.61641e-26	4.5474e-25	LOC_Os05g36090.1	protein|zinc finger DHHC domain-containing protein, putative, expressed	AT4G24630.1	| Symbols: | DHHC-type zinc finger family protein | chr4:12714919-12717111 FORWARD LENGTH=407
TR5464|c0_g1_i1	2421.97	1564	2574	250	281	200	97.9398	65.1272	102.027	9.19101	11.7765	9.25163	-2.64073	5.43859	3.72606e-26	4.68121e-25	LOC_Os09g21460.1	protein|expressed protein	AT1G10522.1	| Symbols: | unknown protein; FUNCTIONS IN: molecular_function unknown; INVOLVED IN: biological_process unknown; LOCATED IN: chloroplast; EXPRESSED IN: 23 plant structures; EXPRESSED DURING: 13 growth stages; Has 24 Blast hits to 24 proteins in 8 species: Archae - 0; Bacteria - 0; Metazoa - 0; Fungi - 0; Plants - 24; Viruses - 0; Other Eukaryotes - 0 (source: NCBI BLink). | chr1:3470009-3471291 F…
TR27682|c0_g1_i1	112	156	336.41	1	0	0	4.52906	6.49607	13.3345	0.036764	0	0	-8.29691	1.82752	3.7398e-26	4.69619e-25	LOC_Os10g33370.1	protein|3-ketoacyl-CoA synthase precursor, putative, expressed	AT5G04530.1	| Symbols: KCS19 | 3-ketoacyl-CoA synthase 19 | chr5:1292222-1293616 REVERSE LENGTH=464
TR31492|c0_g1_i1	836	835	1074.95	112	63	36	33.8062	34.7706	42.6085	4.11757	2.64027	1.66529	-3.19303	4.11511	3.74123e-26	4.69619e-25	LOC_Os09g32988.1	protein|POEI18 - Pollen Ole e I allergen and extensin family protein precursor, expressed	AT5G41050.1	| Symbols: | Pollen Ole e 1 allergen and extensin family protein | chr5:16433478-16434076 REVERSE LENGTH=172
TR36245|c1_g3_i1	84.75	209.46	297.39	0	0	0	3.42713	8.72222	11.7878	0	0	0	-10.3495	1.79034	3.7844e-26	4.74832e-25	LOC_Os04g57850.1	protein|AMP-binding enzyme, putative, expressed	AT5G16340.1	| Symbols: | AMP-dependent synthetase and ligase family protein | chr5:5349255-5350907 REVERSE LENGTH=550
TR41109|c1_g2_i1	2077.84	1760.8	2308.01	310	341	233.82	84.0238	73.3223	91.484	11.3969	14.291	10.8161	-2.26894	5.39703	3.80695e-26	4.77453e-25	LOC_Os11g05110.2	protein|pyruvate kinase, putative, expressed	AT3G52990.1	| Symbols: | Pyruvate kinase family protein | chr3:19649046-19652237 FORWARD LENGTH=527
TR37743|c2_g1_i2	79.64	99.3	97.84	0	0	0	3.22049	4.135	3.87815	0	0	0	-9.28328	0.786122	4.2587e-26	5.32725e-25	LOC_Os09g21510.1	protein|STE_MEKK_ste11_MAP3K.2 - STE kinases include homologs to sterile 7, sterile 11 and sterile 20 from yeast, expressed	AT1G54960.1	| Symbols: ANP2, MAPKKK2, NP2 | NPK1-related protein kinase 2 | chr1:20500058-20503587 FORWARD LENGTH=606
TR34965|c0_g1_i1	249.6	274.74	101.08	0	1	0	10.0933	11.4406	4.00657	0	0.0419091	0	-8.38871	1.91309	4.30785e-26	5.38639e-25	NA	NA	NA	NA
TR34388|c0_g1_i1	92.01	115.68	97.85	0	0	1	3.72071	4.81708	3.87854	0	0	0.0462581	-7.33033	0.926241	4.32612e-26	5.4069e-25	NA	NA	NA	NA
TR8936|c0_g1_i1	142	82	143	0	0	0	5.74221	3.4146	5.66818	0	0	0	-9.70459	1.17561	4.44714e-26	5.55335e-25	NA	NA	NA	NA
TR11337|c0_g1_i2	297	315.15	349.49	25	17	19	12.0101	13.1233	13.853	0.919101	0.712454	0.878904	-3.4345	2.60866	4.51429e-26	5.63235e-25	NA	NA	NA	NA
TR40632|c0_g1_i1	3716	1992.61	1925	215	158	105.74	150.268	82.9752	76.3024	7.90427	6.62164	4.89133	-3.51129	5.58718	4.60081e-26	5.73287e-25	LOC_Os02g52840.1	protein|flavonol synthase/flavanone 3-hydroxylase, putative, expressed	AT5G08640.1	| Symbols: FLS, ATFLS1, FLS1 | flavonol synthase 1 | chr5:2804009-2805175 FORWARD LENGTH=336
TR25897|c0_g2_i1	472	605.92	803.69	74	62	49	19.0868	25.2314	31.8564	2.72054	2.59836	2.26665	-2.80237	3.60941	4.82682e-26	6.00932e-25	LOC_Os03g55890.1	protein|ternary complex factor MIP1, putative, expressed	AT5G66600.4	| Symbols: | Protein of unknown function, DUF547 | chr5:26575105-26578315 REVERSE LENGTH=629
TR18499|c0_g1_i2	1630.82	1344.96	1786.36	235.14	239.16	225.52	65.9472	56.0061	70.8071	8.6447	10.023	10.4321	-2.22701	5.03869	4.82969e-26	6.0103e-25	LOC_Os12g07010.1	protein|ribosomal protein L3, putative, expressed	AT1G61580.1	| Symbols: RPL3B, ARP2 | R-protein L3 B | chr1:22720833-22722402 REVERSE LENGTH=390
TR24067|c0_g1_i1	98.43	114.8	115.19	2	0	0	3.98032	4.78044	4.56586	0.0735281	0	0	-6.62276	1.02608	4.90472e-26	6.09842e-25	NA	NA	NA	NA
TR31395|c0_g1_i1	6269	4423	7134	802.98	708	668	253.506	184.18	282.775	29.5208	29.6716	30.9004	-2.49893	6.89443	5.03157e-26	6.24809e-25	LOC_Os05g06310.1	protein|60S ribosomal protein L18-3, putative, expressed	AT5G27850.1	| Symbols: | Ribosomal protein L18e/L15 superfamily protein | chr5:9873169-9874297 FORWARD LENGTH=187
TR43062|c3_g1_i4	120.11	136.37	81.57	0	0	0	4.85702	5.67865	3.23324	0	0	0	-9.58449	1.06365	5.15331e-26	6.39377e-25	LOC_Os04g43410.1	protein|Os4bglu18 - monolignol beta-glucoside homologue, expressed	AT4G21760.1	| Symbols: BGLU47 | beta-glucosidase 47 | chr4:11561229-11563871 FORWARD LENGTH=535
TR25483|c0_g1_i1	2226	1587	2381.28	302	263	239	90.0151	66.085	94.3883	11.1027	11.0221	11.0557	-2.41625	5.38759	5.15806e-26	6.39692e-25	LOC_Os03g60400.1	protein|40S ribosomal protein S23, putative, expressed	AT5G02960.1	| Symbols: | Ribosomal protein S12/S23 family protein | chr5:693280-694396 REVERSE LENGTH=142
TR35368|c0_g1_i3	401.51	374.02	542.65	35.34	36.85	30.85	16.2363	15.5747	21.5094	1.29924	1.54435	1.42706	-3.13279	3.07798	5.18189e-26	6.42372e-25	LOC_Os03g59250.1	protein|expressed protein	AT1G55340.1	| Symbols: | Protein of unknown function (DUF1639) | chr1:20652605-20653469 FORWARD LENGTH=205
TR28174|c0_g1_i1	27740	21051.8	34264.4	3950.04	3375	2962	1121.75	876.626	1358.16	145.219	141.443	137.017	-2.48203	9.11206	5.19217e-26	6.43371e-25	LOC_Os12g21798.1	protein|40S ribosomal protein S3a, putative, expressed	AT4G34670.1	| Symbols: | Ribosomal protein S3Ae | chr4:16548724-16550222 FORWARD LENGTH=262
TR36675|c4_g3_i1	150.67	211.07	144.26	1.4	4.65	0.6	6.0928	8.78926	5.71812	0.0514697	0.194877	0.0277549	-5.65388	1.62602	5.22054e-26	6.46332e-25	NA	NA	AT1G54680.1	| Symbols: | unknown protein; FUNCTIONS IN: molecular_function unknown; INVOLVED IN: biological_process unknown; LOCATED IN: endomembrane system; EXPRESSED IN: 22 plant structures; EXPRESSED DURING: 13 growth stages; BEST Arabidopsis thaliana protein match is: unknown protein (TAIR:AT5G27290.1); Has 200 Blast hits to 200 proteins in 57 species: Archae - 0; Bacteria - 59; Metazoa - 0; Fungi - 0; P…
TR21817|c3_g6_i2	95	162.12	128.15	0	2.21	0	3.84162	6.75091	5.07956	0	0.0926191	0	-6.71591	1.23445	5.80581e-26	7.18177e-25	LOC_Os01g04860.1	protein|DUF647 domain containing protein, putative, expressed	AT5G01510.1	| Symbols: RUS5 | Protein of unknown function, DUF647 | chr5:201702-205151 FORWARD LENGTH=509
TR28665|c0_g1_i1	776	1631	840.26	72	49	19	31.3799	67.9172	33.3059	2.64701	2.05355	0.878904	-4.02313	4.2849	5.8835e-26	7.27477e-25	NA	NA	AT4G12510.1	| Symbols: | Bifunctional inhibitor/lipid-transfer protein/seed storage 2S albumin superfamily protein | chr4:7417414-7417803 REVERSE LENGTH=129
TR35860|c2_g1_i6	165.58	220.61	185.93	0	0	5.89	6.69573	9.18652	7.36982	0	0	0.27246	-5.96298	1.78984	5.98079e-26	7.39189e-25	LOC_Os07g37760.2	protein|lysine ketoglutarate reductase trans-splicing related 1, putative, expressed	AT1G61240.1	| Symbols: | Protein of unknown function (DUF707) | chr1:22582537-22585050 FORWARD LENGTH=425
TR28409|c0_g2_i1	354.83	325.91	600.88	16	16.78	23.93	14.3486	13.5714	23.8175	0.588225	0.703234	1.10696	-3.92656	2.97239	6.52487e-26	8.04715e-25	NA	NA	NA	NA
TR13266|c0_g1_i2	71.27	88.1	106.96	0	0	0	2.88202	3.66861	4.23964	0	0	0	-9.22372	0.731871	6.59817e-26	8.13409e-25	NA	NA	NA	NA
TR7156|c0_g1_i1	2439.17	1779.43	3159.43	341	286	215	98.6353	74.0981	125.232	12.5365	11.986	9.9455	-2.6068	5.60465	6.69473e-26	8.24961e-25	LOC_Os01g67134.1	protein|ribosomal L18p/L5e family protein, putative, expressed	AT3G25520.1	| Symbols: ATL5, PGY3, OLI5, RPL5A | ribosomal protein L5 | chr3:9269573-9271327 REVERSE LENGTH=301
TR6725|c0_g2_i1	119.05	150.66	82	0	0	0	4.81415	6.2737	3.25029	0	0	0	-9.63915	1.11504	7.02907e-26	8.65423e-25	NA	NA	NA	NA
TR1373|c0_g1_i1	97	92	117	1	0	0	3.92249	3.83101	4.6376	0.036764	0	0	-7.34057	0.92823	7.06795e-26	8.69839e-25	NA	NA	NA	NA
TR38279|c0_g2_i2	86.79	85.86	108.16	0	0	0	3.50962	3.57534	4.28721	0	0	0	-9.30661	0.807291	7.19648e-26	8.8528e-25	NA	NA	NA	NA
TR17388|c0_g1_i1	90	92	90	0	0	0	3.63943	3.83101	3.56739	0	0	0	-9.26516	0.768416	7.77452e-26	9.54763e-25	NA	NA	NA	NA
TR23039|c0_g1_i2	93.16	94.07	78.61	0	0	0	3.76721	3.91721	3.11591	0	0	0	-9.23592	0.740863	7.80061e-26	9.57155e-25	NA	NA	NA	NA
TR41031|c0_g1_i2	2561.04	2061.79	3229.17	356	354	333	103.564	85.8559	127.997	13.088	14.8358	15.404	-2.36981	5.72962	8.04596e-26	9.8517e-25	LOC_Os02g49610.1	protein|ribosomal protein L7Ae, putative, expressed	AT5G08180.1	| Symbols: | Ribosomal protein L7Ae/L30e/S12e/Gadd45 family protein | chr5:2631843-2633374 REVERSE LENGTH=156
TR42969|c0_g1_i1	825	682	1072	99	109	92	33.3614	28.3995	42.4915	3.63964	4.56809	4.25575	-2.56191	4.10259	8.10951e-26	9.92112e-25	LOC_Os09g20820.1	protein|enolase, putative, expressed	AT1G74030.1	| Symbols: ENO1 | enolase 1 | chr1:27839465-27841901 REVERSE LENGTH=477
TR31263|c0_g1_i1	618.97	458.85	463.04	32	40	39.08	25.0299	19.1072	18.3538	1.17645	1.67636	1.80777	-3.25833	3.30568	8.23506e-26	1.00705e-24	LOC_Os03g64340.1	protein|heavy metal-associated domain containing protein, expressed	AT5G24580.1	| Symbols: | Heavy metal transport/detoxification superfamily protein | chr5:8410394-8412087 REVERSE LENGTH=319
TR7278|c0_g1_i1	7489.04	5553.01	8167.02	1041	964	837	302.842	231.235	323.721	38.2714	40.4004	38.7181	-2.36963	7.16554	8.64695e-26	1.05518e-24	LOC_Os08g02410.1	protein|40S ribosomal protein S13, putative, expressed	AT4G00100.1	| Symbols: ATRPS13A, RPS13, PFL2, RPS13A | ribosomal protein S13A | chr4:37172-38123 FORWARD LENGTH=151
TR21630|c0_g1_i1	2623.87	2031	3111	399	353	305	106.104	84.5738	123.313	14.6689	14.7939	14.1087	-2.3458	5.71981	8.80471e-26	1.07398e-24	LOC_Os02g54470.1	protein|60S ribosomal protein L35a-3, putative, expressed	AT1G07070.1	| Symbols: | Ribosomal protein L35Ae family protein | chr1:2168652-2169703 FORWARD LENGTH=112
TR5586|c0_g1_i1	182	177	186	5	7	4	7.35973	7.37054	7.3726	0.18382	0.293364	0.185033	-4.53274	1.76125	8.86515e-26	1.0809e-24	LOC_Os04g51980.1	protein|transferase family domain containing protein, expressed	AT1G78990.1	| Symbols: | HXXXD-type acyl-transferase family protein | chr1:29713531-29714969 REVERSE LENGTH=455
TR12183|c0_g1_i1	870.08	1481.01	2364.01	96	115.98	115	35.1844	61.6714	93.7038	3.52935	4.86062	5.31969	-3.271	4.85906	1.07319e-25	1.30575e-24	NA	NA	NA	NA
TR5297|c0_g2_i1	109	101	231.12	0	0	0	4.40775	4.20579	9.16105	0	0	0	-9.94381	1.40393	1.16639e-25	1.41558e-24	NA	NA	NA	NA
TR5783|c1_g1_i2	5717.41	4343.15	5834.19	853.58	748.2	619.54	231.201	180.855	231.253	31.3811	31.3564	28.6588	-2.31522	6.76045	1.18324e-25	1.43482e-24	LOC_Os07g33997.1	protein|60S ribosomal protein L44, putative, expressed	AT3G23390.1	| Symbols: | Zinc-binding ribosomal protein family protein | chr3:8375427-8376224 FORWARD LENGTH=105
TR8246|c0_g1_i1	720	765	817	89	124	73	29.1154	31.8557	32.3839	3.272	5.19673	3.37684	-2.47524	3.95285	1.26549e-25	1.53135e-24	LOC_Os04g39650.1	protein|receptor protein kinase CLAVATA1 precursor, putative, expressed	AT5G06940.1	| Symbols: | Leucine-rich repeat receptor-like protein kinase family protein | chr5:2148078-2150771 REVERSE LENGTH=872
TR30624|c3_g1_i4	84.69	103.6	99.22	0	1.42	0	3.4247	4.31406	3.93285	0	0.0595109	0	-6.8444	0.846043	1.29693e-25	1.56546e-24	LOC_Os10g34390.1	protein|expressed protein	AT3G19780.1	| Symbols: | LOCATED IN: endomembrane system; CONTAINS InterPro DOMAIN/s: Protein of unknown function DUF179 (InterPro:IPR003774), Thioredoxin fold (InterPro:IPR012335), Thioredoxin-like fold (InterPro:IPR012336); BEST Arabidopsis thaliana protein match is: Protein of unknown function (DUF179) (TAIR:AT1G33780.1); Has 74 Blast hits to 72 proteins in 32 species: Archae - 0; Bacteria - 24; Metazoa -…
TR1107|c6_g2_i6	142.53	173.54	174.29	5	3.43	3.79	5.76364	7.22646	6.90844	0.18382	0.143748	0.175318	-4.7521	1.60242	1.35106e-25	1.62876e-24	LOC_Os03g55210.1	protein|TKL_IRAK_CrRLK1L-1.1 - The CrRLK1L-1 subfamily has homology to the CrRLK1L homolog, expressed	AT5G59700.1	| Symbols: | Protein kinase superfamily protein | chr5:24052613-24055102 REVERSE LENGTH=829
TR5469|c0_g1_i1	709	1494.01	1575	75	94	107	28.6706	62.2128	62.4293	2.7573	3.93945	4.94962	-3.19084	4.55215	1.39461e-25	1.67987e-24	LOC_Os10g37240.4	protein|expressed protein	AT5G03680.1	| Symbols: PTL | Duplicated homeodomain-like superfamily protein | chr5:957858-960760 FORWARD LENGTH=591
TR10730|c2_g1_i1	793	1013.13	1174	134	68	49	32.0674	42.1882	46.5346	4.92638	2.84982	2.26665	-3.05077	4.23997	1.50693e-25	1.81192e-24	LOC_Os04g47250.1	protein|cytochrome P450, putative, expressed	AT2G45970.1	| Symbols: CYP86A8, LCR | cytochrome P450, family 86, subfamily A, polypeptide 8 | chr2:18912548-18914161 REVERSE LENGTH=537
TR36287|c2_g1_i1	210	105	245	1	1	1	8.49199	4.37235	9.71122	0.036764	0.0419091	0.0462581	-6.87613	1.75891	1.51506e-25	1.82041e-24	NA	NA	NA	NA
TR26384|c0_g1_i2	1503.47	1101.04	2141.14	173.89	194.02	138.69	60.7974	45.8489	84.8697	6.3929	8.1312	6.41554	-2.6919	4.95645	1.53674e-25	1.84569e-24	LOC_Os02g07490.1	protein|glyceraldehyde-3-phosphate dehydrogenase, putative, expressed	AT1G16300.1	| Symbols: GAPCP-2 | glyceraldehyde-3-phosphate dehydrogenase of plastid 2 | chr1:5574433-5577406 FORWARD LENGTH=420
TR28393|c0_g2_i2	98.36	76.74	93.24	0	0	0	3.97749	3.19557	3.69581	0	0	0	-9.25073	0.754269	1.56698e-25	1.88122e-24	LOC_Os04g59370.1	protein|thaumatin, putative, expressed	AT1G77700.1	| Symbols: | Pathogenesis-related thaumatin superfamily protein | chr1:29204747-29206217 FORWARD LENGTH=356
TR31707|c1_g1_i1	1155.33	1152.43	1434.85	185.48	226	162.46	46.7193	47.9889	56.8741	6.81899	9.47145	7.5151	-2.16662	4.69762	1.60852e-25	1.92949e-24	LOC_Os09g07120.1	protein|DNA-directed RNA polymerase 1B, mitochondrial precursor, putative, expressed	AT1G68990.2	| Symbols: MGP3 | male gametophyte defective 3 | chr1:25935499-25940755 REVERSE LENGTH=983
TR998|c0_g1_i1	1406	1658.16	1548	243	251	254.26	56.8559	69.0482	61.3591	8.93366	10.5192	11.7616	-2.07478	5.01512	1.66732e-25	1.99919e-24	LOC_Os06g49760.1	protein|invertase/pectin methylesterase inhibitor family protein, putative, expressed	AT5G62350.1	| Symbols: | Plant invertase/pectin methylesterase inhibitor superfamily protein | chr5:25037504-25038112 FORWARD LENGTH=202
TR22545|c2_g3_i2	109.47	99.19	78.41	0	0	0	4.42676	4.13042	3.10799	0	0	0	-9.352	0.847173	1.68023e-25	2.01384e-24	NA	NA	NA	NA
TR21796|c0_g2_i3	73.39	86.43	78.37	0	0	0	2.96775	3.59907	3.1064	0	0	0	-9.07061	0.590159	1.70476e-25	2.04239e-24	LOC_Os03g11470.1	protein|DEAD/DEAH box helicase domain containing protein, expressed	AT5G61140.2	| Symbols: | U5 small nuclear ribonucleoprotein helicase | chr5:24589999-24603311 FORWARD LENGTH=2157
TR21854|c4_g3_i1	197.53	195.84	264.21	10.27	6.88	2.84	7.98773	8.15506	10.4727	0.377567	0.288335	0.131373	-4.49348	2.01534	1.87268e-25	2.23709e-24	LOC_Os05g37800.1	protein|DUF740 domain containing protein, expressed	AT2G38070.1	| Symbols: | Protein of unknown function (DUF740) | chr2:15928737-15930596 FORWARD LENGTH=619
TR28372|c0_g3_i2	67	92	84	0	0	0	2.70935	3.83101	3.32956	0	0	0	-9.09426	0.612598	1.92928e-25	2.30279e-24	NA	NA	NA	NA
TR6295|c0_g1_i1	537	697	947.73	72	72	78	21.7152	29.0241	37.5658	2.64701	3.01745	3.60813	-2.73388	3.82836	1.94792e-25	2.32408e-24	LOC_Os04g45330.1	protein|YABBY domain containing protein, putative, expressed	AT2G45190.1	| Symbols: AFO, FIL, YAB1 | Plant-specific transcription factor YABBY family protein | chr2:18628450-18630552 REVERSE LENGTH=229
TR6051|c3_g1_i3	419	283.42	883.35	16.62	11.42	4.65	16.9435	11.802	35.0139	0.611018	0.478602	0.2151	-5.06099	3.22083	1.99313e-25	2.37606e-24	LOC_Os05g38640.1	protein|Core histone H2A/H2B/H3/H4 domain containing protein, putative, expressed	AT5G27670.1	| Symbols: HTA7 | histone H2A 7 | chr5:9792807-9793365 REVERSE LENGTH=150
TR43282|c0_g2_i1	176	151	182	6	4	2	7.1171	6.28786	7.21405	0.220584	0.167636	0.0925163	-4.84869	1.65753	1.99771e-25	2.38054e-24	NA	NA	AT1G54400.1	| Symbols: | HSP20-like chaperones superfamily protein | chr1:20307667-20308768 FORWARD LENGTH=183
TR34429|c0_g1_i1	65.95	104.96	96.88	0	0	0	2.66689	4.37069	3.84009	0	0	0	-9.2292	0.737326	2.01101e-25	2.3954e-24	LOC_Os05g45490.1	protein|hydrolase, acting on carbon-nitrogen, putative, expressed	AT1G28240.1	| Symbols: | Protein of unknown function (DUF616) | chr1:9868521-9871798 REVERSE LENGTH=581
TR1827|c0_g1_i1	65.5	95.88	98.32	0	0	0	2.64869	3.99258	3.89717	0	0	0	-9.18562	0.697121	2.08296e-25	2.476e-24	NA	NA	NA	NA
TR5250|c0_g1_i1	68	132	139	0	0	0	2.74979	5.49667	5.50963	0	0	0	-9.55998	1.04506	2.1034e-25	2.49928e-24	NA	NA	NA	NA
TR38653|c0_g1_i1	78.8	116.95	122.68	0	0	1	3.18652	4.86997	4.86274	0	0	0.0462581	-7.37969	0.973568	2.22924e-25	2.6449e-24	NA	NA	NA	NA
TR21225|c0_g1_i1	365.53	287.92	425.53	26.86	14.42	18.48	14.7813	11.9894	16.867	0.987482	0.604329	0.85485	-3.63595	2.75928	2.30229e-25	2.72887e-24	LOC_Os11g37130.1	protein|mttA/Hcf106 family protein, putative, expressed	AT5G52440.1	| Symbols: HCF106 | Bacterial sec-independent translocation protein mttA/Hcf106 | chr5:21286896-21288613 FORWARD LENGTH=260
TR39455|c0_g1_i1	854.03	893.97	1238.92	138	157	100	34.5353	37.2262	49.1079	5.07344	6.57973	4.62581	-2.38237	4.33337	2.33977e-25	2.77217e-24	LOC_Os03g18980.1	protein|kinesin motor domain containing protein, expressed	AT2G47500.1	| Symbols: | P-loop nucleoside triphosphate hydrolases superfamily protein with CH (Calponin Homology) domain | chr2:19493247-19497882 FORWARD LENGTH=983
TR32563|c0_g1_i1	4100	3146	5061	619	555	443	165.796	131.004	200.606	22.7569	23.2595	20.4924	-2.39945	6.37265	2.40928e-25	2.84985e-24	LOC_Os03g01900.1	protein|40S ribosomal protein S17, putative, expressed	AT5G04800.1	| Symbols: | Ribosomal S17 family protein | chr5:1389217-1389642 FORWARD LENGTH=141
TR12309|c2_g1_i3	484.31	562.32	510.63	60.09	61.27	34.58	19.5846	23.4158	20.2402	2.20915	2.56777	1.59961	-2.79362	3.35345	2.49938e-25	2.9516e-24	NA	NA	NA	NA
TR39203|c0_g3_i1	80	85	96	0	0	0	3.23505	3.53952	3.80521	0	0	0	-9.20124	0.710175	2.54847e-25	3.00711e-24	NA	NA	NA	NA
TR25629|c0_g1_i1	92	98	146	0	0	1	3.7203	4.08086	5.78709	0	0	0.0462581	-7.45971	1.04755	2.68988e-25	3.17009e-24	NA	NA	AT4G34419.1	| Symbols: | unknown protein; BEST Arabidopsis thaliana protein match is: unknown protein (TAIR:AT3G19200.1). | chr4:16456597-16456986 FORWARD LENGTH=129
TR8074|c0_g1_i1	1383.12	944.09	1942.62	141.21	142.27	137.46	55.9307	39.3133	77.0009	5.19145	5.96241	6.35864	-2.79661	4.79282	2.81938e-25	3.32135e-24	LOC_Os03g22730.1	protein|nucleolar protein NOP5-1, putative, expressed	AT3G05060.1	| Symbols: | NOP56-like pre RNA processing ribonucleoprotein | chr3:1413174-1415564 REVERSE LENGTH=533
TR39730|c1_g1_i6	119.6	90.47	84.61	0	0	0	4.83639	3.7673	3.35374	0	0	0	-9.39326	0.884793	2.848e-25	3.35249e-24	LOC_Os10g21930.2	protein|OsFBK21 - F-box domain and kelch repeat containing protein, expressed	AT1G22040.1	| Symbols: | Galactose oxidase/kelch repeat superfamily protein | chr1:7768370-7769797 FORWARD LENGTH=475
TR36632|c1_g2_i5	229.81	415.88	308.1	12.51	10.03	16.92	9.29307	17.3179	12.2124	0.459918	0.420348	0.782688	-4.02156	2.54957	2.84813e-25	3.35249e-24	LOC_Os03g05830.1	protein|transposon protein, putative, CACTA, En/Spm sub-class, expressed	AT5G09880.1	| Symbols: | Splicing factor, CC1-like | chr5:3081646-3085179 REVERSE LENGTH=527
TR8033|c0_g1_i1	78.37	85	100	0	0	0	3.16913	3.53952	3.96376	0	0	0	-9.21266	0.720914	2.89805e-25	3.40987e-24	NA	NA	NA	NA
TR22548|c0_g1_i1	155.62	81.48	131.85	0	0	0	6.29297	3.39295	5.22622	0	0	0	-9.71861	1.18778	2.89998e-25	3.41075e-24	NA	NA	NA	NA
TR3464|c3_g2_i1	191	321.18	487	4	11.99	2	7.72367	13.3744	19.3035	0.147056	0.50249	0.0925163	-5.22282	2.55724	2.95835e-25	3.47798e-24	NA	NA	AT5G35830.1	| Symbols: | Ankyrin repeat family protein | chr5:14000313-14001416 REVERSE LENGTH=282
TR28393|c0_g2_i1	196.65	135.26	177.94	3	4	0	7.95215	5.63242	7.05312	0.110292	0.167636	0	-5.61323	1.64753	2.96308e-25	3.48213e-24	LOC_Os04g59370.1	protein|thaumatin, putative, expressed	AT1G77700.1	| Symbols: | Pathogenesis-related thaumatin superfamily protein | chr1:29204747-29206217 FORWARD LENGTH=356
TR16127|c0_g3_i1	4957.23	3487.44	5101	639.28	652	500	200.461	145.222	202.192	23.5025	27.3247	23.1291	-2.39388	6.51815	3.03301e-25	3.56142e-24	LOC_Os12g03090.1	protein|ribosomal protein, putative, expressed	AT2G09990.1	| Symbols: | Ribosomal protein S5 domain 2-like superfamily protein | chr2:3781442-3781882 FORWARD LENGTH=146
TR2416|c0_g3_i1	2991.84	3001.09	4722.38	529.96	300	276	120.984	124.97	187.184	19.4835	12.5727	12.7672	-2.74904	6.11312	3.0561e-25	3.58562e-24	LOC_Os08g23180.1	protein|fasciclin-like arabinogalactan protein 8 precursor, putative, expressed	AT5G55730.1	| Symbols: FLA1 | FASCICLIN-like arabinogalactan 1 | chr5:22558375-22560392 REVERSE LENGTH=424
TR15046|c0_g2_i1	235	149	209	6	2	3	9.50295	6.20458	8.28426	0.220584	0.0838182	0.138774	-5.19543	1.86621	3.07072e-25	3.60131e-24	LOC_Os09g37100.1	protein|phospholipase D, putative, expressed	AT4G35790.1	| Symbols: ATPLDDELTA, PLDDELTA | phospholipase D delta | chr4:16955774-16959875 REVERSE LENGTH=868
TR25247|c0_g2_i2	227.06	102.57	455.05	0	0	0	9.18187	4.27116	18.0371	0	0	0	-10.7795	2.19945	3.07784e-25	3.60819e-24	LOC_Os03g13380.1	protein|transmembrane 9 superfamily member, putative, expressed	AT2G01970.1	| Symbols: | Endomembrane protein 70 protein family | chr2:452197-454819 REVERSE LENGTH=592
TR13602|c0_g1_i1	3441.4	6088.9	5779.1	758.94	610	591.66	139.164	253.551	229.07	27.9017	25.5645	27.3691	-2.41251	6.66702	3.2892e-25	3.84973e-24	LOC_Os05g29974.1	protein|lipase, putative, expressed	AT3G62860.1	| Symbols: | alpha/beta-Hydrolases superfamily protein | chr3:23239577-23242143 REVERSE LENGTH=348
TR23446|c0_g1_i2	544.68	793.41	852.5	107.53	87.18	76.06	22.0258	33.0388	33.7911	3.95324	3.65363	3.51839	-2.47094	3.87127	3.34338e-25	3.91156e-24	LOC_Os01g11920.1	protein|retrotransposon protein, putative, unclassified, expressed	AT1G53300.1	| Symbols: TTL1 | tetratricopetide-repeat thioredoxin-like 1 | chr1:19879726-19882375 FORWARD LENGTH=699
TR6931|c0_g1_i7	640.54	422.58	1672.68	20.64	25	21	25.9022	17.5968	66.3011	0.75881	1.04773	0.971421	-4.79075	3.99755	3.35143e-25	3.91781e-24	LOC_Os05g02300.1	protein|Core histone H2A/H2B/H3/H4 domain containing protein, putative, expressed	AT5G59870.1	| Symbols: HTA6 | histone H2A 6 | chr5:24115605-24116144 REVERSE LENGTH=150
TR15358|c2_g1_i2	81	179	107	0	0	0	3.27548	7.45382	4.24123	0	0	0	-9.68017	1.15637	3.35884e-25	3.92489e-24	NA	NA	NA	NA
TR11161|c0_g1_i1	95.18	129.26	129.34	1	0	2	3.8489	5.38258	5.12673	0.036764	0	0.0925163	-6.19403	1.12743	3.39476e-25	3.96525e-24	LOC_Os10g29470.1	protein|dehydrogenase, putative, expressed	AT4G37970.1	| Symbols: ATCAD6, CAD6 | cinnamyl alcohol dehydrogenase 6 | chr4:17849672-17852145 FORWARD LENGTH=363
TR42487|c0_g1_i1	93.27	83.61	78.43	0	0	0	3.77166	3.48164	3.10878	0	0	0	-9.17965	0.688748	3.44218e-25	4.0174e-24	NA	NA	NA	NA
TR28320|c0_g2_i3	142.75	100.51	108.34	0	0	1	5.77253	4.18538	4.29434	0	0	0.0462581	-7.54853	1.12714	3.46081e-25	4.03752e-24	NA	NA	NA	NA
TR26651|c0_g1_i2	74.41	207	235.87	0	0	0	3.009	8.61978	9.34933	0	0	0	-10.1574	1.60789	3.46926e-25	4.04574e-24	LOC_Os04g23760.1	protein|lectin protein kinase family protein, putative, expressed	AT1G78850.1	| Symbols: | D-mannose binding lectin protein with Apple-like carbohydrate-binding domain | chr1:29642072-29643397 REVERSE LENGTH=441
TR34694|c0_g1_i2	7209.3	5430.11	8724.09	1027.55	993.84	778.97	291.53	226.118	345.802	37.7769	41.6509	36.0337	-2.40189	7.16753	3.48767e-25	4.06557e-24	LOC_Os11g11390.1	protein|ribosomal protein, putative, expressed	AT1G26910.1	| Symbols: RPL10B | Ribosomal protein L16p/L10e family protein | chr1:9321709-9322813 FORWARD LENGTH=221
TR14084|c0_g2_i1	2259.22	2847.66	2310.09	436.46	406.84	266	91.3585	118.581	91.5665	16.046	17.0503	12.3047	-2.21784	5.67171	3.55518e-25	4.14093e-24	LOC_Os02g42650.1	protein|expansin precursor, putative, expressed	AT4G28250.1	| Symbols: ATEXPB3, EXPB3, ATHEXP BETA 1.6 | expansin B3 | chr4:14000446-14001945 REVERSE LENGTH=264
TR19560|c0_g1_i1	1927	1505	2071	314	213	225.01	77.9242	62.6704	82.0895	11.5439	8.92664	10.4085	-2.3427	5.22793	3.55886e-25	4.14355e-24	LOC_Os03g60720.1	protein|expansin precursor, putative, expressed	AT2G39700.1	| Symbols: ATEXPA4, ATEXP4, ATHEXP ALPHA 1.6, EXPA4 | expansin A4 | chr2:16544246-16545434 REVERSE LENGTH=257
TR4253|c0_g1_i1	239	399.9	515	22	21	14	9.6647	16.6524	20.4134	0.808809	0.880091	0.647614	-3.78273	2.82179	3.72946e-25	4.33868e-24	LOC_Os01g22660.1	protein|GDSL-like lipase/acylhydrolase, putative, expressed	AT1G09390.1	| Symbols: | GDSL-like Lipase/Acylhydrolase superfamily protein | chr1:3031264-3033415 FORWARD LENGTH=370
TR40123|c0_g1_i1	179	121	138.98	3	1	1	7.23841	5.03862	5.50884	0.110292	0.0419091	0.0462581	-5.85633	1.44268	4.35542e-25	5.05876e-24	LOC_Os01g07760.2	protein|phospholipase D, putative, expressed	AT3G15730.1	| Symbols: PLDALPHA1, PLD | phospholipase D alpha 1 | chr3:5330835-5333474 FORWARD LENGTH=810
TR22536|c2_g1_i6	299.72	322	296.13	22.39	20.1	8.57	12.1201	13.4086	11.7379	0.823147	0.842373	0.396432	-3.64326	2.53042	4.3616e-25	5.06391e-24	LOC_Os03g15970.1	protein|transposon protein, putative, Mariner sub-class, expressed	NA	NA
TR42064|c0_g2_i1	150	107	155	3	1	0	6.06571	4.45564	6.14383	0.110292	0.0419091	0	-6.06254	1.34607	4.36999e-25	5.0716e-24	LOC_Os11g34090.1	protein|plant protein of unknown function domain containing protein, expressed	AT3G50160.1	| Symbols: | Plant protein of unknown function (DUF247) | chr3:18598826-18600903 REVERSE LENGTH=503
TR29306|c0_g1_i2	75.19	150.01	180.57	1	0	0	3.04054	6.24664	7.15737	0.036764	0	0	-7.72531	1.28846	4.50135e-25	5.21987e-24	LOC_Os06g11730.1	protein|RNA recognition motif containing protein, putative, expressed	AT1G22330.1	| Symbols: | RNA-binding (RRM/RBD/RNP motifs) family protein | chr1:7886693-7889241 FORWARD LENGTH=291
TR162|c0_g1_i1	121	99	126	0	2	1	4.89301	4.1225	4.99434	0	0.0838182	0.0462581	-6.17782	1.10748	4.58114e-25	5.30389e-24	NA	NA	NA	NA
TR19702|c1_g1_i1	563.24	581	632	72	72	73	22.7763	24.1937	25.051	2.64701	3.01745	3.37684	-2.48741	3.58276	4.71737e-25	5.45942e-24	LOC_Os07g46620.1	protein|WD repeat-containing protein 55, putative, expressed	AT2G34260.1	| Symbols: | transducin family protein / WD-40 repeat family protein | chr2:14465899-14468416 FORWARD LENGTH=353
TR30139|c0_g1_i1	1098.24	896.15	1889.77	140.4	95.43	64.25	44.4107	37.317	74.906	5.16167	3.99938	2.97208	-3.17	4.60764	4.77781e-25	5.52716e-24	LOC_Os03g58204.1	protein|ribosomal protein L4, putative, expressed	AT3G09630.1	| Symbols: | Ribosomal protein L4/L1 family | chr3:2953813-2955444 FORWARD LENGTH=406
TR31669|c8_g3_i2	4735.22	9329.07	7702.35	777.04	870.91	821.59	191.483	388.476	305.303	28.5671	36.499	38.0052	-2.57482	7.14893	5.03719e-25	5.82256e-24	LOC_Os04g52600.1	protein|SHR5-receptor-like kinase, putative, expressed	AT1G56140.1	| Symbols: | Leucine-rich repeat transmembrane protein kinase | chr1:21001708-21007725 REVERSE LENGTH=1033
TR31418|c0_g2_i1	1044.13	965.27	961.95	179.43	140.54	120.79	42.2226	40.1953	38.1294	6.59657	5.8899	5.58752	-2.22931	4.36436	5.1035e-25	5.89214e-24	LOC_Os09g32988.1	protein|POEI18 - Pollen Ole e I allergen and extensin family protein precursor, expressed	AT5G13140.1	| Symbols: | Pollen Ole e 1 allergen and extensin family protein | chr5:4170688-4171744 REVERSE LENGTH=267
TR30108|c0_g1_i1	1073.31	851.76	1401.87	134	157	117	43.4026	35.4685	55.5668	4.92638	6.57973	5.4122	-2.48982	4.47748	5.20216e-25	5.99409e-24	LOC_Os03g05720.1	protein|WD domain, G-beta repeat domain containing protein, expressed	AT3G21540.1	| Symbols: | transducin family protein / WD-40 repeat family protein | chr3:7586100-7590856 REVERSE LENGTH=955
TR34444|c0_g1_i1	8208.37	6662.89	9665.13	1309.06	1187	1031.01	331.931	277.452	383.103	48.1263	49.7461	47.6926	-2.26573	7.38944	5.38627e-25	6.20375e-24	LOC_Os04g39700.1	protein|60S ribosomal protein L6, putative, expressed	AT1G74050.1	| Symbols: | Ribosomal protein L6 family protein | chr1:27847256-27848680 REVERSE LENGTH=233
TR27153|c0_g1_i2	92.28	118.45	73.78	0	0	0	3.73162	4.93243	2.92446	0	0	0	-9.33067	0.828738	5.41687e-25	6.23652e-24	NA	NA	NA	NA
TR34141|c4_g1_i1	975	1460	2215	179	154	145	39.4271	60.7965	87.7974	6.58076	6.454	6.70743	-2.72302	4.90429	5.76753e-25	6.63232e-24	LOC_Os07g38730.1	protein|tubulin/FtsZ domain containing protein, putative, expressed	AT5G19780.1	| Symbols: TUA5 | tubulin alpha-5 | chr5:6687212-6688926 FORWARD LENGTH=450
TR20573|c0_g2_i1	590.8	503.66	761.56	77	68	49	23.8908	20.9731	30.1864	2.83083	2.84982	2.26665	-2.72788	3.61057	5.98226e-25	6.87378e-24	LOC_Os12g10670.1	protein|AAA-type ATPase family protein, putative, expressed	AT2G02480.1	| Symbols: STI | AAA-type ATPase family protein | chr2:661093-665337 FORWARD LENGTH=1218
TR15673|c0_g2_i3	64.97	117.05	99.09	0	0	0	2.62726	4.87413	3.92769	0	0	0	-9.29683	0.800086	5.99297e-25	6.88129e-24	NA	NA	NA	NA
TR9579|c0_g2_i1	4542.45	3412.13	5168.49	700.56	467.11	446.19	183.688	142.086	204.867	25.7554	19.5762	20.6399	-2.50034	6.45222	6.12344e-25	7.02762e-24	LOC_Os06g09630.1	protein|3-oxoacyl-synthase, putative, expressed	AT5G46290.3	| Symbols: KASI | 3-ketoacyl-acyl carrier protein synthase I | chr5:18774439-18776629 REVERSE LENGTH=489
TR23494|c0_g2_i1	1077.19	1975.91	2171.15	241.52	185.04	178.42	43.5595	82.2798	86.0592	8.87925	7.75486	8.25338	-2.55544	5.0951	6.39465e-25	7.33597e-24	LOC_Os03g61960.2	protein|2Fe-2S iron-sulfur cluster binding domain containing protein, expressed	AT2G27510.1	| Symbols: ATFD3, FD3 | ferredoxin 3 | chr2:11758281-11758748 REVERSE LENGTH=155
TR20386|c0_g1_i1	67	92	123	0	0	0	2.70935	3.83101	4.87543	0	0	0	-9.30048	0.803569	6.42079e-25	7.36304e-24	NA	NA	NA	NA
TR10544|c0_g1_i2	392.92	498.29	565.9	35.24	47.61	44.82	15.8889	20.7495	22.4309	1.29556	1.99529	2.07329	-2.95292	3.23387	6.55616e-25	7.51231e-24	NA	NA	NA	NA
TR32538|c0_g1_i1	201	198.01	84	0	0	0	8.12805	8.24543	3.32956	0	0	0	-10.1108	1.55707	6.55893e-25	7.51251e-24	NA	NA	NA	NA
TR20610|c0_g2_i1	1286.88	1121.18	1856.16	191.57	179.87	180	52.0389	46.6876	73.5738	7.04289	7.53819	8.32646	-2.40279	4.84277	6.93891e-25	7.94144e-24	LOC_Os01g43120.1	protein|DEAD/DEAH box helicase, putative, expressed	AT5G63630.1	| Symbols: | P-loop containing nucleoside triphosphate hydrolases superfamily protein | chr5:25472598-25476402 REVERSE LENGTH=788
TR36671|c0_g1_i2	70.94	92.57	90.72	0	0	0	2.86868	3.85475	3.59593	0	0	0	-9.15954	0.672428	7.15272e-25	8.17967e-24	NA	NA	NA	NA
TR23874|c0_g1_i1	31333.3	21071	33847.5	4142	3085.96	2950.16	1267.06	877.427	1341.64	152.277	129.33	136.469	-2.55852	9.16074	7.37219e-25	8.42066e-24	LOC_Os12g17910.1	protein|T-complex protein, putative, expressed	AT2G28000.1	| Symbols: CPN60A, CH-CPN60A, SLP | chaperonin-60alpha | chr2:11926603-11929184 FORWARD LENGTH=586
TR37926|c0_g1_i2	125.09	123	88.44	0	1.22	0	5.0584	5.1219	3.50555	0	0.0511291	0	-7.26288	1.06545	7.377e-25	8.42283e-24	NA	NA	NA	NA
TR15762|c0_g2_i1	1903.89	1370.89	2342.53	275	245.64	177.63	76.9896	57.0859	92.8523	10.1101	10.2945	8.21683	-2.48433	5.23227	7.87579e-25	8.98523e-24	LOC_Os03g29460.1	protein|60S ribosomal protein, putative, expressed	AT1G70600.1	| Symbols: | Ribosomal protein L18e/L15 superfamily protein | chr1:26621168-26621608 REVERSE LENGTH=146
TR11912|c0_g1_i1	639	475	764.01	59	65	58	25.8399	19.7797	30.2835	2.16908	2.72409	2.68297	-2.82611	3.61946	7.93022e-25	9.03664e-24	LOC_Os06g07190.2	protein|RNA polymerase Rpb7, N-terminal domain containing protein, expressed	AT1G75670.1	| Symbols: | DNA-directed RNA polymerases | chr1:28415378-28416505 REVERSE LENGTH=196
TR26020|c0_g2_i1	797.69	936.8	719.48	58.08	109.41	50	32.257	39.0097	28.5185	2.13526	4.58527	2.31291	-2.96795	3.98416	7.99948e-25	9.11197e-24	NA	NA	AT5G51190.1	| Symbols: | Integrase-type DNA-binding superfamily protein | chr5:20800708-20801373 REVERSE LENGTH=221
TR33275|c1_g1_i1	69	77	78	0	0	0	2.79023	3.20639	3.09174	0	0	0	-8.98174	0.509017	8.20839e-25	9.34258e-24	LOC_Os07g33570.1	protein|retrotransposon protein, putative, unclassified, expressed	AT4G23160.1	| Symbols: CRK8 | cysteine-rich RLK (RECEPTOR-like protein kinase) 8 | chr4:12129485-12134086 FORWARD LENGTH=1262
TR16484|c2_g2_i1	65	101	82	0	0	0	2.62847	4.20579	3.25029	0	0	0	-9.12182	0.638176	8.25963e-25	9.39719e-24	NA	NA	AT1G72860.1	| Symbols: | Disease resistance protein (TIR-NBS-LRR class) family | chr1:27417096-27420778 REVERSE LENGTH=1163
TR16568|c6_g1_i10	105.96	175.23	145.27	0	2.99	2.1	4.28482	7.29683	5.75816	0	0.125308	0.0971421	-5.75291	1.38403	8.49597e-25	9.65848e-24	NA	NA	NA	NA
TR31343|c0_g1_i1	5687.98	4257.08	7678.04	841.25	667.94	576.01	230.011	177.271	304.339	30.9278	27.9928	26.6451	-2.54915	6.8646	8.91301e-25	1.01207e-23	LOC_Os05g45660.2	protein|plasminogen activator inhibitor 1 RNA-binding protein, putative, expressed	AT4G16830.1	| Symbols: | Hyaluronan / mRNA binding family | chr4:9470621-9472308 FORWARD LENGTH=355
TR33006|c0_g1_i1	174	205	302	4	10	3	7.03622	8.5365	11.9706	0.147056	0.419091	0.138774	-4.75649	2.04762	8.93471e-25	1.01413e-23	LOC_Os10g40324.1	protein|expressed protein	AT4G11450.1	| Symbols: | Protein of unknown function (DUF3527) | chr4:6959065-6961223 REVERSE LENGTH=694
TR35190|c0_g1_i1	1588	1732	1810.64	290	238	126	64.2156	72.123	71.7695	10.6616	9.97436	5.82852	-2.46041	5.10204	8.94859e-25	1.01531e-23	LOC_Os01g44970.1	protein|polygalacturonase, putative, expressed	AT1G60590.1	| Symbols: | Pectin lyase-like superfamily protein | chr1:22314426-22316867 REVERSE LENGTH=540
TR914|c0_g1_i1	178	103	237	1	0	2	7.19798	4.28907	9.39412	0.036764	0	0.0925163	-6.75097	1.64846	8.99328e-25	1.01998e-23	LOC_Os05g27820.1	protein|patellin protein, putative, expressed	AT3G51670.1	| Symbols: | SEC14 cytosolic factor family protein / phosphoglyceride transfer family protein | chr3:19168912-19170848 FORWARD LENGTH=409
TR8117|c0_g2_i4	74	183.28	166.87	1	0	0	2.99242	7.63205	6.61433	0.036764	0	0	-7.78865	1.34775	9.11713e-25	1.03322e-23	NA	NA	NA	NA
TR35896|c4_g1_i1	67.39	150.05	120.12	0	0	0	2.72512	6.2483	4.76127	0	0	0	-9.55491	1.04024	9.20654e-25	1.04294e-23	NA	NA	NA	NA
TR30854|c0_g1_i1	3102.01	2513	4557.15	489	359	339	125.439	104.645	180.635	17.9776	15.0454	15.6815	-2.56394	6.06781	9.68371e-25	1.09614e-23	LOC_Os07g33997.1	protein|60S ribosomal protein L44, putative, expressed	AT3G23390.1	| Symbols: | Zinc-binding ribosomal protein family protein | chr3:8375427-8376224 FORWARD LENGTH=105
TR21288|c0_g1_i1	496.09	540	702.3	76.24	69	59.06	20.0609	22.4864	27.8375	2.80289	2.89173	2.73201	-2.54639	3.53681	9.80366e-25	1.10928e-23	NA	NA	NA	NA
TR28149|c3_g1_i1	2553.57	1791.35	3188.2	357.71	303.14	260.22	103.261	74.5944	126.373	13.1509	12.7043	12.0373	-2.50206	5.65131	1.01001e-24	1.14193e-23	LOC_Os01g22490.1	protein|40S ribosomal protein S27a, putative, expressed	AT2G47110.1	| Symbols: UBQ6 | ubiquitin 6 | chr2:19344701-19345174 FORWARD LENGTH=157
TR10956|c0_g1_i1	74	94	82	0	0	0	2.99242	3.9143	3.25029	0	0	0	-9.13854	0.652679	1.02441e-24	1.15776e-23	NA	NA	NA	NA
TR26281|c0_g1_i1	959.98	975.21	1510.81	171	159	111	38.8197	40.6092	59.8849	6.28665	6.66354	5.13465	-2.43068	4.52867	1.05936e-24	1.19539e-23	LOC_Os02g24740.1	protein|OsSAUR9 - Auxin-responsive SAUR gene family member, expressed	AT4G34760.1	| Symbols: | SAUR-like auxin-responsive protein family | chr4:16582471-16582794 REVERSE LENGTH=107
TR1095|c0_g1_i2	234.3	167.65	516.31	5.99	1.14	2.18	9.47464	6.98119	20.4653	0.220217	0.0477764	0.100843	-6.03583	2.4325	1.08539e-24	1.2238e-23	LOC_Os04g41900.1	protein|expressed protein	AT5G16250.1	| Symbols: | unknown protein; BEST Arabidopsis thaliana protein match is: unknown protein (TAIR:AT3G02640.1); Has 1807 Blast hits to 1807 proteins in 277 species: Archae - 0; Bacteria - 0; Metazoa - 736; Fungi - 347; Plants - 385; Viruses - 0; Other Eukaryotes - 339 (source: NCBI BLink). | chr5:5310264-5310815 REVERSE LENGTH=183
TR29347|c0_g1_i2	67.49	73.68	83.43	0	0	0	2.72917	3.06814	3.30697	0	0	0	-8.984	0.51132	1.08581e-24	1.2238e-23	NA	NA	NA	NA
TR23466|c1_g2_i1	2187.08	2032.97	3263.59	383.6	367.28	259.98	88.4413	84.6558	129.361	14.1027	15.3924	12.0262	-2.35494	5.6563	1.08955e-24	1.22706e-23	LOC_Os09g08430.1	protein|ribosomal protein L22, putative, expressed	AT1G67430.1	| Symbols: | Ribosomal protein L22p/L17e family protein | chr1:25262209-25263627 FORWARD LENGTH=175
TR21605|c0_g1_i1	282	193	264	12	3	3	11.4035	8.0368	10.4643	0.441169	0.125727	0.138774	-4.82791	2.17868	1.11176e-24	1.25158e-23	NA	NA	AT3G17950.1	| Symbols: | unknown protein; FUNCTIONS IN: molecular_function unknown; INVOLVED IN: biological_process unknown; LOCATED IN: chloroplast; EXPRESSED IN: 17 plant structures; EXPRESSED DURING: 10 growth stages; Has 63 Blast hits to 63 proteins in 12 species: Archae - 0; Bacteria - 0; Metazoa - 0; Fungi - 0; Plants - 63; Viruses - 0; Other Eukaryotes - 0 (source: NCBI BLink). | chr3:6146311-6147169 …
TR22519|c5_g2_i5	110.55	104.32	72.7	0	0	0	4.47043	4.34404	2.88166	0	0	0	-9.35554	0.85022	1.15333e-24	1.29788e-23	NA	NA	NA	NA
TR37743|c2_g1_i1	85.82	99.69	115.72	2.26	0	0	3.47039	4.15124	4.58687	0.0830867	0	0	-6.34183	0.910313	1.17819e-24	1.32534e-23	LOC_Os09g21510.1	protein|STE_MEKK_ste11_MAP3K.2 - STE kinases include homologs to sterile 7, sterile 11 and sterile 20 from yeast, expressed	AT1G54960.1	| Symbols: ANP2, MAPKKK2, NP2 | NPK1-related protein kinase 2 | chr1:20500058-20503587 FORWARD LENGTH=606
TR23350|c0_g1_i1	129	240	193	3	3	5	5.21651	9.99395	7.65006	0.110292	0.125727	0.231291	-5.0772	1.77261	1.17948e-24	1.32627e-23	LOC_Os01g58420.1	protein|AP2 domain containing protein, expressed	AT3G15210.1	| Symbols: ATERF-4, ERF4, RAP2.5, ATERF4 | ethylene responsive element binding factor 4 | chr3:5121472-5122140 FORWARD LENGTH=222
TR41430|c0_g1_i2	10712.2	8558.37	12726.3	1651.73	1510.65	1377.02	433.181	356.383	504.44	60.7243	63.31	63.6984	-2.28165	7.76935	1.20339e-24	1.35211e-23	LOC_Os01g59990.2	protein|ribosomal protein L24, putative, expressed	AT3G53020.1	| Symbols: STV1, RPL24B, RPL24 | Ribosomal protein L24e family protein | chr3:19660749-19661912 REVERSE LENGTH=163
TR27709|c0_g2_i1	1232.92	1059	1443	205	107	107	49.8569	44.0983	57.1971	7.53663	4.48427	4.94962	-2.63601	4.62417	1.23655e-24	1.38774e-23	LOC_Os01g56320.1	protein|OsSub4 - Putative Subtilisin homologue, expressed	AT4G20430.1	| Symbols: | Subtilase family protein | chr4:11017656-11021105 REVERSE LENGTH=856
TR17137|c0_g1_i1	172	121	236	3	2	3	6.95535	5.03862	9.35448	0.110292	0.0838182	0.138774	-5.45432	1.69179	1.23905e-24	1.39002e-23	LOC_Os08g33190.1	protein|linker histone H1 and H5 family protein, expressed	AT1G14900.1	| Symbols: HMGA | high mobility group A | chr1:5138665-5139353 REVERSE LENGTH=204
TR35179|c0_g1_i1	1343.33	878.1	1696.03	148	103	129	54.3217	36.5654	67.2266	5.44108	4.31664	5.9673	-2.8243	4.66972	1.24407e-24	1.39511e-23	LOC_Os01g16040.1	protein|mitochondrial carrier protein, putative, expressed	AT5G01500.1	| Symbols: TAAC | thylakoid ATP/ADP carrier | chr5:199017-201329 FORWARD LENGTH=415
TR12346|c7_g2_i4	531.2	919.36	779.21	77.33	100.1	67.9	21.4807	38.2835	30.886	2.84296	4.1951	3.14093	-2.63433	3.87272	1.3803e-24	1.5413e-23	LOC_Os02g35910.1	protein|protein phosphotase protein, putative, expressed	AT1G47380.1	| Symbols: | Protein phosphatase 2C family protein | chr1:17373004-17375305 REVERSE LENGTH=428
TR18901|c5_g1_i1	2160.25	1987.15	2605.19	398.86	389.57	310.01	87.3563	82.7478	103.264	14.6637	16.3265	14.3405	-2.08635	5.56167	1.39934e-24	1.56135e-23	LOC_Os04g18010.1	protein|cleavage and polyadenylation specificity factor subunit 1, putative, expressed	AT5G51660.1	| Symbols: CPSF160, ATCPSF160 | cleavage and polyadenylation specificity factor 160 | chr5:20980250-20989268 FORWARD LENGTH=1442
TR33235|c0_g2_i1	747.87	668	1278.06	105	88.01	68	30.2424	27.8165	50.6593	3.86022	3.68842	3.14555	-2.82913	4.12109	1.43134e-24	1.59583e-23	NA	NA	NA	NA
TR30139|c0_g1_i2	15329.7	11092.8	16961.6	2035.61	1960.56	1767.75	619.904	461.92	672.318	74.8373	82.1653	81.7728	-2.37825	8.19567	1.45718e-24	1.62339e-23	LOC_Os03g58204.1	protein|ribosomal protein L4, putative, expressed	AT3G09630.1	| Symbols: | Ribosomal protein L4/L1 family | chr3:2953813-2955444 FORWARD LENGTH=406
TR14343|c0_g1_i1	112	111	130	0	0	3	4.52906	4.6222	5.15289	0	0	0.138774	-6.19091	1.1312	1.50956e-24	1.68045e-23	NA	NA	AT3G52525.1	| Symbols: ATOFP6, OFP6 | ovate family protein 6 | chr3:19475159-19475638 FORWARD LENGTH=159
TR22546|c11_g3_i4	75	71	107	0	0	0	3.03285	2.95654	4.24123	0	0	0	-9.15366	0.666875	1.56085e-24	1.73487e-23	NA	NA	NA	NA
TR21913|c0_g1_i1	738	508.82	819.96	74	56	67	29.8433	21.188	32.5013	2.72054	2.34691	3.09929	-2.85205	3.75579	1.56948e-24	1.7438e-23	LOC_Os02g56990.1	protein|ribosomal protein L37, putative, expressed	AT1G15250.1	| Symbols: | Zinc-binding ribosomal protein family protein | chr1:5248825-5249381 REVERSE LENGTH=95
TR15730|c7_g1_i3	78	131	143	0	1	1	3.15417	5.45503	5.66818	0	0.0419091	0.0462581	-6.69979	1.1087	1.62299e-24	1.80186e-23	LOC_Os04g52780.1	protein|leucine-rich repeat receptor protein kinase EXS precursor, putative, expressed	AT5G46330.1	| Symbols: FLS2 | Leucine-rich receptor-like protein kinase family protein | chr5:18791802-18795407 FORWARD LENGTH=1173
TR6013|c2_g1_i1	805.12	683.81	788.23	121.84	106.16	83.27	32.5575	28.4748	31.2436	4.47933	4.44907	3.85191	-2.34665	3.9641	1.64641e-24	1.82717e-23	NA	NA	NA	NA
TR43153|c0_g1_i1	2639	2190	3095	422	388	379	106.716	91.1948	122.678	15.5144	16.2607	17.5318	-2.19664	5.77374	1.66111e-24	1.84276e-23	LOC_Os03g29740.1	protein|LSM domain containing protein, expressed	AT3G11500.1	| Symbols: | Small nuclear ribonucleoprotein family protein | chr3:3621626-3622474 REVERSE LENGTH=79
TR1692|c0_g1_i1	60	87	95.98	0	0	0	2.42628	3.62281	3.80442	0	0	0	-9.0887	0.608409	1.70992e-24	1.89547e-23	NA	NA	NA	NA
TR13783|c3_g1_i1	590	474	950	62	51	51	23.8585	19.7381	37.6557	2.27937	2.13736	2.35916	-3.07127	3.68224	1.74253e-24	1.92939e-23	NA	NA	NA	NA
TR5832|c0_g1_i1	774.97	648.85	731.98	109.12	71.95	80.17	31.3383	27.0191	29.014	4.01169	3.01536	3.70851	-2.51579	3.86151	1.75124e-24	1.93755e-23	LOC_Os05g01810.1	protein|xylem cysteine proteinase 2 precursor, putative, expressed	AT1G20850.1	| Symbols: XCP2 | xylem cysteine peptidase 2 | chr1:7252208-7253537 FORWARD LENGTH=356
TR21824|c8_g5_i1	70	70	83	0	0	0	2.83066	2.9149	3.28992	0	0	0	-8.97564	0.50339	1.76598e-24	1.95311e-23	NA	NA	NA	NA
TR16175|c0_g2_i1	854.22	872.12	1201.32	141	151	131.94	34.543	36.3164	47.6175	5.18373	6.32827	6.1033	-2.2409	4.32947	1.78425e-24	1.97257e-23	LOC_Os03g43430.1	protein|mttA/Hcf106 family protein, putative, expressed	AT5G28750.1	| Symbols: | Bacterial sec-independent translocation protein mttA/Hcf106 | chr5:10784142-10785677 REVERSE LENGTH=147
TR17021|c0_g1_i1	211.29	212.95	221.65	7.65	2.85	9.77	8.54416	8.86755	8.78568	0.281245	0.119441	0.451942	-4.4261	2.00001	1.78898e-24	1.97703e-23	LOC_Os02g17520.1	protein|cytochrome c-type biogenesis protein ccmH precursor, putative, expressed	AT1G15220.1	| Symbols: ATCCMH, CCMH | cytochrome c biogenesis protein family | chr1:5240471-5241117 REVERSE LENGTH=159
TR6533|c2_g2_i1	74	74.48	115.58	0	0	0	2.99242	3.10146	4.58132	0	0	0	-9.21244	0.721372	1.79482e-24	1.98274e-23	NA	NA	NA	NA
TR25260|c1_g1_i4	88.78	91.71	69.29	0	0	0	3.59009	3.81894	2.74649	0	0	0	-9.1473	0.659122	1.84118e-24	2.0324e-23	LOC_Os03g27280.1	protein|CAMK_CAMK_like.19 - CAMK includes calcium/calmodulin depedent protein kinases, expressed	AT1G78290.2	| Symbols: | Protein kinase superfamily protein | chr1:29457457-29458909 REVERSE LENGTH=343
TR5996|c2_g1_i5	137.68	142.24	92.14	2	0	0	5.56751	5.92308	3.65221	0.0735281	0	0	-6.81729	1.20364	1.869e-24	2.06153e-23	LOC_Os03g60870.1	protein|ras-related protein, putative, expressed	AT1G07410.1	| Symbols: ATRABA2B, RAB-A2B, ATRAB-A2B, RABA2b | RAB GTPase homolog A2B | chr1:2276270-2277154 FORWARD LENGTH=214
TR28275|c0_g5_i4	124.97	148.52	108.47	0	0	2.98	5.05355	6.18459	4.29949	0	0	0.137849	-6.31593	1.2392	1.8896e-24	2.08266e-23	NA	NA	NA	NA
TR35737|c2_g1_i1	743	561	1069	83	84	68	30.0455	23.3609	42.3726	3.05142	3.52036	3.14555	-2.79606	3.95073	1.95838e-24	2.15519e-23	LOC_Os12g07010.1	protein|ribosomal protein L3, putative, expressed	AT1G61580.1	| Symbols: RPL3B, ARP2 | R-protein L3 B | chr1:22720833-22722402 REVERSE LENGTH=390
TR20551|c0_g1_i1	853.4	859.55	839.33	137	137	121	34.5098	35.7929	33.2691	5.03667	5.74154	5.59723	-2.15579	4.15714	2.04684e-24	2.24997e-23	LOC_Os08g45170.1	protein|carboxyl-terminal peptidase, putative, expressed	AT5G18460.1	| Symbols: | Protein of Unknown Function (DUF239) | chr5:6123205-6126505 FORWARD LENGTH=430
TR3466|c1_g1_i3	2348.48	1963.36	2986.79	378.91	382.54	315.88	94.968	81.7572	118.389	13.9303	16.0319	14.612	-2.22322	5.64836	2.13585e-24	2.34603e-23	LOC_Os03g14530.1	protein|S10/S20 domain containing ribosomal protein, putative, expressed	AT3G47370.2	| Symbols: | Ribosomal protein S10p/S20e family protein | chr3:17453671-17454437 REVERSE LENGTH=122
TR20283|c0_g1_i1	975.01	1036.37	1488	194	173	128	39.4275	43.156	58.9808	7.13222	7.25027	5.92104	-2.28559	4.57433	2.16604e-24	2.37828e-23	LOC_Os11g04200.1	protein|M phase phosphoprotein 10, putative, expressed	AT5G66540.1	| Symbols: | FUNCTIONS IN: molecular_function unknown; INVOLVED IN: rRNA processing; LOCATED IN: cytosol, nucleolus, nucleus; EXPRESSED IN: 22 plant structures; EXPRESSED DURING: 12 growth stages; CONTAINS InterPro DOMAIN/s: U3 small nucleolar ribonucleoprotein complex, subunit Mpp10p (InterPro:IPR012173), Mpp10 protein (InterPro:IPR007151); Has 30201 Blast hits to 17322 proteins in 780 species: …
TR1098|c1_g1_i1	74.72	109.24	73.51	0	0	0	3.02153	4.54891	2.91376	0	0	0	-9.18098	0.691683	2.18644e-24	2.39978e-23	LOC_Os01g40670.2	protein|single myb histone, putative, expressed	AT1G49950.3	| Symbols: TRB1, ATTRB1 | telomere repeat binding factor 1 | chr1:18494439-18496713 REVERSE LENGTH=300
TR7669|c0_g1_i2	430.28	539.79	487.62	48.37	19.09	14.39	17.3997	22.4776	19.3281	1.77828	0.800044	0.665655	-3.63821	3.1773	2.18945e-24	2.40217e-23	LOC_Os06g50860.2	protein|hydrolase, acting on carbon-nitrogen, putative, expressed	AT4G38500.1	| Symbols: | Protein of unknown function (DUF616) | chr4:18008418-18010693 FORWARD LENGTH=499
TR15321|c0_g5_i1	86	91	101	1	0	1	3.47767	3.78937	4.0034	0.036764	0	0.0462581	-6.37705	0.806921	2.1956e-24	2.408e-23	NA	NA	NA	NA
TR43271|c0_g1_i1	3465.4	3442.03	5125.04	676	553	518	140.134	143.331	203.144	24.8525	23.1757	23.9617	-2.24241	6.35812	2.24832e-24	2.46301e-23	LOC_Os11g24610.1	protein|60S ribosomal protein L38, putative, expressed	AT3G59540.1	| Symbols: | Ribosomal L38e protein family | chr3:21995897-21996742 REVERSE LENGTH=69
TR43241|c0_g1_i1	446.05	404.4	466.86	49.92	36.47	35.88	18.0374	16.8398	18.5052	1.83526	1.52842	1.65974	-2.89629	3.10851	2.35622e-24	2.57829e-23	NA	NA	AT3G06840.1	| Symbols: | unknown protein; BEST Arabidopsis thaliana protein match is: unknown protein (TAIR:AT5G49170.1); Has 33 Blast hits to 33 proteins in 9 species: Archae - 0; Bacteria - 0; Metazoa - 0; Fungi - 0; Plants - 33; Viruses - 0; Other Eukaryotes - 0 (source: NCBI BLink). | chr3:2156930-2157624 FORWARD LENGTH=187
TR12312|c0_g2_i1	117	98	111	0	2	1	4.73125	4.08086	4.39978	0	0.0838182	0.0462581	-6.09395	1.02983	2.39191e-24	2.61635e-23	LOC_Os03g02800.1	protein|no apical meristem protein, putative, expressed	AT1G65910.1	| Symbols: anac028, NAC028 | NAC domain containing protein 28 | chr1:24520933-24524108 REVERSE LENGTH=631
TR9733|c0_g1_i1	4762	3334.64	5222.33	668	599	514	192.566	138.859	207.001	24.5584	25.1035	23.7767	-2.37504	6.49504	2.46452e-24	2.69476e-23	LOC_Os02g56990.1	protein|ribosomal protein L37, putative, expressed	AT1G15250.1	| Symbols: | Zinc-binding ribosomal protein family protein | chr1:5248825-5249381 REVERSE LENGTH=95
TR3948|c0_g1_i6	74	95	112	0	0	1	2.99242	3.95594	4.43941	0	0	0.0462581	-7.20204	0.80925	2.48978e-24	2.72135e-23	NA	NA	NA	NA
TR42930|c0_g1_i1	1196.78	1393.41	1976.87	256.73	182.99	135	48.3955	58.0236	78.3584	9.43843	7.66894	6.24485	-2.45987	4.92519	2.71462e-24	2.96151e-23	LOC_Os05g02670.1	protein|kinesin motor domain containing protein, putative, expressed	AT3G45850.1	| Symbols: | P-loop containing nucleoside triphosphate hydrolases superfamily protein | chr3:16855814-16860950 REVERSE LENGTH=1058
TR7293|c0_g1_i1	494	404	794.25	41	40	42	19.9764	16.8231	31.4822	1.50733	1.67636	1.94284	-3.22746	3.41969	2.91988e-24	3.18304e-23	LOC_Os06g11800.1	protein|annexin, putative, expressed	AT5G65020.1	| Symbols: ANNAT2 | annexin 2 | chr5:25973915-25975554 FORWARD LENGTH=317
TR28735|c0_g1_i1	104	147	104.3	3	0	0	4.20556	6.12129	4.1342	0.110292	0	0	-6.22005	1.13596	3.02726e-24	3.29637e-23	LOC_Os01g54470.1	protein|GDSL-like lipase/acylhydrolase, putative, expressed	AT1G29670.1	| Symbols: | GDSL-like Lipase/Acylhydrolase superfamily protein | chr1:10375843-10377717 FORWARD LENGTH=363
TR36573|c0_g1_i1	63	138	124	0	0	0	2.5476	5.74652	4.91507	0	0	0	-9.49879	0.988317	3.04647e-24	3.31603e-23	NA	NA	AT1G78830.1	| Symbols: | Curculin-like (mannose-binding) lectin family protein | chr1:29637141-29638508 REVERSE LENGTH=455
TR22556|c0_g4_i1	61.63	79.09	76.41	0	0	0	2.4922	3.29342	3.02871	0	0	0	-8.93331	0.465466	3.08031e-24	3.35161e-23	NA	NA	NA	NA
TR6770|c1_g1_i1	244.26	429.12	505.09	29	19	17	9.8774	17.8692	20.0206	1.06616	0.796273	0.786388	-3.62577	2.86243	3.10424e-24	3.37638e-23	LOC_Os10g25780.3	protein|FAD-linked oxidoreductase protein, putative, expressed	AT3G19820.1	| Symbols: DWF1, DIM, EVE1, DIM1, CBB1 | cell elongation protein / DWARF1 / DIMINUTO (DIM) | chr3:6879835-6881616 REVERSE LENGTH=561
TR2390|c0_g2_i2	108.13	112	149	3.86	0	0	4.37257	4.66384	5.90601	0.141909	0	0	-5.94105	1.18879	3.12981e-24	3.40162e-23	LOC_Os03g63554.1	protein|DUF565 domain containing protein, putative, expressed	AT3G56830.1	| Symbols: | Protein of unknown function (DUF565) | chr3:21042755-21043840 REVERSE LENGTH=230
TR42478|c10_g1_i1	90	96	94	0	1.67	0	3.63943	3.99758	3.72594	0	0.0699882	0	-6.6156	0.815837	3.1456e-24	3.41622e-23	NA	NA	NA	NA
TR13097|c0_g1_i1	70	68	81.01	0	0	0	2.83066	2.83162	3.21104	0	0	0	-8.95052	0.480358	3.17817e-24	3.449e-23	NA	NA	NA	NA
TR23039|c0_g1_i4	72.4	66.92	89.48	0	0	0	2.92772	2.78665	3.54678	0	0	0	-9.01258	0.537095	3.21417e-24	3.48676e-23	LOC_Os01g10340.1	protein|expressed protein	AT5G11640.1	| Symbols: | Thioredoxin superfamily protein | chr5:3742008-3743703 FORWARD LENGTH=253
TR30633|c4_g5_i1	74	68	79	0	0	0	2.99242	2.83162	3.13137	0	0	0	-8.96603	0.494089	3.21853e-24	3.49018e-23	NA	NA	NA	NA
TR6547|c2_g2_i1	1431.98	2443.99	2185.79	321	314	236	57.9065	101.771	86.6395	11.8013	13.1595	10.9169	-2.25419	5.3625	3.4019e-24	3.68627e-23	LOC_Os01g68700.2	protein|BHLH transcription factor, putative, expressed	AT3G07340.1	| Symbols: | basic helix-loop-helix (bHLH) DNA-binding superfamily protein | chr3:2341188-2343288 REVERSE LENGTH=456
TR15390|c1_g1_i12	218.87	251.37	259.68	16.21	5.04	8.59	8.85068	10.4674	10.2931	0.595945	0.211222	0.397357	-4.06572	2.18094	3.62226e-24	3.92064e-23	LOC_Os08g08860.1	protein|CRS2-associated factor 2, mitochondrial precursor, putative, expressed	AT5G54890.1	| Symbols: | RNA-binding CRS1 / YhbY (CRM) domain-containing protein | chr5:22293346-22294909 FORWARD LENGTH=358
TR17348|c0_g1_i1	71	156	225.28	0	0	0	2.8711	6.49607	8.92957	0	0	0	-9.96527	1.42626	3.67438e-24	3.97556e-23	NA	NA	NA	NA
TR6987|c0_g1_i2	105.28	78.86	78.46	0	0	0	4.25732	3.28385	3.10997	0	0	0	-9.22598	0.730339	3.8953e-24	4.21144e-23	NA	NA	NA	NA
TR22473|c0_g1_i3	164.11	245.68	194.42	6.52	9.57	4.6	6.63629	10.2305	7.70635	0.239702	0.40107	0.212787	-4.30958	1.90391	4.19109e-24	4.52447e-23	NA	NA	NA	NA
TR4766|c0_g1_i1	1874.27	1253	2350	244	205	199	75.7919	52.1767	93.1484	8.97043	8.59136	9.20537	-2.54382	5.18769	4.29015e-24	4.62968e-23	LOC_Os02g47140.1	protein|L11 domain containing ribosomal protein, putative, expressed	AT5G60670.1	| Symbols: | Ribosomal protein L11 family protein | chr5:24381066-24381566 REVERSE LENGTH=166
TR35875|c3_g5_i1	792	1556.97	962.91	113	130	112	32.0269	64.8345	38.1675	4.15434	5.44818	5.18091	-2.66673	4.4353	4.307e-24	4.64613e-23	LOC_Os09g29670.1	protein|white-brown complex homolog protein 11, putative, expressed	AT1G17840.1	| Symbols: WBC11, ABCG11, DSO, COF1, ATWBC11 | white-brown complex homolog protein 11 | chr1:6142870-6145894 FORWARD LENGTH=703
TR36296|c0_g2_i2	2794.29	1996.77	3010.47	401.04	349.71	334.51	112.996	83.1484	119.328	14.7439	14.656	15.4738	-2.31346	5.73562	4.44911e-24	4.79406e-23	LOC_Os02g24020.1	protein|dihydrodipicolinate reductase, putative, expressed	AT3G59890.1	| Symbols: | Dihydrodipicolinate reductase, bacterial/plant | chr3:22124497-22126491 REVERSE LENGTH=349
TR15133|c0_g1_i1	899.69	1980.73	1801.48	150.96	185.68	145.96	36.3817	82.4805	71.4064	5.5499	7.78168	6.75184	-2.71483	4.91447	4.75905e-24	5.11469e-23	LOC_Os05g02130.1	protein|ankyrin repeat domain-containing protein 28, putative, expressed	AT2G28840.1	| Symbols: XBAT31 | XB3 ortholog 1 in Arabidopsis thaliana | chr2:12378542-12380474 FORWARD LENGTH=456
TR40550|c0_g2_i1	239.95	154.82	395	6.01	6	4	9.70311	6.44693	15.6569	0.220952	0.251455	0.185033	-5.06005	2.25045	5.00625e-24	5.37438e-23	LOC_Os07g47090.1	protein|KIP1, putative, expressed	AT1G03470.1	| Symbols: | Kinase interacting (KIP1-like) family protein | chr1:866217-867493 REVERSE LENGTH=269
TR15689|c4_g5_i3	82.63	76.98	68.69	0	0	0	3.3414	3.20556	2.72271	0	0	0	-9.01809	0.540723	5.03922e-24	5.40777e-23	NA	NA	NA	NA
TR18311|c0_g1_i1	14782	10734	16534	2121	1960.97	1660	597.756	446.978	655.368	77.9765	82.1825	76.7885	-2.34349	8.15591	5.10818e-24	5.47973e-23	LOC_Os01g49290.1	protein|WD repeat-containing protein, putative, expressed	AT1G18080.1	| Symbols: ATARCA, RACK1A_AT, RACK1A | Transducin/WD40 repeat-like superfamily protein | chr1:6222325-6223901 FORWARD LENGTH=327
TR22547|c0_g1_i2	287.64	431.07	328.64	27.92	16.05	22.01	11.6316	17.9504	13.0265	1.02645	0.672641	1.01814	-3.4382	2.72426	5.2958e-24	5.67679e-23	LOC_Os08g01430.1	protein|OsFBX260 - F-box domain containing protein, expressed	AT5G39450.1	| Symbols: | F-box family protein | chr5:15786045-15787877 FORWARD LENGTH=579
TR1250|c0_g2_i2	66.86	69.13	74.05	0	0	0	2.70369	2.87867	2.93517	0	0	0	-8.89047	0.425714	5.55156e-24	5.94434e-23	NA	NA	NA	NA
TR15307|c0_g1_i3	129.13	70.31	139.25	0	0	0	5.22177	2.92781	5.51954	0	0	0	-9.58752	1.06629	5.64128e-24	6.03371e-23	NA	NA	NA	NA
TR1053|c0_g1_i2	1071.95	836.36	1082.74	137.97	134.25	66.33	43.3476	34.8273	42.9172	5.07233	5.62629	3.0683	-2.63461	4.31146	5.78943e-24	6.18759e-23	LOC_Os12g42210.1	protein|OsDegp15 - Putative Deg protease homologue, expressed	AT4G18370.1	| Symbols: DEG5, DEGP5, HHOA | DEGP protease 5 | chr4:10149235-10151051 FORWARD LENGTH=323
TR35271|c0_g1_i1	1787.47	1220.9	1987.13	245	197	206	72.2818	50.8401	78.7651	9.00719	8.25609	9.52917	-2.41231	5.07875	6.16387e-24	6.58048e-23	LOC_Os11g03670.1	protein|Mpv17 / PMP22 family domain containing protein, expressed	AT5G19750.1	| Symbols: | Peroxisomal membrane 22 kDa (Mpv17/PMP22) family protein | chr5:6677124-6679127 FORWARD LENGTH=288
TR1411|c0_g1_i1	2025.01	1507.94	2347	309	236	252	81.8875	62.7928	93.0295	11.3601	9.89054	11.657	-2.34756	5.32086	6.34945e-24	6.7761e-23	LOC_Os01g69120.1	protein|uncharacterized RNA methyltransferase pc1998, putative, expressed	AT3G27180.1	| Symbols: | S-adenosyl-L-methionine-dependent methyltransferases superfamily protein | chr3:10027163-10030062 REVERSE LENGTH=518
TR33632|c0_g1_i1	1108.96	1048.67	1631.78	204.29	167.67	166.99	44.8442	43.6682	64.6799	7.51053	7.0269	7.72465	-2.2693	4.69373	6.62378e-24	7.05585e-23	LOC_Os01g01510.1	protein|sas10/Utp3 family protein, expressed	AT2G43650.1	| Symbols: EMB2777 | Sas10/U3 ribonucleoprotein (Utp) family protein | chr2:18099430-18103147 FORWARD LENGTH=654
TR15315|c7_g1_i6	136.3	207.59	174.94	6.07	4.76	0	5.51171	8.64435	6.93421	0.223158	0.199487	0	-5.0173	1.66738	6.65344e-24	7.08223e-23	LOC_Os09g17630.1	protein|receptor-like protein kinase 2, putative, expressed	AT1G07650.2	| Symbols: | Leucine-rich repeat transmembrane protein kinase | chr1:2359817-2366423 REVERSE LENGTH=1020
TR10741|c2_g1_i6	68.04	84.17	66.75	0	0	0	2.75141	3.50496	2.64581	0	0	0	-8.9503	0.480156	7.27426e-24	7.72884e-23	LOC_Os09g12310.1	protein|ubiquitin-conjugating enzyme domain containing protein, expressed	AT3G15355.1	| Symbols: UBC25, PFU1 | ubiquitin-conjugating enzyme 25 | chr3:5183858-5186669 FORWARD LENGTH=609
TR25259|c1_g1_i1	5864.52	4596.77	6388.89	974.97	816	737	237.15	191.416	253.24	35.8438	34.1978	34.0922	-2.20783	6.86072	7.5447e-24	8.01029e-23	LOC_Os02g02860.1	protein|glutamyl-tRNA synthetase, putative, expressed	AT5G64050.1	| Symbols: ATERS, OVA3, ERS | glutamate tRNA synthetase | chr5:25630196-25633099 REVERSE LENGTH=570
TR26491|c0_g1_i1	62	75	102.38	0	0	0	2.50716	3.12311	4.0581	0	0	0	-9.06827	0.589562	7.55734e-24	8.02077e-23	NA	NA	NA	NA
TR6356|c0_g1_i1	1457.68	1103.05	1553.3	235	209	158	58.9458	45.9326	61.5691	8.63955	8.759	7.30878	-2.25027	4.82632	7.66521e-24	8.13226e-23	LOC_Os08g02340.2	protein|60S acidic ribosomal protein, putative, expressed	AT5G24510.1	| Symbols: | 60S acidic ribosomal protein family | chr5:8369295-8369866 REVERSE LENGTH=111
TR33252|c0_g2_i1	760.91	583.05	726.98	103	71	57	30.7697	24.2791	28.8158	3.7867	2.97555	2.63671	-2.64812	3.7864	7.81321e-24	8.2832e-23	LOC_Os02g51930.1	protein|cytokinin-O-glucosyltransferase 2, putative, expressed	AT1G22360.1	| Symbols: AtUGT85A2, UGT85A2 | UDP-glucosyl transferase 85A2 | chr1:7895068-7897527 REVERSE LENGTH=481
TR12999|c0_g1_i1	4264	2911	4949	585	505	469	172.428	121.218	196.167	21.507	21.1641	21.6951	-2.42731	6.35002	7.87833e-24	8.34001e-23	LOC_Os11g29190.2	protein|40S ribosomal protein S5, putative, expressed	AT3G11940.1	| Symbols: ATRPS5A, AML1, RPS5A | ribosomal protein 5A | chr3:3778175-3779354 REVERSE LENGTH=207
TR13745|c0_g2_i1	101.23	218.92	374.46	1	1	2	4.09355	9.11615	14.8427	0.036764	0.0419091	0.0925163	-6.75745	2.02195	8.00064e-24	8.46639e-23	LOC_Os01g09470.1	protein|IQ calmodulin-binding motif family protein, expressed	AT3G16490.1	| Symbols: IQD26 | IQ-domain 26 | chr3:5603962-5605489 REVERSE LENGTH=389
TR16554|c1_g1_i1	250	143	170	2	4	3	10.1095	5.95473	6.7384	0.0735281	0.167636	0.138774	-5.40204	1.7981	8.06693e-24	8.5303e-23	LOC_Os07g33110.2	protein|CAMK_CAMK_like.33 - CAMK includes calcium/calmodulin depedent protein kinases, expressed	AT4G04720.1	| Symbols: CPK21 | calcium-dependent protein kinase 21 | chr4:2394817-2397631 REVERSE LENGTH=531
TR35760|c0_g1_i2	2752.47	2086.2	3472.22	444.73	336.21	317.99	111.305	86.8724	137.631	16.3501	14.0903	14.7096	-2.38754	5.80906	8.26019e-24	8.72828e-23	LOC_Os03g60400.1	protein|40S ribosomal protein S23, putative, expressed	AT5G02960.1	| Symbols: | Ribosomal protein S12/S23 family protein | chr5:693280-694396 REVERSE LENGTH=142
TR1621|c0_g1_i1	490.86	542	766	75	73	46	19.8494	22.5697	30.3624	2.7573	3.05936	2.12787	-2.67688	3.56473	9.16983e-24	9.6718e-23	LOC_Os09g39220.1	protein|delta14-sterol reductase, putative, expressed	AT3G52940.1	| Symbols: FK, HYD2, ELL1 | Ergosterol biosynthesis ERG4/ERG24 family | chr3:19630369-19633112 REVERSE LENGTH=369
TR20814|c0_g1_i1	472	329	1067	26	12	15	19.0868	13.7	42.2934	0.955865	0.502909	0.693872	-4.58658	3.46643	9.22691e-24	9.72846e-23	NA	NA	NA	NA
TR31760|c5_g1_i4	59.08	71.12	82.06	0	0	0	2.38908	2.96154	3.25266	0	0	0	-8.89913	0.434623	9.3789e-24	9.8851e-23	NA	NA	NA	NA
TR33285|c0_g1_i1	579	275	676	24	23	22	23.4136	11.4514	26.795	0.882337	0.963909	1.01768	-3.93318	3.23854	9.59118e-24	1.00978e-22	NA	NA	NA	NA
TR21846|c4_g2_i3	76.59	81.43	104.94	0	0	1	3.09715	3.39086	4.15957	0	0	0.0462581	-7.11083	0.724851	9.79759e-24	1.03114e-22	NA	NA	NA	NA
TR28290|c1_g1_i1	107	262.67	99.13	0	0	0	4.32687	10.938	3.92928	0	0	0	-10.0358	1.49031	1.04449e-23	1.09807e-22	LOC_Os03g03700.2	protein|MLO domain containing protein, putative, expressed	AT1G61560.1	| Symbols: MLO6, ATMLO6 | Seven transmembrane MLO family protein | chr1:22708875-22712032 REVERSE LENGTH=583
TR16482|c0_g5_i13	116.86	190.08	164.65	1.02	6	1.05	4.72559	7.91521	6.52634	0.0374993	0.251455	0.048571	-5.2731	1.5291	1.04858e-23	1.10196e-22	NA	NA	NA	NA
TR42528|c1_g2_i4	252	210.01	255.46	14	7	11	10.1904	8.74512	10.1258	0.514697	0.293364	0.508839	-3.94137	2.17175	1.08398e-23	1.13875e-22	NA	NA	AT3G07000.1	| Symbols: | Cysteine/Histidine-rich C1 domain family protein | chr3:2209503-2211227 FORWARD LENGTH=574
TR28262|c0_g1_i1	1731.98	1371	2223.95	282	279	217	70.0379	57.0904	88.1521	10.3675	11.6926	10.038	-2.2424	5.19275	1.08823e-23	1.1428e-22	LOC_Os03g08810.1	protein|expressed protein	AT5G62440.1	| Symbols: | Protein of unknown function (DUF3223) | chr5:25072620-25073917 REVERSE LENGTH=202
TR15899|c1_g1_i5	102.63	107.42	100.04	2.36	0	1.04	4.15016	4.47313	3.96535	0.0867631	0	0.0481085	-5.85743	0.962217	1.1042e-23	1.15831e-22	LOC_Os01g16900.3	protein|dehydrogenase, putative, expressed	AT5G03290.1	| Symbols: IDH-V | isocitrate dehydrogenase V | chr5:794043-795939 FORWARD LENGTH=374
TR12185|c1_g4_i1	164.51	218.04	239.12	11.75	7.95	6.3	6.65247	9.0795	9.47815	0.431978	0.333177	0.291426	-4.0252	1.9544	1.14593e-23	1.20078e-22	LOC_Os05g38820.4	protein|histone-like transcription factor and archaeal histone, putative, expressed	AT3G53340.1	| Symbols: NF-YB10 | nuclear factor Y, subunit B10 | chr3:19774667-19775991 REVERSE LENGTH=176
TR3516|c0_g2_i1	3825.86	2878.66	4306.75	613.46	511	468.57	154.71	119.872	170.709	22.5533	21.4155	21.6752	-2.25909	6.23867	1.15891e-23	1.21394e-22	LOC_Os04g28180.1	protein|ribosomal protein, putative, expressed	AT5G59240.1	| Symbols: | Ribosomal protein S8e family protein | chr5:23902626-23903670 REVERSE LENGTH=210
TR41148|c0_g1_i1	1545	1551	2265.98	324	271.01	186	62.4768	64.5859	89.8181	11.9115	11.3578	8.60401	-2.25158	5.19395	1.16621e-23	1.22115e-22	LOC_Os08g39270.1	protein|fasciclin domain containing protein, expressed	AT2G04780.1	| Symbols: FLA7 | FASCICLIN-like arabinoogalactan 7 | chr2:1677488-1678252 FORWARD LENGTH=254
TR42809|c0_g2_i1	194.97	142.95	197.92	3	7	3	7.88421	5.95265	7.84508	0.110292	0.293364	0.138774	-4.8054	1.73231	1.1828e-23	1.23806e-22	LOC_Os01g44090.1	protein|X8 domain containing protein, expressed	AT1G29380.1	| Symbols: | Carbohydrate-binding X8 domain superfamily protein | chr1:10284209-10285671 FORWARD LENGTH=315
TR11300|c0_g1_i3	12501.4	10621.8	14935.5	2243.17	1960.55	1604.09	505.533	442.306	592.008	82.468	82.1649	74.2022	-2.18331	8.03572	1.2389e-23	1.29538e-22	LOC_Os12g42884.3	protein|5-methyltetrahydropteroyltriglutamate--homocysteine methyltransferase, putative, expressed	AT5G17920.1	| Symbols: ATCIMS, ATMETS, ATMS1 | Cobalamin-independent synthase family protein | chr5:5935771-5939195 FORWARD LENGTH=765
TR32630|c0_g1_i1	5904.02	4606.33	6695	966	877	736	238.747	191.814	265.374	35.5141	36.7543	34.046	-2.20868	6.88953	1.2582e-23	1.31508e-22	LOC_Os04g35090.1	protein|40S ribosomal protein S10, putative, expressed	AT5G52650.1	| Symbols: | RNA binding Plectin/S10 domain-containing protein | chr5:21355781-21357003 REVERSE LENGTH=179
TR15762|c0_g6_i1	1547.08	1129.33	2114.81	224.27	189.25	177.63	62.5609	47.027	83.8261	8.24507	7.93129	8.21683	-2.48112	5.00122	1.27939e-23	1.33675e-22	LOC_Os03g29460.1	protein|60S ribosomal protein, putative, expressed	AT1G70600.1	| Symbols: | Ribosomal protein L18e/L15 superfamily protein | chr1:26621168-26621608 REVERSE LENGTH=146
TR1771|c0_g1_i1	5561.53	5429.2	6594.49	1042	548	548	224.898	226.08	261.39	38.3081	22.9662	25.3495	-2.52047	6.86606	1.28776e-23	1.34501e-22	LOC_Os01g42520.1	protein|expressed protein	AT5G11420.1	| Symbols: | Protein of unknown function, DUF642 | chr5:3644655-3646991 FORWARD LENGTH=366
TR36281|c2_g1_i4	342.99	375.96	475	43	32	30	13.8699	15.6555	18.8279	1.58085	1.34109	1.38774	-2.96515	2.95267	1.28952e-23	1.34637e-22	LOC_Os06g46500.1	protein|monocopper oxidase, putative, expressed	AT1G76160.1	| Symbols: sks5 | SKU5 similar 5 | chr1:28578211-28581020 REVERSE LENGTH=541
TR13206|c0_g1_i1	106	90	146	2	1	0	4.28643	3.74773	5.78709	0.0735281	0.0419091	0	-6.16287	1.085	1.31571e-23	1.37321e-22	LOC_Os04g33680.1	protein|glutaredoxin, putative, expressed	AT4G10630.1	| Symbols: | Glutaredoxin family protein | chr4:6566625-6567629 REVERSE LENGTH=334
TR28351|c1_g2_i3	62.46	90.29	69.31	0	0	0	2.52576	3.75981	2.74728	0	0	0	-8.96607	0.495266	1.32152e-23	1.37878e-22	NA	NA	NA	NA
TR10834|c0_g1_i1	1953	1791.03	2612.98	395.01	297.12	251	78.9755	74.5811	103.572	14.5222	12.452	11.6108	-2.22321	5.44711	1.32329e-23	1.38013e-22	LOC_Os09g29100.1	protein|cyclin, putative, expressed	AT5G67260.1	| Symbols: CYCD3;2 | CYCLIN D3;2 | chr5:26836313-26837665 FORWARD LENGTH=367
TR31384|c0_g1_i1	167	121	189	3	4	3	6.75316	5.03862	7.49151	0.110292	0.167636	0.138774	-5.00108	1.56469	1.32819e-23	1.38474e-22	NA	NA	NA	NA
TR40130|c0_g1_i2	2566.99	2034.93	3407.81	395	404.2	314.93	103.804	84.7375	135.078	14.5218	16.9397	14.5681	-2.31074	5.76647	1.33571e-23	1.39207e-22	LOC_Os02g36710.1	protein|SET, putative, expressed	AT1G18800.1	| Symbols: NRP2 | NAP1-related protein 2 | chr1:6481466-6483463 REVERSE LENGTH=256
TR43044|c0_g2_i4	63.73	74.24	67.12	0	0	0	2.57712	3.09146	2.66048	0	0	0	-8.85558	0.394135	1.48237e-23	1.54325e-22	NA	NA	NA	NA
TR23326|c0_g1_i1	3814.2	3176.03	5686.99	621.91	473	487	154.239	132.255	225.419	22.8639	19.823	22.5277	-2.46042	6.39937	1.49388e-23	1.55468e-22	LOC_Os08g41300.1	protein|60S ribosomal protein L32, putative, expressed	AT4G18100.1	| Symbols: | Ribosomal protein L32e | chr4:10035715-10036475 REVERSE LENGTH=133
TR15666|c5_g2_i3	69.85	278.63	206.51	0	0	0	2.8246	11.6026	8.18557	0	0	0	-10.2576	1.70316	1.50127e-23	1.56181e-22	LOC_Os03g14400.1	protein|cytochrome P450, putative, expressed	AT2G45550.1	| Symbols: CYP76C4 | cytochrome P450, family 76, subfamily C, polypeptide 4 | chr2:18773541-18775654 REVERSE LENGTH=511
TR6940|c0_g1_i1	81.12	78.13	111.36	1	0	0	3.28034	3.25345	4.41405	0.036764	0	0	-7.16039	0.762607	1.53103e-23	1.59048e-22	NA	NA	NA	NA
TR21959|c0_g1_i1	134.95	122.97	193	2	2	4	5.45712	5.12065	7.65006	0.0735281	0.0838182	0.185033	-5.21408	1.47563	1.54787e-23	1.60739e-22	LOC_Os04g51040.1	protein|OsWAK50 - OsWAK receptor-like protein kinase, expressed	AT1G21270.1	| Symbols: WAK2 | wall-associated kinase 2 | chr1:7444997-7447345 FORWARD LENGTH=732
TR37723|c0_g1_i1	105.15	161.36	132.2	2.19	4.07	0	4.25206	6.71927	5.24009	0.0805133	0.17057	0	-5.39124	1.30008	1.67649e-23	1.73784e-22	LOC_Os06g40120.1	protein|SPX domain containing protein, putative, expressed	AT2G26660.1	| Symbols: ATSPX2, SPX2 | SPX domain gene 2 | chr2:11338932-11340703 FORWARD LENGTH=287
TR9457|c0_g2_i1	118.86	87.66	150.25	2	0	1	4.80647	3.65029	5.95555	0.0735281	0	0.0462581	-6.22192	1.14489	1.83065e-23	1.89154e-22	NA	NA	NA	NA
TR42200|c0_g1_i1	207	229	347	8	14	11	8.37068	9.53589	13.7543	0.294112	0.586727	0.508839	-4.00198	2.27552	1.86987e-23	1.93138e-22	LOC_Os02g58740.1	protein|expressed protein	AT1G02180.1	| Symbols: | ferredoxin-related | chr1:413619-414505 REVERSE LENGTH=226
TR13667|c0_g2_i1	327.51	594.13	481.31	36.34	13.33	26.59	13.2439	24.7404	19.078	1.33601	0.558648	1.23	-3.64373	3.11368	1.93054e-23	1.9919e-22	LOC_Os03g21970.1	protein|basic helix-loop-helix domain containing protein, expressed	AT2G40435.1	| Symbols: | BEST Arabidopsis thaliana protein match is: transcription regulators (TAIR:AT3G56220.1); Has 289 Blast hits to 289 proteins in 30 species: Archae - 0; Bacteria - 0; Metazoa - 0; Fungi - 0; Plants - 289; Viruses - 0; Other Eukaryotes - 0 (source: NCBI BLink). | chr2:16887048-16888407 FORWARD LENGTH=158
TR3562|c0_g1_i1	826.97	612.28	2088.23	59	54	36	33.4411	25.4962	82.7725	2.16908	2.26309	1.66529	-4.01835	4.39489	1.97243e-23	2.0344e-22	LOC_Os12g01700.1	protein|inactive receptor kinase At2g26730 precursor, putative, expressed	AT3G51740.1	| Symbols: IMK2 | inflorescence meristem receptor-like kinase 2 | chr3:19189248-19191842 FORWARD LENGTH=836
TR6874|c0_g1_i1	2291.13	5597.09	7043.24	335.6	219.36	330.09	92.6489	233.071	279.177	12.338	9.19318	15.2693	-3.49217	6.49123	2.0927e-23	2.15691e-22	LOC_Os11g44950.1	protein|glycosyl hydrolase family 3 protein, putative, expressed	AT1G02640.1	| Symbols: BXL2, ATBXL2 | beta-xylosidase 2 | chr1:564293-567580 FORWARD LENGTH=768
TR36325|c1_g1_i1	788.59	921.51	912.18	150.09	159.19	129.82	31.8891	38.373	36.1567	5.51792	6.67151	6.00523	-2.03782	4.21162	2.0978e-23	2.1614e-22	LOC_Os02g09359.1	protein|BRASSINOSTEROID INSENSITIVE 1-associated receptor kinase 1 precursor, putative, expressed	AT1G52540.1	| Symbols: | Protein kinase superfamily protein | chr1:19570298-19571884 REVERSE LENGTH=350
TR27649|c0_g2_i1	144.91	180.72	213.65	4	9	3	5.85988	7.52544	8.46858	0.147056	0.377182	0.138774	-4.50853	1.73714	2.15461e-23	2.21835e-22	LOC_Os03g06940.1	protein|beta-galactosidase, putative, expressed	AT4G36360.1	| Symbols: BGAL3 | beta-galactosidase 3 | chr4:17176840-17181143 REVERSE LENGTH=856
TR36289|c1_g1_i1	367	375.53	479	41	43	31	14.8408	15.6376	18.9864	1.50733	1.80209	1.434	-2.86954	2.99776	2.17374e-23	2.23725e-22	LOC_Os08g13350.1	protein|expressed protein	AT4G22290.1	| Symbols: | Ubiquitin-specific protease family C19-related protein | chr4:11783199-11785730 REVERSE LENGTH=445
TR1065|c0_g3_i2	120	126.66	149	2	3	4	4.85257	5.27431	5.90601	0.0735281	0.125727	0.185033	-4.86547	1.30815	2.2705e-23	2.33601e-22	NA	NA	NA	NA
TR23047|c0_g1_i1	291	209	296.92	11.2	17	7	11.7675	8.70307	11.7692	0.411757	0.712454	0.323807	-3.96902	2.31772	2.32852e-23	2.394e-22	NA	NA	NA	NA
TR10734|c0_g1_i1	78.41	63.71	75.01	0	0	0	3.17075	2.65298	2.97322	0	0	0	-8.94471	0.473944	2.41199e-23	2.47805e-22	NA	NA	NA	NA
TR34438|c0_g1_i2	56.86	71.5	73.43	0	0	0	2.29931	2.97736	2.91059	0	0	0	-8.82734	0.369315	2.43186e-23	2.49758e-22	LOC_Os09g39740.1	protein|ACT domain containing protein, expressed	AT2G36840.1	| Symbols: | ACT-like superfamily protein | chr2:15451834-15453550 REVERSE LENGTH=410
TR21783|c0_g2_i1	105.84	73.92	88.59	1	0	0	4.27996	3.07814	3.5115	0.036764	0	0	-7.16489	0.763883	2.55333e-23	2.61861e-22	NA	NA	AT5G14030.1	| Symbols: | translocon-associated protein beta (TRAPB) family protein | chr5:4526878-4528253 FORWARD LENGTH=195
TR29845|c0_g1_i1	83	375	485	0	1	1	3.35636	15.6155	19.2243	0	0.0419091	0.0462581	-8.08972	2.43013	2.55795e-23	2.62242e-22	NA	NA	AT1G70840.1	| Symbols: MLP31 | MLP-like protein 31 | chr1:26713170-26714014 REVERSE LENGTH=171
TR34823|c0_g1_i1	1751	977	3618.48	121	63	61	70.8071	40.6837	143.428	4.44845	2.64027	2.82175	-4.16256	5.23595	2.75528e-23	2.82272e-22	LOC_Os05g02300.1	protein|Core histone H2A/H2B/H3/H4 domain containing protein, putative, expressed	AT5G59870.1	| Symbols: HTA6 | histone H2A 6 | chr5:24115605-24116144 REVERSE LENGTH=150
TR29715|c0_g1_i1	399	303	461	25	28	30	16.1348	12.6174	18.2729	0.919101	1.17345	1.38774	-3.25972	2.89608	2.7663e-23	2.83301e-22	LOC_Os09g39430.1	protein|GDSL-like lipase/acylhydrolase, putative, expressed	AT5G03610.1	| Symbols: | GDSL-like Lipase/Acylhydrolase superfamily protein | chr5:915650-918326 FORWARD LENGTH=359
TR3956|c3_g1_i1	528.94	431.24	837.14	58.37	55.79	40.85	21.3893	17.9575	33.1822	2.14592	2.33811	1.88964	-2.99648	3.52833	2.78245e-23	2.84753e-22	LOC_Os01g46060.1	protein|NUC189 domain containing protein, expressed	AT1G15420.1	| Symbols: | CONTAINS InterPro DOMAIN/s: Small-subunit processome, Utp12 (InterPro:IPR007148); Has 764 Blast hits to 656 proteins in 193 species: Archae - 0; Bacteria - 42; Metazoa - 237; Fungi - 154; Plants - 85; Viruses - 23; Other Eukaryotes - 223 (source: NCBI BLink). | chr1:5301794-5303296 REVERSE LENGTH=278
TR18858|c3_g6_i1	91	133	90.11	0	0	2	3.67986	5.53831	3.57175	0	0	0.0925163	-6.54336	0.96835	2.79651e-23	2.86091e-22	NA	NA	AT5G48770.1	| Symbols: | Disease resistance protein (TIR-NBS-LRR class) family | chr5:19773277-19777242 REVERSE LENGTH=1190
TR17724|c0_g2_i2	1325.38	1609.18	1734.96	302.26	236.54	264.92	53.5958	67.0086	68.7697	11.1123	9.91318	12.2547	-1.98999	5.04475	2.79907e-23	2.86251e-22	LOC_Os01g65550.2	protein|RNA recognition motif containing protein, putative, expressed	AT1G33470.1	| Symbols: | RNA-binding (RRM/RBD/RNP motifs) family protein | chr1:12144632-12146040 FORWARD LENGTH=245
TR9806|c0_g1_i1	106.99	83	119	0	0	2	4.32647	3.45624	4.71688	0	0	0.0925163	-6.52634	0.951589	2.80374e-23	2.86627e-22	NA	NA	NA	NA
TR31695|c10_g1_i5	383.64	615.66	479.21	15.68	0	0	15.5137	25.637	18.9947	0.57646	0	0	-6.03476	3.10657	2.81063e-23	2.87231e-22	LOC_Os05g11770.1	protein|ulp1 protease family protein, putative, expressed	AT1G09730.1	| Symbols: | Cysteine proteinases superfamily protein | chr1:3148017-3154236 REVERSE LENGTH=963
TR17720|c0_g1_i1	12484.8	13058.3	16357.7	2694.91	2155.88	1986.95	504.86	543.767	648.382	99.0758	90.351	91.9126	-2.07846	8.18861	2.87643e-23	2.93851e-22	LOC_Os01g32364.1	protein|Os1bglu1 - beta-mannosidase/glucosidase homologue, expressed	AT3G18080.1	| Symbols: BGLU44 | B-S glucosidase 44 | chr3:6191586-6194124 FORWARD LENGTH=512
TR30664|c1_g2_i1	55	74	82	0	0	0	2.22409	3.08147	3.25029	0	0	0	-8.88792	0.424908	3.13538e-23	3.19965e-22	NA	NA	NA	NA
TR15877|c0_g3_i2	5132.5	4774.72	7907.33	913.5	785.67	761.66	207.548	198.826	313.428	33.584	32.9267	35.233	-2.30991	6.91135	3.225e-23	3.28764e-22	LOC_Os03g01530.1	protein|tubulin/FtsZ domain containing protein, putative, expressed	AT5G62700.1	| Symbols: TUB3 | tubulin beta chain 3 | chr5:25184501-25186426 FORWARD LENGTH=450
TR34180|c0_g1_i1	808.15	957.12	1016.94	164	172	135	32.68	39.8559	40.3091	6.0293	7.20836	6.24485	-2.02196	4.29716	3.23889e-23	3.30063e-22	LOC_Os06g13760.1	protein|glycosyl transferase 8 domain containing protein, putative, expressed	AT1G70090.1	| Symbols: GATL9, LGT8 | glucosyl transferase family 8 | chr1:26400927-26402099 FORWARD LENGTH=390
TR35916|c0_g1_i2	1885.26	2176.64	2398.17	420.3	314.94	348.82	76.2363	90.6385	95.0578	15.4519	13.1988	16.1358	-2.03013	5.50447	3.26721e-23	3.32832e-22	LOC_Os11g41890.1	protein|RNA recognition motif containing protein, putative, expressed	AT3G07810.2	| Symbols: | RNA-binding (RRM/RBD/RNP motifs) family protein | chr3:2492875-2495102 FORWARD LENGTH=495
TR7809|c0_g1_i1	100	233	179	4	2	1	4.04381	9.70246	7.09514	0.147056	0.0838182	0.0462581	-5.58543	1.62776	3.37148e-23	3.43212e-22	LOC_Os04g47420.1	protein|transmembrane amino acid transporter protein, putative, expressed	AT4G35180.1	| Symbols: LHT7 | LYS/HIS transporter 7 | chr4:16738517-16740385 REVERSE LENGTH=478
TR11228|c1_g1_i1	5768.09	4575.64	7629.99	972.31	787.54	718	233.25	190.536	302.435	35.746	33.0051	33.2133	-2.32487	6.92782	3.69178e-23	3.75026e-22	LOC_Os01g24690.1	protein|60S ribosomal protein L23A, putative, expressed	AT3G55280.1	| Symbols: RPL23AB | ribosomal protein L23AB | chr3:20500667-20501519 FORWARD LENGTH=154
TR13784|c0_g1_i2	1060.1	724.99	1109.55	145.4	124.69	100.44	42.8684	30.1896	43.9799	5.34549	5.22564	4.64617	-2.44275	4.29337	3.81135e-23	3.86901e-22	LOC_Os02g08380.1	protein|CR084 protein, putative, expressed	AT4G30620.1	| Symbols: | Uncharacterised BCR, YbaB family COG0718 | chr4:14948724-14950035 REVERSE LENGTH=180
TR23420|c0_g1_i1	785.91	904.19	977.51	97.24	156.6	103.22	31.7807	37.6518	38.7462	3.57494	6.56296	4.77476	-2.35658	4.17874	3.82727e-23	3.88245e-22	LOC_Os08g33660.1	protein|MYB family transcription factor, putative, expressed	AT5G15310.1	| Symbols: ATMYB16, ATMIXTA, MYB16 | myb domain protein 16 | chr5:4974894-4976106 FORWARD LENGTH=326
TR41028|c0_g1_i2	86.78	60.38	96.89	0	0	0	3.50922	2.51431	3.84049	0	0	0	-9.11133	0.626419	3.98865e-23	4.04048e-22	LOC_Os01g08020.1	protein|boron transporter protein, putative, expressed	AT1G15460.1	| Symbols: ATBOR4, BOR4 | HCO3- transporter family | chr1:5310196-5313376 REVERSE LENGTH=683
TR9893|c0_g1_i1	1153.4	984.36	1784	198	169.06	136	46.6413	40.9902	70.7135	7.27928	7.08515	6.29111	-2.42657	4.71695	4.07645e-23	4.12798e-22	LOC_Os12g41930.1	protein|SRP40, C-terminal domain containing protein, expressed	AT5G57120.1	| Symbols: | FUNCTIONS IN: molecular_function unknown; INVOLVED IN: biological_process unknown; LOCATED IN: nucleolus; EXPRESSED IN: 21 plant structures; EXPRESSED DURING: 13 growth stages; CONTAINS InterPro DOMAIN/s: LisH dimerisation motif (InterPro:IPR006594), SRP40, C-terminal (InterPro:IPR007718); Has 101969 Blast hits to 55488 proteins in 2506 species: Archae - 424; Bacteria - 13843; Metazo…
TR4066|c0_g2_i1	274.51	437.43	386.94	31.58	22.94	28	11.1007	18.2152	15.3374	1.16101	0.961394	1.29523	-3.17844	2.80971	4.09744e-23	4.14778e-22	LOC_Os01g68840.1	protein|CRP6 - Cysteine-rich family protein precursor, expressed	AT1G65295.1	| Symbols: | unknown protein; LOCATED IN: endomembrane system; EXPRESSED IN: 22 plant structures; EXPRESSED DURING: 13 growth stages; BEST Arabidopsis thaliana protein match is: unknown protein (TAIR:AT5G01015.1); Has 90 Blast hits to 90 proteins in 15 species: Archae - 0; Bacteria - 0; Metazoa - 0; Fungi - 0; Plants - 90; Viruses - 0; Other Eukaryotes - 0 (source: NCBI BLink). | chr1:24251567-24…
TR31642|c1_g1_i1	99	118	293	0	0	1	4.00337	4.91369	11.6138	0	0	0.0462581	-8.0409	1.59712	4.19269e-23	4.24272e-22	NA	NA	AT1G06080.1	| Symbols: ADS1 | delta 9 desaturase 1 | chr1:1843661-1846093 FORWARD LENGTH=305
TR24941|c0_g1_i1	447	563	889.41	61	67	38	18.0758	23.4441	35.2541	2.24261	2.80791	1.75781	-2.97298	3.59949	4.50867e-23	4.55132e-22	LOC_Os08g43510.1	protein|thaumatin, putative, expressed	AT4G38660.1	| Symbols: | Pathogenesis-related thaumatin superfamily protein | chr4:18066448-18067984 REVERSE LENGTH=345
TR25177|c0_g1_i1	61	72	63	0	0	0	2.46672	2.99819	2.49717	0	0	0	-8.7905	0.335148	4.87477e-23	4.90889e-22	NA	NA	NA	NA
TR5443|c0_g1_i1	11885	8415.05	14659	1747.52	1414.99	1330.89	480.606	350.415	581.047	64.2459	59.3009	61.5645	-2.42775	7.87348	4.88854e-23	4.92104e-22	LOC_Os03g59310.1	protein|ribosomal protein, putative, expressed	AT1G58684.1	| Symbols: | Ribosomal protein S5 family protein | chr1:21770021-21771217 REVERSE LENGTH=284
TR39295|c0_g1_i1	1095	1459.62	1392	278	196	181	44.2797	60.7807	55.1756	10.2204	8.21418	8.37272	-2.0554	4.78964	4.99452e-23	5.02597e-22	LOC_Os12g02550.1	protein|expressed protein	AT3G08600.1	| Symbols: | Protein of unknown function (DUF1191) | chr3:2612646-2613596 FORWARD LENGTH=316
TR13683|c0_g2_i1	71.96	65.29	114.8	0	0	0	2.90992	2.71877	4.5504	0	0	0	-9.14579	0.660099	5.24352e-23	5.27287e-22	NA	NA	NA	NA
TR9121|c0_g1_i1	246	168	571.01	6	1	4	9.94776	6.99577	22.6335	0.220584	0.0419091	0.185033	-5.89219	2.53165	5.27169e-23	5.29936e-22	LOC_Os10g39410.1	protein|Core histone H2A/H2B/H3/H4 domain containing protein, putative, expressed	AT5G59970.1	| Symbols: | Histone superfamily protein | chr5:24146352-24146663 REVERSE LENGTH=103
TR39000|c0_g1_i1	59	64	85	0	0	0	2.38585	2.66505	3.3692	0	0	0	-8.87022	0.408345	5.30862e-23	5.33463e-22	NA	NA	NA	NA
TR33326|c0_g1_i1	76	71	63	0	0	0	3.07329	2.95654	2.49717	0	0	0	-8.89767	0.430975	5.37052e-23	5.39308e-22	LOC_Os04g46680.1	protein|ZOS4-10 - C2H2 zinc finger protein, expressed	AT3G60580.1	| Symbols: | C2H2-like zinc finger protein | chr3:22394007-22394873 FORWARD LENGTH=288
TR7587|c0_g2_i1	2149.78	2486	3299	492	446	356	86.9329	103.521	130.765	18.0879	18.6915	16.4679	-2.07627	5.7864	5.63686e-23	5.65465e-22	LOC_Os03g21730.1	protein|receptor-like protein kinase precursor, putative, expressed	AT3G56370.1	| Symbols: | Leucine-rich repeat protein kinase family protein | chr3:20899403-20902390 REVERSE LENGTH=964
TR19039|c0_g1_i1	432	418	1494	19	20.71	19.1	17.4692	17.4061	59.2186	0.698517	0.867937	0.88353	-4.73711	3.77046	5.78361e-23	5.79985e-22	NA	NA	NA	NA
TR16575|c0_g1_i1	592	581	664.99	80	99	63	23.9393	24.1937	26.3586	2.94112	4.149	2.91426	-2.39261	3.64576	5.85728e-23	5.8717e-22	LOC_Os03g46660.1	protein|glucan endo-1,3-beta-glucosidase precursor, putative, expressed	AT2G16230.1	| Symbols: | O-Glycosyl hydrolases family 17 protein | chr2:7035463-7038326 REVERSE LENGTH=503
TR171|c0_g1_i1	416.4	297.35	1015.03	18.21	19	15	16.8384	12.3821	40.2334	0.669473	0.796273	0.693872	-4.48707	3.35843	5.86966e-23	5.88207e-22	LOC_Os10g39410.1	protein|Core histone H2A/H2B/H3/H4 domain containing protein, putative, expressed	AT5G59970.1	| Symbols: | Histone superfamily protein | chr5:24146352-24146663 REVERSE LENGTH=103
TR8506|c0_g1_i1	54	72	70.99	0	0	0	2.18366	2.99819	2.81388	0	0	0	-8.79168	0.337212	5.89349e-23	5.9039e-22	NA	NA	NA	NA
TR1076|c4_g1_i1	2393.1	2438.06	2955.66	508	400	259.53	96.7723	101.524	117.155	18.6761	16.7636	12.0054	-2.21969	5.7401	5.94412e-23	5.95256e-22	LOC_Os03g06940.1	protein|beta-galactosidase, putative, expressed	AT4G36360.1	| Symbols: BGAL3 | beta-galactosidase 3 | chr4:17176840-17181143 REVERSE LENGTH=856
TR35896|c4_g1_i5	63.62	89.77	97.08	0	1	0	2.57267	3.73815	3.84802	0	0.0419091	0	-7.04075	0.656044	5.97219e-23	5.9786e-22	NA	NA	NA	NA
TR37883|c0_g1_i1	52.75	74.31	76.69	0	0	0	2.13311	3.09438	3.03981	0	0	0	-8.83765	0.379292	6.06263e-23	6.06284e-22	LOC_Os03g49150.1	protein|yippee zinc-binding protein, putative, expressed	AT5G53940.1	| Symbols: | Yippee family putative zinc-binding protein | chr5:21897164-21898589 REVERSE LENGTH=129
TR22492|c1_g4_i1	169.55	157	187	2	8	0	6.85627	6.53771	7.41224	0.0735281	0.335273	0	-5.11864	1.65995	6.12396e-23	6.12206e-22	NA	NA	NA	NA
TR996|c0_g1_i1	113	75	138	0	0	1	4.5695	3.12311	5.46999	0	0	0.0462581	-7.42715	1.01635	6.41637e-23	6.40773e-22	LOC_Os03g07830.1	protein|AP2 domain containing protein, expressed	AT3G57600.1	| Symbols: | Integrase-type DNA-binding superfamily protein | chr3:21332841-21333674 FORWARD LENGTH=277
TR14020|c0_g1_i1	5285.34	5340.29	6645.92	1070.99	599	673.93	213.729	222.377	263.429	39.3739	25.1035	31.1747	-2.35067	6.86456	6.45113e-23	6.44022e-22	LOC_Os06g01490.1	protein|monocopper oxidase, putative, expressed	AT4G12420.1	| Symbols: SKU5 | Cupredoxin superfamily protein | chr4:7349941-7352868 REVERSE LENGTH=587
TR21997|c1_g1_i5	149.45	87.18	84.1	0	0	0	6.04347	3.6303	3.33352	0	0	0	-9.5259	1.00609	6.83613e-23	6.81751e-22	NA	NA	NA	NA
TR39168|c0_g1_i1	71.09	60.07	71.7	0	0	0	2.87474	2.5014	2.84202	0	0	0	-8.845	0.38364	7.09819e-23	7.07641e-22	LOC_Os02g10760.1	protein|AP2 domain containing protein, expressed	AT1G15360.1	| Symbols: SHN1, WIN1 | Integrase-type DNA-binding superfamily protein | chr1:5283609-5284506 FORWARD LENGTH=199
TR29572|c0_g1_i1	552.71	974.94	898	120	105	81	22.3505	40.5979	35.5946	4.41169	4.40045	3.74691	-2.44145	4.01806	7.12964e-23	7.10532e-22	NA	NA	NA	NA
TR22585|c0_g1_i1	346.63	356.62	470.96	34.97	42	27	14.017	14.8502	18.6677	1.28564	1.76018	1.24897	-2.95703	2.93113	7.27882e-23	7.24899e-22	LOC_Os05g49430.1	protein|aldose 1-epimerase, putative, expressed	AT3G61610.1	| Symbols: | Galactose mutarotase-like superfamily protein | chr3:22799480-22801029 FORWARD LENGTH=317
TR37051|c0_g1_i1	64	62	93	0	0	0	2.58804	2.58177	3.6863	0	0	0	-8.94525	0.476425	7.31577e-23	7.28328e-22	NA	NA	NA	NA
TR34722|c0_g3_i3	78.22	59.72	100.88	0	0	0	3.16307	2.48683	3.99864	0	0	0	-9.07531	0.594246	7.38271e-23	7.3474e-22	NA	NA	NA	NA
TR13365|c0_g3_i1	4595.92	2559	4628.23	510	452	387	185.85	106.56	183.452	18.7497	18.9429	17.9019	-2.60516	6.28956	7.45339e-23	7.41264e-22	LOC_Os08g41390.2	protein|peptidyl-prolyl isomerase, putative, expressed	AT3G25230.2	| Symbols: ROF1, ATFKBP62, FKBP62 | rotamase FKBP 1 | chr3:9188257-9191175 FORWARD LENGTH=562
TR294|c0_g1_i1	1548.13	1270.16	2329.98	254.31	195.78	207.06	62.6034	52.8913	92.3549	9.34946	8.20496	9.57821	-2.42551	5.10886	7.84654e-23	7.78223e-22	LOC_Os03g27260.1	protein|40S ribosomal protein S6, putative, expressed	AT4G31700.1	| Symbols: RPS6, RPS6A | ribosomal protein S6 | chr4:15346306-15347714 REVERSE LENGTH=250
TR30850|c0_g1_i2	58.16	118.84	84.82	0	0	0	2.35188	4.94867	3.36206	0	0	0	-9.19365	0.705343	8.57017e-23	8.47958e-22	NA	NA	NA	NA
TR36093|c1_g1_i1	870	1035.09	1200	184.01	191	119	35.1811	43.1027	47.5652	6.76495	8.00464	5.50472	-2.11946	4.43336	8.7877e-23	8.69182e-22	LOC_Os01g13690.2	protein|ligA, putative, expressed	AT5G57850.1	| Symbols: | D-aminoacid aminotransferase-like PLP-dependent enzymes superfamily protein | chr5:23435548-23437287 REVERSE LENGTH=373
TR30395|c0_g1_i9	56.04	76.14	64.17	0	0	0	2.26615	3.17058	2.54355	0	0	0	-8.78929	0.334688	8.89404e-23	8.794e-22	NA	NA	NA	NA
TR5101|c0_g2_i1	298	221	553	4	13	1	12.0505	9.20276	21.9196	0.147056	0.544818	0.0462581	-5.34421	2.66562	8.98436e-23	8.87724e-22	LOC_Os07g29750.1	protein|glycosyl hydrolases family 16, putative, expressed	AT2G36870.1	| Symbols: XTH32 | xyloglucan endotransglucosylase/hydrolase 32 | chr2:15472869-15474630 REVERSE LENGTH=299
TR21812|c4_g4_i1	64	59	83	0	0	0	2.58804	2.45685	3.28992	0	0	0	-8.86035	0.3987	9.75448e-23	9.61518e-22	NA	NA	NA	NA
TR21978|c2_g1_i2	1006.34	879.49	1308.08	192	148	112.23	40.6944	36.6232	51.8492	7.0587	6.20254	5.19155	-2.29457	4.44844	9.77876e-23	9.63583e-22	LOC_Os01g43580.1	protein|kinesin motor domain containing protein, putative, expressed	AT3G16060.1	| Symbols: | ATP binding microtubule motor family protein | chr3:5447503-5451196 FORWARD LENGTH=684
TR15788|c0_g1_i1	8155.88	5357.83	8025.55	1102.99	978.91	883.44	329.808	223.108	318.114	40.5504	41.0252	40.8663	-2.33494	7.19818	1.04316e-22	1.02617e-21	LOC_Os08g04450.2	protein|DAG protein, chloroplast precursor, putative, expressed	AT1G11430.1	| Symbols: | plastid developmental protein DAG, putative | chr1:3847273-3848938 FORWARD LENGTH=232
TR33264|c0_g2_i1	1332	1198.32	1535	271.72	237.25	193.99	53.8635	49.8998	60.8438	9.98953	9.94293	8.97361	-2.00202	4.85046	1.08563e-22	1.06758e-21	LOC_Os02g48730.1	protein|rho GDP-dissociation inhibitor 1, putative, expressed	AT3G07880.1	| Symbols: SCN1 | Immunoglobulin E-set superfamily protein | chr3:2514175-2515544 FORWARD LENGTH=240
TR12380|c5_g2_i4	70.02	99.17	61.58	0	0	0	2.83147	4.12958	2.44089	0	0	0	-9.02573	0.548995	1.10037e-22	1.08171e-21	NA	NA	NA	NA
TR18921|c3_g1_i1	253.99	192.31	83	0	1	0	10.2709	8.00807	3.28992	0	0.0419091	0	-8.16172	1.69491	1.13699e-22	1.11694e-21	NA	NA	NA	NA
TR6950|c1_g3_i1	100.76	69.93	71.09	0	0	0	4.07454	2.91199	2.81784	0	0	0	-9.10944	0.622661	1.14936e-22	1.12872e-21	NA	NA	NA	NA
TR26304|c0_g1_i4	70.82	75.28	104.82	0	0	1	2.86382	3.13477	4.15482	0	0	0.0462581	-7.04141	0.661789	1.21811e-22	1.19461e-21	NA	NA	NA	NA
[truncated: 4,927 more rows]
