# Supplementary material for: MADS-Box Genes and Gibberellins Regulate Bolting in Lettuce (Lactuca sativa L.)
Source: Front Plant Sci. 2016 Dec 16;7:1889. doi: 10.3389/fpls.2016.01889 (PMC5159435; doi:10.3389/fpls.2016.01889)
Supplement: Supplementary file 2 [file Table_2.XLS]

## Sheet: Sheet1
Table S2 List of genes that were significantly up-regulated genes in S39 vs S24
GeneID	S24-1-rawcounts	S24-2-rawcounts	S24-3-rawcounts	S39-1-rawcounts	S39-2-rawcounts	S39-3-rawcounts	S24-1-cpm	S24-2-cpm	S24-3-cpm	S39-1-cpm	S39-2-cpm	S39-3-cpm	LogFC	LogCPM	Pvalue	FDR	rice-gene-id	rice-annotation	ath-gene-id	ath-annotation
TR13783|c0_g1_i1	9	15	3	10717.1	9330.18	8133.93	0.363943	0.624622	0.118913	394.005	391.019	376.26	10.5364	7.84689	7.58501e-197	1.09683e-192	LOC_Os05g03830.1	protein|aminotransferase, putative, expressed	AT1G80600.1	| Symbols: WIN1 | HOPW1-1-interacting 1 | chr1:30298675-30300513 REVERSE LENGTH=457
TR20287|c0_g1_i1	19	19	6	9500.98	9103.81	8766.07	0.768323	0.791188	0.237826	349.294	381.532	405.502	9.80193	7.81511	8.30368e-178	8.00502e-174	LOC_Os10g33370.1	protein|3-ketoacyl-CoA synthase precursor, putative, expressed	AT5G04530.1	| Symbols: KCS19 | 3-ketoacyl-CoA synthase 19 | chr5:1292222-1293616 REVERSE LENGTH=464
TR21725|c0_g1_i1	2	1	1	1695	1643	1349	0.0808761	0.0416415	0.0396376	62.3151	68.8566	62.4022	10.5775	5.25815	1.19548e-174	6.91489e-171	LOC_Os04g32560.1	protein|ATP-dependent Clp protease ATP-binding subunit clpA homolog CD4B,chloroplast precursor, putative, expressed	AT5G50920.1	| Symbols: CLPC, ATHSP93-V, HSP93-V, DCA1, CLPC1 | CLPC homologue 1 | chr5:20715710-20719800 REVERSE LENGTH=929
TR34186|c0_g1_i1	31	35	12	22067.7	19215.9	18101	1.25358	1.45745	0.475652	811.299	805.32	837.319	10.0931	8.9272	7.57192e-174	3.64979e-170	NA	NA	NA	NA
TR28149|c2_g1_i1	6.77	0	2.79	2286.99	2388.68	2134.02	0.273766	0	0.110589	84.079	100.107	98.7158	9.94862	5.80594	7.007e-169	2.53312e-165	LOC_Os04g53620.4	protein|ubiquitin family protein, putative, expressed	AT4G05050.1	| Symbols: UBQ11 | ubiquitin 11 | chr4:2588271-2588960 REVERSE LENGTH=229
TR13774|c0_g1_i2	3.02	0	0	1829.37	1641.4	1585.82	0.122123	0	0	67.255	68.7896	73.3571	11.0501	5.37353	1.05561e-168	3.39214e-165	LOC_Os06g43800.1	protein|methyltransferase domain containing protein, putative, expressed	AT2G41040.1	| Symbols: | S-adenosyl-L-methionine-dependent methyltransferases superfamily protein | chr2:17121499-17123064 FORWARD LENGTH=352
TR12329|c2_g1_i1	3.2	3.54	2.19	1601.6	1501.63	1257.42	0.129402	0.147411	0.0868064	58.8813	62.9319	58.1659	9.3967	5.15483	1.47372e-167	4.26214e-164	LOC_Os01g15110.1	protein|syntaxin, putative, expressed	AT5G46860.1	| Symbols: VAM3, ATVAM3, SYP22, ATSYP22, SGR3 | Syntaxin/t-SNARE family protein | chr5:19012342-19013795 REVERSE LENGTH=268
TR8923|c0_g1_i1	5.02	3	2	2157.26	2366.24	2197.98	0.202999	0.124924	0.0792753	79.3096	99.167	101.674	9.87171	5.7913	2.77295e-167	7.29058e-164	LOC_Os07g48980.1	protein|nicotianamine synthase, putative, expressed	AT1G56430.1	| Symbols: ATNAS4, NAS4 | nicotianamine synthase 4 | chr1:21137023-21137997 FORWARD LENGTH=324
TR42440|c0_g3_i2	3.04	3.02	0	1870.64	1481.62	1378.91	0.122932	0.125757	0	68.7723	62.0933	63.7858	10.0391	5.27076	3.77916e-165	9.10809e-162	NA	NA	NA	NA
TR6980|c0_g1_i1	0	5.8	0	1501.53	1661.94	1303.11	0	0.24152	0	55.2023	69.6504	60.2794	10.0233	5.19153	4.42686e-165	9.84839e-162	LOC_Os12g36640.2	protein|universal stress protein domain containing protein, putative, expressed	AT2G47710.1	| Symbols: | Adenine nucleotide alpha hydrolases-like superfamily protein | chr2:19555045-19555956 REVERSE LENGTH=162
TR32700|c0_g3_i1	11.65	3.78	3.14	3369.38	2843.53	2418.08	0.471103	0.157405	0.124462	123.872	119.17	111.856	9.34907	6.1376	1.78342e-162	3.68417e-159	NA	NA	NA	NA
TR32642|c0_g1_i2	6	9	5	1997.85	1807.88	1506.64	0.242628	0.374773	0.198188	73.449	75.7666	69.6944	8.55543	5.44005	2.23755e-159	4.31414e-156	LOC_Os03g21540.1	protein|TKL_IRAK_CrRLK1L-1.8 - The CrRLK1L-1 subfamily has homology to the CrRLK1L homolog, expressed	AT3G51550.1	| Symbols: FER | Malectin/receptor-like protein kinase family protein | chr3:19117877-19120564 REVERSE LENGTH=895
TR34119|c8_g1_i2	0	0	0	1270.84	1174.72	934.44	0	0	0	46.7212	49.2314	43.2254	13.4266	4.78133	3.81906e-159	6.9032e-156	LOC_Os10g39010.2	protein|TKL_IRAK_CrRLK1L-1.16 - The CrRLK1L-1 subfamily has homology to the CrRLK1L homolog, expressed	AT3G51550.1	| Symbols: FER | Malectin/receptor-like protein kinase family protein | chr3:19117877-19120564 REVERSE LENGTH=895
TR19587|c0_g1_i1	6.83	1.71	3.33	1932.61	1654	1660.47	0.276192	0.0712069	0.131993	71.0506	69.3176	76.8102	9.2725	5.42886	6.97022e-158	1.00793e-154	LOC_Os07g33480.4	protein|cytochrome P450 domain containing protein, expressed	AT5G36110.1	| Symbols: CYP716A1 | cytochrome P450, family 716, subfamily A, polypeptide 1 | chr5:14195377-14197613 FORWARD LENGTH=477
TR18214|c0_g1_i1	5	12	1	2771	3232.88	2792	0.20219	0.499698	0.0396376	101.873	135.487	129.153	9.44304	6.17841	4.94894e-156	6.81564e-153	LOC_Os06g06320.1	protein|osFTL2 FT-Like2 homologous to Flowering Locus T gene; contains Pfam profile PF01161: Phosphatidylethanolamine-binding protein, expressed	AT1G65480.1	| Symbols: FT | PEBP (phosphatidylethanolamine-binding protein) family protein | chr1:24331510-24333689 FORWARD LENGTH=175
TR28424|c0_g1_i2	7.32	0	8.92	1625.87	1540.41	1292.86	0.296007	0	0.353568	59.7736	64.5572	59.8053	8.59614	5.18927	9.23423e-155	1.21392e-151	LOC_Os03g32630.1	protein|ABC transporter, ATP-binding protein, putative, expressed	AT3G54540.1	| Symbols: ATGCN4, GCN4 | general control non-repressible 4 | chr3:20190393-20192564 FORWARD LENGTH=723
TR34119|c8_g1_i5	3.48	7.71	11.35	1477.68	1401.34	1210.91	0.140724	0.321056	0.449887	54.3255	58.7289	56.0144	8.01817	5.06773	1.66298e-152	2.08321e-149	LOC_Os10g39010.2	protein|TKL_IRAK_CrRLK1L-1.16 - The CrRLK1L-1 subfamily has homology to the CrRLK1L homolog, expressed	AT3G51550.1	| Symbols: FER | Malectin/receptor-like protein kinase family protein | chr3:19117877-19120564 REVERSE LENGTH=895
TR22479|c2_g1_i6	9.73	0	0	2016.45	1815.96	1624.86	0.393462	0	0	74.1329	76.1052	75.163	9.59346	5.4808	1.72874e-152	2.08321e-149	LOC_Os10g39010.2	protein|TKL_IRAK_CrRLK1L-1.16 - The CrRLK1L-1 subfamily has homology to the CrRLK1L homolog, expressed	AT3G46290.1	| Symbols: HERK1 | hercules receptor kinase 1 | chr3:17013009-17015501 FORWARD LENGTH=830
TR20142|c0_g1_i1	1	4	1	1087	974.14	973	0.0404381	0.166566	0.0396376	39.9625	40.8253	45.0092	9.42393	4.63851	1.59709e-149	1.77652e-146	LOC_Os04g32560.1	protein|ATP-dependent Clp protease ATP-binding subunit clpA homolog CD4B,chloroplast precursor, putative, expressed	AT5G50920.1	| Symbols: CLPC, ATHSP93-V, HSP93-V, DCA1, CLPC1 | CLPC homologue 1 | chr5:20715710-20719800 REVERSE LENGTH=929
TR10762|c0_g3_i5	4	8.78	4	2541.03	1864.02	2215.69	0.161752	0.365612	0.158551	93.4185	78.1194	102.494	9.13321	5.7681	3.47014e-148	3.71704e-145	NA	NA	AT4G38840.1	| Symbols: | SAUR-like auxin-responsive protein family | chr4:18125174-18125473 REVERSE LENGTH=99
TR10485|c0_g1_i1	2.85	10.21	4.97	1243.13	1318.13	1106.3	0.115248	0.425159	0.196999	45.7025	55.2416	51.1754	8.17717	4.91239	2.61122e-145	2.4361e-142	NA	NA	NA	NA
TR21862|c0_g1_i8	0	2	0	1031.02	937.25	798.31	0	0.0832829	0	37.9045	39.2793	36.9283	10.681	4.49554	2.91419e-145	2.63379e-142	NA	NA	NA	NA
TR35314|c0_g1_i1	3	0	0	1788.6	1184.1	1420.3	0.121314	0	0	65.7562	49.6245	65.7004	10.8542	5.16962	2.13818e-144	1.87389e-141	NA	NA	NA	NA
TR6839|c0_g3_i1	2.02	5.77	0	1197.43	1210.69	836.19	0.0816849	0.240271	0	44.0224	50.7389	38.6806	9.15076	4.72069	3.74882e-144	3.18882e-141	LOC_Os04g43200.1	protein|caleosin related protein, putative, expressed	AT2G33380.1	| Symbols: RD20, CLO-3 | Caleosin-related family protein | chr2:14144984-14146374 REVERSE LENGTH=236
TR28341|c0_g1_i1	5	3	4	1304.06	1211.41	1336.51	0.20219	0.124924	0.158551	47.9425	50.7691	61.8245	8.8232	4.99198	7.27768e-144	6.01365e-141	LOC_Os09g10340.1	protein|cytochrome P450, putative, expressed	AT1G13110.1	| Symbols: CYP71B7 | cytochrome P450, family 71 subfamily B, polypeptide 7 | chr1:4467272-4468857 FORWARD LENGTH=504
TR41207|c0_g1_i1	40	45	12	36290.2	41216.8	30225.3	1.61752	1.87387	0.475652	1334.18	1727.36	1398.17	10.6314	9.78276	1.11339e-143	8.94454e-141	NA	NA	AT1G70890.1	| Symbols: MLP43 | MLP-like protein 43 | chr1:26725912-26726489 REVERSE LENGTH=158
TR41389|c0_g1_i2	17.46	11.42	11.77	1469.73	1439.91	1229.94	0.706049	0.475545	0.466535	54.0332	60.3453	56.8947	7.18729	5.09038	3.11406e-141	2.4341e-138	LOC_Os04g34100.1	protein|expressed protein	AT1G47420.1	| Symbols: SDH5 | succinate dehydrogenase 5 | chr1:17395774-17397176 REVERSE LENGTH=257
TR21066|c0_g3_i1	2	1	0	1416.03	970	1056.8	0.0808761	0.0416415	0	52.059	40.6518	48.8856	10.5004	4.81355	5.02662e-141	3.82565e-138	NA	NA	NA	NA
TR22571|c0_g1_i1	13	33	17	3265.96	2983.1	2924.99	0.525695	1.37417	0.67384	120.07	125.019	135.305	7.72559	6.24151	6.26111e-138	4.31137e-135	LOC_Os04g37619.2	protein|zeaxanthin epoxidase, chloroplast precursor, putative, expressed	AT5G67030.1	| Symbols: ABA1, LOS6, NPQ2, ATABA1, ZEP, IBS3, ATZEP | zeaxanthin epoxidase (ZEP) (ABA1) | chr5:26753745-26757090 REVERSE LENGTH=667
TR36644|c0_g4_i3	7.44	18.61	11.18	1574.49	1595.21	1174.99	0.300859	0.774948	0.443149	57.8846	66.8538	54.3528	7.38583	5.15214	4.55919e-137	2.99673e-134	NA	NA	NA	NA
TR23020|c0_g4_i2	8	14.48	7.12	1249.6	1139.67	1011.13	0.323505	0.602968	0.28222	45.9403	47.7625	46.773	7.36107	4.80408	1.90223e-136	1.22254e-133	LOC_Os02g48770.1	protein|SAM dependent carboxyl methyltransferase, putative, expressed	AT1G19640.1	| Symbols: JMT | jasmonic acid carboxyl methyltransferase | chr1:6789166-6791708 REVERSE LENGTH=389
TR34425|c0_g1_i2	0	0	0	813.99	753.02	709.18	0	0	0	29.9256	31.5584	32.8053	12.8654	4.21884	4.81212e-132	2.89941e-129	LOC_Os03g07910.1	protein|nitrilase, putative, expressed	AT5G12040.1	| Symbols: | Nitrilase/cyanide hydratase and apolipoprotein N-acyltransferase family protein | chr5:3885162-3887772 FORWARD LENGTH=369
TR34124|c0_g1_i1	3	3	0	776.97	810.92	709.75	0.121314	0.124924	0	28.5646	33.9849	32.8317	9.01817	4.23577	1.00595e-129	5.81864e-127	LOC_Os02g40250.1	protein|retrotransposon protein, putative, unclassified, expressed	NA	NA
TR24282|c0_g2_i2	0	0	0	1217.74	931.62	717.26	0	0	0	44.769	39.0433	33.1791	13.1797	4.53399	1.10719e-129	6.27864e-127	NA	NA	NA	NA
TR36452|c0_g1_i1	1	2	0	773	900	658	0.0404381	0.0832829	0	28.4186	37.7182	30.4379	9.93914	4.24965	3.86936e-128	2.15203e-125	LOC_Os05g43240.3	protein|jacalin-like lectin domain containing protein, expressed	AT1G73040.1	| Symbols: | Mannose-binding lectin superfamily protein | chr1:27475159-27475777 REVERSE LENGTH=176
TR25260|c1_g1_i1	0	0	0	835.5	732.79	617.2	0	0	0	30.7164	30.7106	28.5505	12.7986	4.15186	5.5898e-128	3.05024e-125	LOC_Os07g42940.1	protein|CAMK_CAMK_like.7 - CAMK includes calcium/calmodulin depedent protein kinases, expressed	AT1G60940.1	| Symbols: SNRK2-10, SNRK2.10, SRK2B | SNF1-related protein kinase 2.10 | chr1:22439398-22441896 REVERSE LENGTH=361
TR31262|c0_g1_i1	17.62	10.71	4.86	1400.41	1259.11	1144.52	0.712519	0.44598	0.192639	51.4847	52.7681	52.9434	7.34959	4.96725	9.16288e-128	4.9074e-125	NA	NA	NA	NA
TR15360|c2_g3_i1	1	3.19	0	770.89	764	616.24	0.0404381	0.132836	0	28.341	32.0185	28.5061	9.39484	4.13336	2.25036e-127	1.16219e-124	NA	NA	NA	NA
TR34133|c0_g2_i2	3	4	2	1129	1236.96	727	0.121314	0.166566	0.0792753	41.5066	51.8399	33.6297	8.87845	4.64724	5.60837e-127	2.84561e-124	LOC_Os01g52000.1	protein|retrotransposon protein, putative, unclassified, expressed	AT4G23160.1	| Symbols: CRK8 | cysteine-rich RLK (RECEPTOR-like protein kinase) 8 | chr4:12129485-12134086 FORWARD LENGTH=1262
TR2713|c0_g1_i1	0	0	1	938.3	746.59	617.18	0	0	0.0396376	34.4957	31.2889	28.5496	11.1681	4.22256	3.01007e-126	1.50094e-123	LOC_Os05g31750.1	protein|annexin, putative, expressed	AT2G38750.1	| Symbols: ANNAT4 | annexin 4 | chr2:16196582-16198431 REVERSE LENGTH=319
TR42498|c1_g3_i5	3.81	1	0	899.41	693.67	632.32	0.154069	0.0416415	0	33.0659	29.0711	29.2499	9.25473	4.17933	1.34346e-123	6.2668e-121	LOC_Os09g26940.1	protein|cytochrome P450, putative, expressed	AT4G31940.1	| Symbols: CYP82C4 | cytochrome P450, family 82, subfamily C, polypeptide 4 | chr4:15452040-15453966 FORWARD LENGTH=524
TR29207|c0_g1_i1	11	23	7	1868.65	1582	1668	0.444819	0.957754	0.277463	68.6991	66.3002	77.1586	7.49362	5.40106	2.87224e-123	1.31854e-120	NA	NA	AT5G62280.1	| Symbols: | Protein of unknown function (DUF1442) | chr5:25017165-25017985 FORWARD LENGTH=236
TR8700|c0_g1_i1	16	22	15	1419.01	1170.99	1306	0.647009	0.916112	0.594564	52.1685	49.0751	60.4131	6.73428	5.01443	1.00016e-122	4.51962e-120	LOC_Os01g25010.1	protein|flavonol synthase/flavanone 3-hydroxylase, putative, expressed	AT1G17020.1	| Symbols: SRG1, ATSRG1 | senescence-related gene 1 | chr1:5820258-5821741 FORWARD LENGTH=358
TR6841|c0_g1_i1	1	4	3	731	721.03	599.44	0.0404381	0.166566	0.118913	26.8745	30.2177	27.729	8.46435	4.06805	1.85102e-122	8.23591e-120	NA	NA	NA	NA
TR15292|c1_g1_i8	0	0	0	694.99	799	608.99	0	0	0	25.5506	33.4854	28.1707	12.7481	4.10114	2.32564e-122	1.01909e-119	NA	NA	AT3G11960.1	| Symbols: | Cleavage and polyadenylation specificity factor (CPSF) A subunit protein | chr3:3786431-3793160 FORWARD LENGTH=1379
TR2678|c0_g1_i1	13	15	6	1051.98	963.04	925.02	0.525695	0.624622	0.237826	38.675	40.3601	42.7897	6.95372	4.60135	5.22662e-120	2.25611e-117	LOC_Os12g43890.1	protein|GNS1/SUR4 membrane family protein, putative, expressed	AT4G36830.1	| Symbols: HOS3-1 | GNS1/SUR4 membrane protein family | chr4:17349511-17350380 FORWARD LENGTH=289
TR31750|c5_g2_i2	8.38	0	0	1157.77	854.07	826.2	0.338871	0	0	42.5643	35.7933	38.2185	8.85228	4.53322	5.45654e-120	2.32072e-117	LOC_Os04g51040.1	protein|OsWAK50 - OsWAK receptor-like protein kinase, expressed	AT1G16120.1	| Symbols: WAKL1 | wall associated kinase-like 1 | chr1:5522639-5524983 FORWARD LENGTH=730
TR34351|c0_g1_i21	0	3	2	780.58	636.6	574.95	0	0.124924	0.0792753	28.6973	26.6793	26.5961	9.05252	4.02109	1.128e-119	4.72795e-117	NA	NA	NA	NA
TR34728|c0_g1_i1	0	0	0	1406.02	867.26	766.25	0	0	0	51.691	36.3461	35.4453	13.262	4.61658	6.80413e-119	2.81118e-116	NA	NA	NA	NA
TR3947|c3_g1_i12	2	3	3	766.02	651.93	582.77	0.0808761	0.124924	0.118913	28.162	27.3218	26.9579	8.42481	4.03006	1.03844e-117	4.22998e-115	NA	NA	NA	NA
TR21858|c1_g1_i2	6	26	20	1948.46	1620.85	1641.83	0.242628	1.08268	0.792753	71.6333	67.9283	75.948	7.18852	5.42561	3.07735e-117	1.23611e-114	LOC_Os01g38190.1	protein|plant protein of unknown function domain containing protein, expressed	AT2G36430.1	| Symbols: | Plant protein of unknown function (DUF247) | chr2:15290211-15291557 FORWARD LENGTH=448
TR21730|c0_g1_i1	3	0	0	938.94	655.14	798.31	0.121314	0	0	34.5192	27.4563	36.9283	9.98051	4.29497	6.77143e-117	2.68269e-114	NA	NA	NA	NA
TR4795|c0_g1_i1	1	0	0	698	599.85	646.73	0.0404381	0	0	25.6613	25.1392	29.9165	10.9403	3.99617	1.62418e-115	6.34771e-113	LOC_Os09g37620.1	protein|flavin-containing monooxygenase family protein, putative, expressed	AT1G19250.1	| Symbols: FMO1 | flavin-dependent monooxygenase 1 | chr1:6650656-6653053 REVERSE LENGTH=530
TR1213|c0_g1_i3	0	0	0	639	603	531	0	0	0	23.4922	25.2712	24.5631	12.5021	3.85446	6.52804e-115	2.5173e-112	LOC_Os05g45420.2	protein|CAMK_KIN1/SNF1/Nim1_like_AMPKh.3 - CAMK includes calcium/calmodulin depedent protein kinases, expressed	AT3G01090.2	| Symbols: AKIN10, KIN10 | SNF1 kinase homolog 10 | chr3:31437-34143 REVERSE LENGTH=535
TR5982|c0_g1_i1	2	0	1	616	596	530	0.0808761	0	0.0396376	22.6467	24.9778	24.5168	9.52106	3.83223	1.39284e-113	5.23147e-111	LOC_Os04g32560.1	protein|ATP-dependent Clp protease ATP-binding subunit clpA homolog CD4B,chloroplast precursor, putative, expressed	AT5G50920.1	| Symbols: CLPC, ATHSP93-V, HSP93-V, DCA1, CLPC1 | CLPC homologue 1 | chr5:20715710-20719800 REVERSE LENGTH=929
TR30582|c6_g2_i1	0	0	0	602.33	716.19	561.68	0	0	0	22.1441	30.0149	25.9823	12.5892	3.94181	1.41592e-113	5.24997e-111	LOC_Os10g42830.1	protein|transporter family protein, putative, expressed	AT5G17010.1	| Symbols: | Major facilitator superfamily protein | chr5:5587851-5592332 REVERSE LENGTH=503
TR9442|c0_g1_i1	28.96	61.09	19.04	10884	12027.7	12179	1.17109	2.54388	0.7547	400.139	504.069	563.38	8.87848	8.1838	3.69885e-113	1.35411e-110	LOC_Os11g02400.1	protein|LTPL8 - Protease inhibitor/seed storage/LTP family protein precursor, expressed	AT5G59310.1	| Symbols: LTP4 | lipid transfer protein 4 | chr5:23925296-23925772 REVERSE LENGTH=112
TR43255|c0_g1_i1	12	4	3	985.12	921.95	1031.99	0.485257	0.166566	0.118913	36.217	38.6381	47.7379	7.78163	4.60561	2.39066e-112	8.53584e-110	LOC_Os07g41370.1	protein|OsMADS18 - MADS-box family gene with MIKCc type-box, expressed	AT5G60910.1	| Symbols: AGL8, FUL | AGAMOUS-like 8 | chr5:24502736-24506013 REVERSE LENGTH=242
TR32700|c0_g1_i1	20.35	10.22	3.86	1602.15	1311.7	1088.12	0.822915	0.425576	0.153001	58.9015	54.9721	50.3344	7.35682	5.03174	3.71946e-112	1.31184e-109	NA	NA	NA	NA
TR3444|c0_g1_i5	19.91	4.03	9.78	1399.4	1151.75	1179.01	0.805122	0.167815	0.387656	51.4476	48.2688	54.5388	7.29867	4.94228	5.51385e-112	1.92128e-109	LOC_Os01g08020.1	protein|boron transporter protein, putative, expressed	AT1G15460.1	| Symbols: ATBOR4, BOR4 | HCO3- transporter family | chr1:5310196-5313376 REVERSE LENGTH=683
TR16631|c0_g1_i1	30.48	21.57	7.54	2813.57	2610.31	2092.45	1.23255	0.898206	0.298868	103.438	109.396	96.7928	7.48324	5.9445	2.2501e-111	7.74704e-109	LOC_Os05g51700.1	protein|nucleoside diphosphate kinase, putative, expressed	AT4G23900.1	| Symbols: | Nucleoside diphosphate kinase family protein | chr4:12424505-12426318 FORWARD LENGTH=237
TR2460|c0_g1_i1	44	38	47	1575	1344	1126	1.77927	1.58238	1.86297	57.9034	56.3258	52.0867	5.49496	5.07233	2.35028e-110	7.90379e-108	LOC_Os09g37620.1	protein|flavin-containing monooxygenase family protein, putative, expressed	AT1G19250.1	| Symbols: FMO1 | flavin-dependent monooxygenase 1 | chr1:6650656-6653053 REVERSE LENGTH=530
TR2395|c1_g2_i2	5.85	31.26	7.4	4111.54	4073.21	3106.85	0.236563	1.30171	0.293318	151.157	170.705	143.717	8.51567	6.52771	3.40228e-110	1.131e-107	NA	NA	NA	NA
TR29314|c0_g2_i1	0	1	0	604.52	583.1	471.49	0	0.0416415	0	22.2246	24.4372	21.8102	10.7019	3.7553	1.76331e-109	5.79509e-107	NA	NA	NA	NA
TR6540|c0_g1_i1	0	0	0	586	587	480	0	0	0	21.5437	24.6006	22.2039	12.3994	3.75137	2.06073e-109	6.69643e-107	LOC_Os03g22190.1	protein|expressed protein	AT5G49110.2	| Symbols: | unknown protein; INVOLVED IN: biological_process unknown; LOCATED IN: cellular_component unknown; EXPRESSED IN: cultured cell; Has 30201 Blast hits to 17322 proteins in 780 species: Archae - 12; Bacteria - 1396; Metazoa - 17338; Fungi - 3422; Plants - 5037; Viruses - 0; Other Eukaryotes - 2996 (source: NCBI BLink). | chr5:19900203-19905925 FORWARD LENGTH=1470
TR15292|c1_g1_i2	0	0	0	622.97	542.54	531.48	0	0	0	22.9029	22.7374	24.5853	12.4416	3.79364	2.9505e-109	9.48125e-107	LOC_Os07g10390.1	protein|cleavage and polyadenylation specificity factor, putative, expressed	AT3G11964.1	| Symbols: | RNA binding;RNA binding | chr3:3793957-3806626 REVERSE LENGTH=1896
TR34732|c0_g2_i2	2	2	0	618.29	566.86	467.45	0.0808761	0.0832829	0	22.7308	23.7566	21.6234	9.07132	3.75064	3.74348e-109	1.1768e-106	LOC_Os12g12850.2	protein|ATP-dependent Clp protease ATP-binding subunit clpA homolog,chloroplast precursor, putative, expressed	AT5G50920.1	| Symbols: CLPC, ATHSP93-V, HSP93-V, DCA1, CLPC1 | CLPC homologue 1 | chr5:20715710-20719800 REVERSE LENGTH=929
TR34728|c0_g1_i9	0	0	0	656.95	536.63	489.73	0	0	0	24.1521	22.4897	22.654	12.4234	3.77551	5.02365e-108	1.52936e-105	NA	NA	NA	NA
TR15305|c3_g1_i9	0	0	0	678.86	616.88	443.71	0	0	0	24.9576	25.8529	20.5252	12.4627	3.81499	1.6473e-107	4.96265e-105	LOC_Os04g41960.1	protein|NADP-dependent oxidoreductase, putative, expressed	AT3G03080.1	| Symbols: | Zinc-binding dehydrogenase family protein | chr3:698530-700278 REVERSE LENGTH=350
TR42458|c3_g3_i8	0	1	0	562.76	664.68	487.55	0	0.0416415	0	20.6893	27.8561	22.5532	10.752	3.80556	7.45494e-107	2.17782e-104	NA	NA	NA	NA
TR27175|c0_g2_i1	20.3	15.61	13	968.4	944.47	1016.6	0.820893	0.650023	0.515289	35.6023	39.5819	47.026	6.43614	4.61035	6.2789e-106	1.81592e-103	LOC_Os07g42280.1	protein|von Willebrand factor type A domain containing protein, expressed	AT1G19110.1	| Symbols: | inter-alpha-trypsin inhibitor heavy chain-related | chr1:6602270-6605766 FORWARD LENGTH=754
TR6038|c1_g1_i4	11.61	0	0	798.92	847.04	700.42	0.469486	0	0	29.3715	35.4987	32.4001	8.12955	4.26635	1.01482e-105	2.9059e-103	LOC_Os01g21610.1	protein|uncharacterized aarF domain-containing protein kinase 4, putative, expressed	AT4G01660.1	| Symbols: ATABC1, ATATH10, ABC1 | ABC transporter 1 | chr4:708652-711095 FORWARD LENGTH=623
TR31483|c0_g1_i1	44	50	39.69	1616.98	1242.08	1286.99	1.77927	2.08207	1.57322	59.4467	52.0544	59.5338	5.48653	5.1155	1.8627e-104	5.0347e-102	LOC_Os02g25700.1	protein|O-acyltransferase, putative, expressed	AT3G51970.1	| Symbols: ATSAT1, ASAT1, ATASAT1 | acyl-CoA sterol acyl transferase 1 | chr3:19284420-19285457 FORWARD LENGTH=345
TR3153|c0_g1_i2	39.66	35.15	31.33	1561.79	1352.31	986.81	1.60377	1.4637	1.24185	57.4177	56.6741	45.648	5.71283	5.00894	2.06047e-104	5.51767e-102	LOC_Os04g46280.1	protein|hydrolase, NUDIX family, domain containing protein, expressed	AT5G47240.1	| Symbols: atnudt8, NUDT8 | nudix hydrolase homolog 8 | chr5:19183806-19185467 FORWARD LENGTH=369
TR41886|c0_g1_i1	1	1	0	533.3	536.2	468.22	0.0404381	0.0416415	0	19.6063	22.4717	21.659	9.83738	3.65168	1.28872e-103	3.41937e-101	NA	NA	NA	NA
TR22105|c0_g1_i3	2	1	0	612.91	505	454.54	0.0808761	0.0416415	0	22.533	21.1641	21.0262	9.36718	3.67856	2.87463e-103	7.42296e-101	NA	NA	NA	NA
TR12218|c0_g1_i2	0	0	0	672.01	523.45	447.05	0	0	0	24.7058	21.9373	20.6797	12.3826	3.73463	6.42461e-103	1.6443e-100	LOC_Os04g44200.1	protein|oxygen-evolving enhancer protein 3, chloroplast precursor, putative, expressed	AT2G01918.1	| Symbols: PQL3 | PsbQ-like 3 | chr2:424254-425678 REVERSE LENGTH=187
TR15691|c4_g2_i1	0	0	0	565.1	493.08	494.31	0	0	0	20.7754	20.6645	22.8659	12.3146	3.66613	2.12519e-102	5.39146e-100	NA	NA	NA	NA
TR37458|c0_g1_i1	8.6	25.49	0	6670.81	4815.32	4602.87	0.347767	1.06144	0	245.246	201.806	212.92	9.39581	7.03623	6.45229e-102	1.59493e-99	LOC_Os03g55930.1	protein|ribosomal protein, putative, expressed	AT1G74970.1	| Symbols: RPS9, TWN3 | ribosomal protein S9 | chr1:28157761-28159202 REVERSE LENGTH=208
TR14440|c0_g1_i1	4	12	6	902.72	864	1085.27	0.161752	0.499698	0.237826	33.1876	36.2095	50.2026	7.55378	4.57076	7.46318e-102	1.82917e-99	LOC_Os12g08260.2	protein|dehydrogenase E1 component domain containing protein, expressed	AT1G21400.1	| Symbols: | Thiamin diphosphate-binding fold (THDP-binding) superfamily protein | chr1:7493492-7496240 FORWARD LENGTH=472
TR13482|c5_g1_i13	0	0	0	1703.85	1679.66	696.37	0	0	0	62.6404	70.393	32.2128	13.6702	5.02584	1.83443e-100	4.34866e-98	LOC_Os10g20090.1	protein|CSLH1 - cellulose synthase-like family H, expressed	AT2G32540.1	| Symbols: ATCSLB04, CSLB04, ATCSLB4 | cellulose synthase-like B4 | chr2:13814686-13818289 FORWARD LENGTH=755
TR31721|c3_g3_i2	3.67	15.53	5.99	864.06	887.5	592.45	0.148408	0.646692	0.237429	31.7663	37.1943	27.4056	7.04787	4.258	9.85363e-100	2.31688e-97	LOC_Os04g35430.1	protein|PHD-finger domain containing protein, expressed	AT3G14980.1	| Symbols: | Acyl-CoA N-acyltransferase with RING/FYVE/PHD-type zinc finger protein | chr3:5039931-5044811 REVERSE LENGTH=1189
TR28308|c0_g1_i3	0	0	0	530.23	473.72	427.43	0	0	0	19.4934	19.8532	19.7721	12.1926	3.54377	1.29142e-98	2.96423e-96	LOC_Os04g58410.1	protein|smr domain containing protein, expressed	AT1G65070.2	| Symbols: | DNA mismatch repair protein MutS, type 2 | chr1:24173047-24176244 REVERSE LENGTH=876
TR39002|c0_g1_i1	1	1	2	584.21	479.92	411.96	0.0404381	0.0416415	0.0792753	21.4779	20.113	19.0565	8.90853	3.58514	1.35814e-98	3.09281e-96	NA	NA	NA	NA
TR33831|c2_g1_i5	24.7	21.9	5.16	1926.22	1469.99	1535.95	0.99882	0.911948	0.20453	70.8156	61.6059	71.0502	7.08695	5.3452	4.45501e-98	1.00659e-95	LOC_Os03g37490.1	protein|MATE efflux family protein, putative, expressed	AT3G21690.1	| Symbols: | MATE efflux family protein | chr3:7638750-7641861 FORWARD LENGTH=506
TR34678|c0_g1_i1	17	25.01	8	926.56	855.06	785	0.687447	1.04145	0.317101	34.0641	35.8348	36.3126	6.2054	4.41066	9.01904e-98	2.02201e-95	ChrUn.fgenesh.mRNA.94	protein|expressed protein	AT1G03020.1	| Symbols: | Thioredoxin superfamily protein | chr1:698207-698515 REVERSE LENGTH=102
TR15691|c4_g2_i2	3	1	1	497.16	505.33	441.18	0.121314	0.0416415	0.0396376	18.2776	21.1779	20.4082	8.58932	3.56297	2.4201e-97	5.34288e-95	NA	NA	NA	NA
TR10765|c0_g1_i2	130.74	122.35	136.16	2888.21	2678.98	2686.76	5.28687	5.09483	5.39706	106.182	112.274	124.284	4.94624	6.13038	5.16057e-97	1.1138e-94	LOC_Os07g44890.1	protein|gibberellin receptor GID1L2, putative, expressed	AT5G23530.1	| Symbols: AtCXE18, CXE18 | carboxyesterase 18 | chr5:7933366-7934373 REVERSE LENGTH=335
TR33852|c0_g1_i5	9.61	7.3	0	656.58	612.03	588.45	0.38861	0.303983	0	24.1385	25.6496	27.2206	7.27629	3.93531	1.33209e-96	2.85373e-94	LOC_Os02g51110.1	protein|aquaporin protein, putative, expressed	AT5G37820.1	| Symbols: NIP4;2, NLM5 | NOD26-like intrinsic protein 4;2 | chr5:15050261-15051542 FORWARD LENGTH=283
TR3464|c2_g2_i2	2	1	0	596.9	504.89	384.89	0.0808761	0.0416415	0	21.9445	21.1595	17.8043	9.27856	3.59008	3.98793e-96	8.35759e-94	NA	NA	NA	NA
TR34069|c2_g3_i1	28.45	16.24	6.67	1850.17	1873.56	2031.53	1.15046	0.676257	0.264383	68.0197	78.5192	93.9748	7.32896	5.58066	1.13226e-95	2.35584e-93	LOC_Os06g13540.1	protein|retrotransposon protein, putative, unclassified, expressed	AT4G23160.1	| Symbols: CRK8 | cysteine-rich RLK (RECEPTOR-like protein kinase) 8 | chr4:12129485-12134086 FORWARD LENGTH=1262
TR37705|c0_g1_i2	0	0	0	507.42	434.16	409.34	0	0	0	18.6548	18.1952	18.9353	12.1098	3.46062	5.53848e-93	1.08965e-90	LOC_Os04g53190.2	protein|CPuORF12 - conserved peptide uORF-containing transcript, expressed	AT2G43020.1	| Symbols: ATPAO2, PAO2 | polyamine oxidase 2 | chr2:17891945-17894440 FORWARD LENGTH=490
TR36311|c0_g1_i1	0	0	6.09	606.99	489.61	425	0	0	0.241393	22.3154	20.5191	19.6597	8.40034	3.6301	6.2872e-93	1.2286e-90	LOC_Os04g43420.1	protein|PTAC5, putative, expressed	AT4G13670.1	| Symbols: PTAC5 | plastid transcriptionally active 5 | chr4:7948644-7950779 FORWARD LENGTH=387
TR34728|c0_g1_i5	0	0	0	475.3	507.37	373.09	0	0	0	17.4739	21.2634	17.2584	12.1103	3.46129	4.64062e-92	8.88817e-90	NA	NA	NA	NA
TR18161|c0_g1_i1	241	205	143	9376.36	7990.97	7253.77	9.74557	8.5365	5.66818	344.713	334.894	335.546	5.90258	7.67639	2.67725e-91	5.06071e-89	NA	NA	NA	NA
TR39426|c0_g1_i1	15.23	0	0	891.76	865.39	708.93	0.615872	0	0	32.7847	36.2677	32.7938	7.81153	4.33581	5.74755e-91	1.07242e-88	LOC_Os04g58390.1	protein|allantoinase, putative, expressed	AT4G04955.1	| Symbols: ATALN, ALN | allantoinase | chr4:2522301-2525259 REVERSE LENGTH=506
TR35249|c0_g1_i3	98	57	54	3894.17	3452.39	3394.37	3.96293	2.37356	2.14043	143.165	144.687	157.017	6.2006	6.48096	6.14666e-90	1.13953e-87	LOC_Os04g42720.1	protein|TMS membrane protein/tumour differentially expressed protein, putative, expressed	AT3G24460.1	| Symbols: | Serinc-domain containing serine and sphingolipid biosynthesis protein | chr3:8886160-8889717 REVERSE LENGTH=409
TR15899|c1_g1_i6	1.36	1.64	0	429.8	461	401.47	0.0549958	0.068292	0	15.8012	19.3201	18.5713	9.09364	3.40311	9.03402e-90	1.66416e-87	LOC_Os01g16900.3	protein|dehydrogenase, putative, expressed	AT5G03290.1	| Symbols: IDH-V | isocitrate dehydrogenase V | chr5:794043-795939 FORWARD LENGTH=374
TR34646|c0_g3_i2	0	0	0	480.22	447.22	360.67	0	0	0	17.6548	18.7426	16.6839	12.0362	3.38683	2.83317e-89	5.15333e-87	LOC_Os05g49890.2	protein|ras-related protein, putative, expressed	AT5G55190.1	| Symbols: RAN3, ATRAN3 | RAN GTPase 3 | chr5:22392285-22393957 FORWARD LENGTH=221
TR31242|c0_g2_i1	9	16	6	586.82	669.69	572.39	0.363943	0.666263	0.237826	21.5739	28.0661	26.4777	6.4062	3.92194	1.60172e-88	2.85947e-86	LOC_Os01g12130.1	protein|nodulin MtN3 family protein, putative, expressed	AT5G53190.1	| Symbols: SWEET3, AtSWEET3 | Nodulin MtN3 family protein | chr5:21572417-21574284 REVERSE LENGTH=263
TR32605|c0_g1_i1	516.04	556.08	532.84	8197.88	8337.84	6865.73	20.8677	23.156	21.1205	301.387	349.431	317.596	4.4007	7.64769	1.78713e-88	3.1709e-86	LOC_Os02g04710.1	protein|cycloartenol synthase, putative, expressed	AT2G07050.1	| Symbols: CAS1 | cycloartenol synthase 1 | chr2:2924629-2930295 FORWARD LENGTH=759
TR21812|c4_g1_i5	42	75.02	54	1856.73	1831.25	1183.56	1.6984	3.12394	2.14043	68.2609	76.746	54.7493	5.35886	5.33618	2.07382e-88	3.65712e-86	NA	NA	AT3G18670.1	| Symbols: | Ankyrin repeat family protein | chr3:6424135-6426471 REVERSE LENGTH=598
TR7084|c0_g1_i1	0	0	0	459.01	409	382.28	0	0	0	16.8751	17.1408	17.6836	11.9993	3.34962	5.25869e-88	9.21736e-86	LOC_Os02g16640.1	protein|proline-rich protein HaeIII subfamily 1 precursor, putative, expressed	AT4G03120.1	| Symbols: | C2H2 and C2HC zinc fingers superfamily protein | chr4:1385747-1387331 FORWARD LENGTH=207
TR28397|c0_g1_i4	4.67	0	0	552.13	485.82	360.19	0.188846	0	0	20.2985	20.3603	16.6617	8.61488	3.50291	5.7931e-88	1.00325e-85	NA	NA	NA	NA
TR35762|c0_g1_i1	1	2	1	460.19	415.99	356.92	0.0404381	0.0832829	0.0396376	16.9184	17.4338	16.5105	8.65259	3.32895	6.30249e-88	1.08497e-85	NA	NA	NA	NA
TR16548|c2_g1_i1	0	0	0	529.09	455.37	340.28	0	0	0	19.4515	19.0841	15.7407	12.0697	3.42068	8.83221e-88	1.50257e-85	NA	NA	NA	NA
TR33606|c0_g1_i3	0	0	0	602.07	406.12	402.92	0	0	0	22.1345	17.0201	18.6383	12.1655	3.51669	1.35717e-87	2.28202e-85	LOC_Os01g28200.1	protein|transposon protein, putative, unclassified, expressed	AT5G33406.1	| Symbols: | hAT dimerisation domain-containing protein / transposase-related | chr5:12676126-12678403 REVERSE LENGTH=509
TR42446|c4_g3_i6	0	0	0	448.78	426.13	352.78	0	0	0	16.499	17.8587	16.3189	11.969	3.3193	2.89302e-87	4.80856e-85	LOC_Os03g60240.1	protein|SCAR-like protein 1, putative, expressed	AT2G38440.1	| Symbols: ITB1, SCAR2, DIS3, WAVE4, ATSCAR2 | SCAR homolog 2 | chr2:16095550-16100851 FORWARD LENGTH=1399
TR23020|c0_g4_i1	0	8.52	0	497.53	566.28	452.44	0	0.354785	0	18.2912	23.7323	20.929	7.94728	3.63534	1.51669e-86	2.45052e-84	LOC_Os01g50610.1	protein|SAM dependent carboxyl methyltransferase, putative, expressed	AT5G66430.1	| Symbols: | S-adenosyl-L-methionine-dependent methyltransferases superfamily protein | chr5:26525410-26526799 REVERSE LENGTH=354
TR12993|c0_g1_i1	0	0	0	604	470.33	742	0	0	0	22.2055	19.7111	34.3235	12.5635	3.91526	2.42488e-85	3.85329e-83	NA	NA	AT5G16030.3	| Symbols: | unknown protein; FUNCTIONS IN: molecular_function unknown; INVOLVED IN: biological_process unknown; LOCATED IN: cellular_component unknown; EXPRESSED IN: 20 plant structures; EXPRESSED DURING: 13 growth stages; BEST Arabidopsis thaliana protein match is: unknown protein (TAIR:AT3G02500.1); Has 30201 Blast hits to 17322 proteins in 780 species: Archae - 12; Bacteria - 1396; Metazoa - …
TR36619|c0_g2_i1	11	7	4	610.53	573.21	421.98	0.444819	0.29149	0.158551	22.4456	24.0227	19.52	6.68253	3.71591	5.51019e-85	8.66088e-83	NA	NA	NA	NA
TR4042|c0_g1_i1	0	0	0	421.71	401.34	416.83	0	0	0	15.5038	16.8198	19.2818	11.9957	3.34577	8.67788e-85	1.3421e-82	LOC_Os05g44020.4	protein|acetyltransferase, GNAT family, putative, expressed	AT4G19985.1	| Symbols: | Acyl-CoA N-acyltransferases (NAT) superfamily protein | chr4:10830542-10831711 REVERSE LENGTH=237
TR30629|c7_g1_i1	127	105	98	2600	2167	2355	5.13563	4.37235	3.88449	95.5865	90.817	108.938	4.96405	5.91711	1.24335e-84	1.91271e-82	LOC_Os03g16670.1	protein|haloacid dehalogenase-like hydrolase family protein, putative, expressed	AT5G02230.1	| Symbols: | Haloacid dehalogenase-like hydrolase (HAD) superfamily protein | chr5:449132-450507 FORWARD LENGTH=280
TR42508|c2_g1_i1	1	0	0	393	437	392	0.0404381	0	0	14.4483	18.3143	18.1332	10.2695	3.32345	2.06865e-84	3.11601e-82	NA	NA	NA	NA
TR9802|c1_g1_i5	17.73	0	5.21	796.89	867.94	690.8	0.716967	0	0.206512	29.2969	36.3746	31.9551	7.17322	4.27594	2.17345e-84	3.25691e-82	LOC_Os10g39130.1	protein|OsMADS56 - MADS-box family gene with MIKCc type-box, expressed	AT2G45660.1	| Symbols: AGL20, SOC1, ATSOC1 | AGAMOUS-like 20 | chr2:18807799-18810193 REVERSE LENGTH=214
TR6888|c1_g1_i2	0	0	0	431.88	396	434	0	0	0	15.8777	16.596	20.076	12.0227	3.3728	4.21291e-84	6.2805e-82	LOC_Os05g12680.1	protein|retrotransposon protein, putative, unclassified, expressed	AT2G18470.1	| Symbols: PERK4 | roline-rich extensin-like receptor kinase 4 | chr2:8005285-8007767 REVERSE LENGTH=633
TR33843|c5_g1_i1	0	1	0	462.19	424.06	321.16	0	0.0416415	0	16.992	17.772	14.8563	10.2384	3.29029	1.03526e-83	1.52758e-81	NA	NA	NA	NA
TR17795|c0_g1_i1	0	1	0	411	403	336	0	0.0416415	0	15.11	16.8894	15.5427	10.1755	3.22702	2.70073e-83	3.96486e-81	LOC_Os03g05850.1	protein|retrotransposon protein, putative, unclassified, expressed	AT4G23160.1	| Symbols: CRK8 | cysteine-rich RLK (RECEPTOR-like protein kinase) 8 | chr4:12129485-12134086 FORWARD LENGTH=1262
TR1107|c6_g3_i1	3	0	2	436	402	341	0.121314	0	0.0792753	16.0291	16.8475	15.774	8.29188	3.26531	1.61718e-82	2.36215e-80	LOC_Os02g57190.1	protein|Myosin head domain containing protein, expressed	AT4G28710.1	| Symbols: XIH, ATXIH | Myosin family protein with Dil domain | chr4:14172280-14181771 FORWARD LENGTH=1516
TR21438|c0_g1_i2	0	0	15.02	882.22	724.42	558.22	0	0	0.595357	32.434	30.3598	25.8222	7.66848	4.13768	1.6816e-82	2.4439e-80	LOC_Os10g36924.1	protein|aquaporin protein, putative, expressed	AT1G80760.1	| Symbols: NIP6;1, NIP6, NLM7 | NOD26-like intrinsic protein 6;1 | chr1:30350640-30352015 REVERSE LENGTH=305
TR9473|c1_g3_i1	0	0	0	407.79	380.18	360.8	0	0	0	14.992	15.933	16.6899	11.8797	3.22947	1.73965e-82	2.51563e-80	LOC_Os05g49160.2	protein|expressed protein	AT5G64130.3	| Symbols: | cAMP-regulated phosphoprotein 19-related protein | chr5:25664547-25665339 REVERSE LENGTH=140
TR6574|c1_g1_i3	0	0	0	536	360.69	414.49	0	0	0	19.7055	15.1162	19.1735	12.0675	3.41815	2.61634e-82	3.7459e-80	NA	NA	AT5G55060.1	| Symbols: | unknown protein; FUNCTIONS IN: molecular_function unknown; INVOLVED IN: biological_process unknown; LOCATED IN: cellular_component unknown; EXPRESSED IN: 25 plant structures; EXPRESSED DURING: 15 growth stages; BEST Arabidopsis thaliana protein match is: unknown protein (TAIR:AT5G58510.1); Has 223 Blast hits to 218 proteins in 80 species: Archae - 0; Bacteria - 2; Metazoa - 117; Fung…
TR31753|c2_g1_i2	0	0	0	399.43	390.28	351.58	0	0	0	14.6847	16.3563	16.2634	11.8693	3.21902	3.2449e-82	4.62295e-80	NA	NA	AT4G18975.1	| Symbols: | Pentatricopeptide repeat (PPR) superfamily protein | chr4:10392170-10393665 REVERSE LENGTH=287
TR10338|c0_g2_i2	10	16	11	524.05	547.77	478.73	0.404381	0.666263	0.436014	19.2662	22.9565	22.1452	5.91575	3.68779	7.76725e-81	1.0697e-78	NA	NA	NA	NA
TR10667|c0_g2_i1	4.77	12	2	561.46	534.81	628.85	0.19289	0.499698	0.0792753	20.6415	22.4134	29.0894	7.04474	3.84228	7.99754e-81	1.09619e-78	LOC_Os11g04660.1	protein|strictosidine synthase, putative, expressed	AT3G57030.1	| Symbols: | Calcium-dependent phosphotriesterase superfamily protein | chr3:21101653-21103204 REVERSE LENGTH=374
TR4192|c1_g1_i1	40	50	42	816	780	650	1.61752	2.08207	1.66478	29.9995	32.6891	30.0678	4.62022	4.25243	2.76531e-80	3.73718e-78	LOC_Os03g32580.1	protein|BRASSINOSTEROID INSENSITIVE 1-associated receptor kinase 1 precursor, putative, expressed	AT5G21090.1	| Symbols: | Leucine-rich repeat (LRR) family protein | chr5:7164758-7166904 FORWARD LENGTH=218
TR22033|c0_g1_i1	66	70.04	19.02	9770.94	8042.83	7781.84	2.66891	2.91657	0.753908	359.219	337.068	359.973	7.88094	7.71671	2.65026e-79	3.46825e-77	LOC_Os06g07120.1	protein|dehydrodolichyl diphosphate synthase, putative, expressed	AT2G17570.1	| Symbols: | Undecaprenyl pyrophosphate synthetase family protein | chr2:7645086-7645973 FORWARD LENGTH=295
TR8086|c0_g1_i2	111.79	135.56	111.28	1798.36	1532.87	1442.92	4.52057	5.64492	4.41088	66.115	64.2412	66.7468	4.2698	5.35966	7.29832e-79	9.50787e-77	LOC_Os01g68330.1	protein|antigen peptide transporter-like 1, chloroplast precursor, putative, expressed	AT1G70610.1	| Symbols: ATTAP1, TAP1 | transporter associated with antigen processing protein 1 | chr1:26622086-26626331 FORWARD LENGTH=700
TR32642|c0_g1_i1	0	0	0	393.44	377.12	311.58	0	0	0	14.4644	15.8048	14.4131	11.7872	3.13674	1.22062e-78	1.58303e-76	LOC_Os03g21540.1	protein|TKL_IRAK_CrRLK1L-1.8 - The CrRLK1L-1 subfamily has homology to the CrRLK1L homolog, expressed	AT3G51550.1	| Symbols: FER | Malectin/receptor-like protein kinase family protein | chr3:19117877-19120564 REVERSE LENGTH=895
TR30399|c2_g2_i1	0	0	0	378	369.71	335	0	0	0	13.8968	15.4942	15.4965	11.7937	3.143	1.52567e-78	1.96107e-76	LOC_Os03g15570.1	protein|STE_MEKK_ste11_MAP3K.12 - STE kinases include homologs to sterile 7, sterile 11 and sterile 20 from yeast, expressed	AT4G08500.1	| Symbols: MEKK1, ATMEKK1, MAPKKK8, ARAKIN | MAPK/ERK kinase kinase 1 | chr4:5404272-5407062 REVERSE LENGTH=608
TR9021|c0_g1_i1	31	22	10	976.82	785	731	1.25358	0.916112	0.396376	35.9119	32.8986	33.8147	5.81547	4.36993	3.86531e-78	4.92461e-76	LOC_Os10g36690.3	protein|dehydration response related protein, putative, expressed	AT4G10440.1	| Symbols: | S-adenosyl-L-methionine-dependent methyltransferases superfamily protein | chr4:6459728-6461932 REVERSE LENGTH=633
TR5890|c0_g1_i1	33	40	37	725	696	561.98	1.33446	1.66566	1.46659	26.6539	29.1687	25.9961	4.70165	4.06768	5.66121e-78	7.18104e-76	LOC_Os07g42420.1	protein|3-oxoacyl-synthase, putative, expressed	AT1G74960.2	| Symbols: FAB1, KAS2 | fatty acid biosynthesis 1 | chr1:28152564-28155948 REVERSE LENGTH=541
TR18880|c1_g1_i5	3.37	0	7.57	453.64	421.61	398.47	0.136276	0	0.300057	16.6776	17.6693	18.4325	7.3494	3.38743	1.06426e-77	1.34408e-75	NA	NA	NA	NA
TR30837|c0_g1_i1	116.56	101.51	84.84	2456.42	1765.28	1686.92	4.71346	4.22702	3.36286	90.3079	73.9813	78.0338	4.80396	5.63884	1.43449e-77	1.79597e-75	LOC_Os09g37250.1	protein|high mobility group, putative, expressed	AT1G76110.1	| Symbols: | HMG (high mobility group) box protein with ARID/BRIGHT DNA-binding domain | chr1:28555287-28557465 REVERSE LENGTH=338
TR28306|c0_g1_i2	0	0	0	411.1	391.87	289.25	0	0	0	15.1137	16.4229	13.3802	11.7946	3.14441	2.54419e-77	3.15796e-75	LOC_Os01g44040.1	protein|CAS1 domain-containing protein 1 precursor, putative, expressed	AT2G34410.1	| Symbols: | O-acetyltransferase family protein | chr2:14518719-14522053 FORWARD LENGTH=540
TR39664|c3_g5_i5	0	0	0	360.03	388.03	318.51	0	0	0	13.2362	16.262	14.7337	11.7703	3.11964	4.85157e-77	5.97073e-75	LOC_Os06g49870.1	protein|tRNA-dihydrouridine synthase, putative, expressed	AT5G67220.1	| Symbols: | FMN-linked oxidoreductases superfamily protein | chr5:26820276-26821926 REVERSE LENGTH=423
TR33785|c0_g1_i3	16	31.05	7	815.97	811.11	783.72	0.647009	1.29297	0.277463	29.9984	33.9929	36.2534	6.01176	4.32863	6.44943e-77	7.90356e-75	LOC_Os08g01450.1	protein|cytochrome P450, putative, expressed	AT3G48310.1	| Symbols: CYP71A22 | cytochrome P450, family 71, subfamily A, polypeptide 22 | chr3:17888192-17889749 FORWARD LENGTH=490
TR42462|c2_g2_i5	0	0	0	415.27	358.73	293.6	0	0	0	15.267	15.034	13.5814	11.7632	3.1128	2.23807e-76	2.69697e-74	NA	NA	NA	NA
TR27666|c0_g1_i1	6	10	6	503.97	531	352	0.242628	0.416415	0.237826	18.528	22.2537	16.2829	6.47889	3.50489	5.01856e-76	5.97291e-74	LOC_Os06g06980.1	protein|caffeoyl-CoA O-methyltransferase, putative, expressed	AT4G26220.1	| Symbols: | S-adenosyl-L-methionine-dependent methyltransferases superfamily protein | chr4:13284179-13285146 FORWARD LENGTH=232
TR22545|c2_g5_i1	0	0	0	377.32	356.89	294.44	0	0	0	13.8718	14.9569	13.6202	11.7135	3.06273	5.07031e-76	6.00977e-74	NA	NA	NA	NA
TR42697|c0_g1_i1	18.3	27.1	11.38	978.64	631.44	642	0.740017	1.12848	0.451076	35.9788	26.4631	29.6977	5.8265	4.21797	9.38867e-76	1.10378e-73	LOC_Os08g06100.1	protein|O-methyltransferase, putative, expressed	AT5G54160.1	| Symbols: ATOMT1, OMT1 | O-methyltransferase 1 | chr5:21982075-21984167 FORWARD LENGTH=363
TR30170|c0_g1_i1	13.66	15.98	12.34	590.77	459.41	458.07	0.552384	0.665431	0.489128	21.7191	19.2535	21.1895	5.68827	3.64745	2.39625e-75	2.80575e-73	NA	NA	NA	NA
TR15857|c0_g1_i6	0	1.88	0	350.65	359.73	312.14	0	0.0782859	0	12.8913	15.076	14.439	9.32395	3.06143	2.47898e-75	2.89091e-73	LOC_Os03g18970.1	protein|protein phosphotase protein, putative, expressed	AT1G68410.1	| Symbols: | Protein phosphatase 2C family protein | chr1:25650262-25652255 REVERSE LENGTH=436
TR1391|c0_g1_i1	1	2	1	400	332	372	0.0404381	0.0832829	0.0396376	14.7056	13.9138	17.208	8.50435	3.17998	4.66769e-75	5.42145e-73	NA	NA	NA	NA
TR13412|c0_g2_i1	5	11	10	466.11	543.94	584.53	0.20219	0.458056	0.396376	17.1361	22.796	27.0393	6.47778	3.73602	5.60759e-75	6.48708e-73	LOC_Os03g55030.1	protein|UDP-glucoronosyl and UDP-glucosyl transferase domain containing protein, expressed	AT3G02100.1	| Symbols: | UDP-Glycosyltransferase superfamily protein | chr3:368840-370484 REVERSE LENGTH=464
TR6591|c0_g1_i6	0	2.7	0	385.33	348.47	287.86	0	0.112432	0	14.1663	14.6041	13.3159	8.87988	3.0539	7.14503e-75	8.20005e-73	LOC_Os07g08140.1	protein|heat stress transcription factor, putative, expressed	AT2G26150.1	| Symbols: ATHSFA2, HSFA2 | heat shock transcription factor A2 | chr2:11135856-11137217 FORWARD LENGTH=345
TR42508|c1_g1_i4	8	15.1	9	708.45	532.94	809.31	0.323505	0.628786	0.356739	26.0455	22.335	37.4372	6.54158	4.1026	9.09527e-75	1.0397e-72	NA	NA	NA	NA
TR39686|c7_g2_i3	0	0	0	361	353	287	0	0	0	13.2718	14.7939	13.2761	11.6747	3.02373	2.95974e-74	3.33068e-72	LOC_Os10g35520.1	protein|hydrolase, alpha/beta fold family domain containing protein, expressed	AT4G02340.1	| Symbols: | alpha/beta-Hydrolases superfamily protein | chr4:1035722-1037403 FORWARD LENGTH=324
TR28316|c4_g5_i1	3.76	0	1.21	540.76	378.7	316.49	0.152047	0	0.0479615	19.8805	15.871	14.6402	8.35339	3.32204	3.46871e-74	3.88832e-72	LOC_Os01g43774.1	protein|cytochrome P450 72A1, putative, expressed	AT3G14610.1	| Symbols: CYP72A7 | cytochrome P450, family 72, subfamily A, polypeptide 7 | chr3:4912565-4914503 FORWARD LENGTH=512
TR34296|c0_g1_i1	0	0	0	350.33	342.64	295.83	0	0	0	12.8795	14.3597	13.6845	11.6602	3.009	1.3068e-73	1.43703e-71	NA	NA	NA	NA
TR1233|c0_g2_i2	0	0	0	367.45	318.38	302.71	0	0	0	13.5089	13.343	14.0028	11.6603	3.00904	6.66961e-73	7.27893e-71	NA	NA	NA	NA
TR41427|c0_g1_i1	54.75	103.09	54.97	1503.74	1294.9	1276.51	2.21398	4.29282	2.17888	55.2836	54.2681	59.049	4.80193	5.11166	1.68467e-72	1.8248e-70	LOC_Os08g01510.1	protein|cytochrome P450, putative, expressed	AT3G48270.1	| Symbols: CYP71A26 | cytochrome P450, family 71, subfamily A, polypeptide 26 | chr3:17876571-17878173 FORWARD LENGTH=489
TR22842|c0_g1_i1	18	10	1	690.99	748.13	511	0.727885	0.416415	0.0396376	25.4036	31.3534	23.6379	6.56154	3.99993	1.99735e-72	2.15543e-70	LOC_Os12g35330.1	protein|OsGrx_C12 - glutaredoxin subgroup III, expressed	AT2G47880.1	| Symbols: | Glutaredoxin family protein | chr2:19605124-19605432 FORWARD LENGTH=102
TR11977|c0_g1_i2	30.84	18	16	977.5	649.23	630.52	1.24711	0.749546	0.634202	35.9369	27.2086	29.1667	5.62688	4.22412	3.71092e-72	3.97495e-70	NA	NA	NA	NA
TR1115|c0_g1_i1	18.41	23.77	24.09	560.64	574.11	425.9	0.744465	0.989818	0.954871	20.6114	24.0604	19.7013	5.08331	3.70654	4.04112e-72	4.31267e-70	NA	NA	NA	NA
TR33852|c0_g1_i3	40.39	30.7	35.01	688.37	636.99	600.55	1.63329	1.27839	1.38771	25.3073	26.6957	27.7803	4.71116	4.03222	4.07699e-72	4.33495e-70	LOC_Os02g51110.1	protein|aquaporin protein, putative, expressed	AT4G18910.1	| Symbols: NIP1;2, NLM2, ATNLM2 | NOD26-like intrinsic protein 1;2 | chr4:10366211-10368179 FORWARD LENGTH=294
TR34112|c0_g1_i2	59.82	82.46	92.86	1787.37	1097.58	1300.96	2.41901	3.43375	3.68075	65.7109	45.9986	60.18	4.69557	5.14984	1.35311e-71	1.41276e-69	LOC_Os03g56310.2	protein|5-nucleotidase domain-containing protein, putative, expressed	AT1G75210.1	| Symbols: | HAD-superfamily hydrolase, subfamily IG, 5'-nucleotidase | chr1:28223990-28228751 FORWARD LENGTH=642
TR21228|c0_g1_i3	0	0	0	414.09	309.08	287.7	0	0	0	15.2236	12.9533	13.3085	11.6853	3.03447	1.93371e-71	2.01169e-69	NA	NA	NA	NA
TR8155|c0_g1_i12	0	0	0	436.81	337.06	265.76	0	0	0	16.0589	14.1259	12.2936	11.7186	3.06825	2.37762e-71	2.46463e-69	NA	NA	NA	NA
TR28097|c3_g1_i1	12.92	11.18	6.23	601.92	441.76	395.57	0.52246	0.465552	0.246942	22.129	18.5138	18.2983	6.0704	3.56524	2.66134e-71	2.74888e-69	LOC_Os03g35600.1	protein|serine/threonine-protein kinase receptor precursor, putative, expressed	AT4G27290.1	| Symbols: | S-locus lectin protein kinase family protein | chr4:13666281-13669202 FORWARD LENGTH=783
TR38425|c0_g2_i1	217	245	181	3354.15	2897.84	2237.98	8.77506	10.2022	7.17441	123.312	121.446	103.525	4.24378	6.1819	9.80532e-71	9.95016e-69	LOC_Os01g02050.1	protein|phosphoenolpyruvate carboxylase, putative, expressed	AT1G68750.1	| Symbols: ATPPC4, PPC4 | phosphoenolpyruvate carboxylase 4 | chr1:25822942-25828104 REVERSE LENGTH=1032
TR13776|c0_g1_i1	76	63	75.07	990.85	859	776.88	3.07329	2.62341	2.9756	36.4277	35.9999	35.937	4.14565	4.50156	1.12208e-70	1.13468e-68	LOC_Os07g47540.1	protein|DUF567 domain containing protein, putative, expressed	AT3G14260.1	| Symbols: | Protein of unknown function (DUF567) | chr3:4747986-4748779 REVERSE LENGTH=230
TR8932|c0_g1_i1	43	68	21	1663	1640	1434	1.73884	2.83162	0.83239	61.1386	68.7309	66.3342	5.69526	5.30451	1.29186e-70	1.30181e-68	LOC_Os01g51980.1	protein|alliin lyase precursor, putative, expressed	AT1G34040.1	| Symbols: | Pyridoxal phosphate (PLP)-dependent transferases superfamily protein | chr1:12374433-12376179 FORWARD LENGTH=457
TR31766|c0_g1_i2	17.02	11.15	8.93	594.21	462.6	410.5	0.688256	0.464302	0.353964	21.8456	19.3871	18.989	5.81101	3.59946	2.66034e-70	2.67152e-68	LOC_Os10g36530.2	protein|mutS domain V family protein, expressed	AT5G54090.1	| Symbols: | DNA mismatch repair protein MutS, type 2 | chr5:21948283-21952550 REVERSE LENGTH=796
TR16501|c0_g1_i3	0	22	16	748.23	724.16	709.97	0	0.916112	0.634202	27.508	30.3489	32.8419	6.39313	4.17874	3.57875e-70	3.58136e-68	LOC_Os01g07870.1	protein|ABC transporter family protein, putative, expressed	AT3G13080.1	| Symbols: ATMRP3, MRP3, ABCC3 | multidrug resistance-associated protein 3 | chr3:4196019-4201250 REVERSE LENGTH=1514
TR15376|c0_g1_i5	0	0	0	315.49	331.75	270.74	0	0	0	11.5987	13.9033	12.5239	11.5528	2.90102	6.37113e-70	6.35377e-68	LOC_Os03g62650.1	protein|ion channel DMI1-like, chloroplast precursor, putative, expressed	AT5G49960.1	| Symbols: | unknown protein; CONTAINS InterPro DOMAIN/s: Protein of unknown function DUF1012 (InterPro:IPR010420); BEST Arabidopsis thaliana protein match is: Protein of unknown function (DUF1012) (TAIR:AT5G02940.1); Has 1807 Blast hits to 1807 proteins in 277 species: Archae - 0; Bacteria - 0; Metazoa - 736; Fungi - 347; Plants - 385; Viruses - 0; Other Eukaryotes - 339 (source: NCBI BLink). | …
TR21711|c0_g1_i1	0	2	0	337	298	278	0	0.0832829	0	12.3895	12.4889	12.8598	9.08624	2.89579	1.42061e-69	1.39272e-67	NA	NA	NA	NA
TR15668|c1_g1_i1	0	0	0	329.2	309.81	263.1	0	0	0	12.1027	12.9839	12.1705	11.5255	2.87376	2.2745e-69	2.20741e-67	NA	NA	AT5G45410.1	| Symbols: | unknown protein; BEST Arabidopsis thaliana protein match is: unknown protein (TAIR:AT4G25030.2); Has 124 Blast hits to 124 proteins in 34 species: Archae - 2; Bacteria - 31; Metazoa - 0; Fungi - 0; Plants - 91; Viruses - 0; Other Eukaryotes - 0 (source: NCBI BLink). | chr5:18402071-18403282 REVERSE LENGTH=342
TR31753|c2_g1_i7	0	3	1	414.7	314.02	278.35	0	0.124924	0.0396376	15.246	13.1603	12.876	8.35778	3.0311	2.99304e-69	2.89504e-67	NA	NA	AT4G18975.1	| Symbols: | Pentatricopeptide repeat (PPR) superfamily protein | chr4:10392170-10393665 REVERSE LENGTH=287
TR15305|c3_g1_i8	217.09	307.85	249.7	3605.29	2765.99	2545.16	8.7787	12.8193	9.89752	132.545	115.92	117.734	4.05998	6.26692	5.42735e-69	5.21476e-67	LOC_Os04g41960.1	protein|NADP-dependent oxidoreductase, putative, expressed	AT5G16990.1	| Symbols: | Zinc-binding dehydrogenase family protein | chr5:5581831-5583849 REVERSE LENGTH=343
TR9802|c1_g1_i2	0	5	0.79	434.84	423.95	263.02	0	0.208207	0.0313137	15.9865	17.7674	12.1668	8.01823	3.18103	8.93719e-69	8.55869e-67	LOC_Os10g39130.1	protein|OsMADS56 - MADS-box family gene with MIKCc type-box, expressed	AT2G45660.1	| Symbols: AGL20, SOC1, ATSOC1 | AGAMOUS-like 20 | chr2:18807799-18810193 REVERSE LENGTH=214
TR418|c0_g1_i1	137	125	85	1978.58	1843.3	1645.22	5.54001	5.20518	3.3692	72.7406	77.251	76.1048	4.50079	5.54556	1.03839e-68	9.87869e-67	LOC_Os07g42420.1	protein|3-oxoacyl-synthase, putative, expressed	AT1G74960.2	| Symbols: FAB1, KAS2 | fatty acid biosynthesis 1 | chr1:28152564-28155948 REVERSE LENGTH=541
TR27128|c0_g1_i1	0	0	3	348	291.41	307	0	0	0.118913	12.7939	12.2127	14.2012	8.64971	2.95309	1.12927e-68	1.0708e-66	NA	NA	NA	NA
TR39496|c0_g1_i1	608	652	467	7987.24	8397.91	7960.12	24.5863	27.1502	18.5108	293.643	351.949	368.22	4.35485	7.71623	1.77203e-68	1.6748e-66	LOC_Os07g05640.1	protein|transporter family protein, putative, expressed	AT1G30220.1	| Symbols: ATINT2, INT2 | inositol transporter 2 | chr1:10632957-10635439 REVERSE LENGTH=580
TR43013|c0_g1_i1	234	259	191	3253.93	2750	2269	9.46251	10.7851	7.57079	119.628	115.25	104.96	4.11913	6.15369	6.4203e-68	5.98973e-66	NA	NA	AT3G62820.1	| Symbols: | Plant invertase/pectin methylesterase inhibitor superfamily protein | chr3:23229782-23230366 FORWARD LENGTH=194
TR39426|c0_g1_i3	0	0	0	437.5	422.66	237.05	0	0	0	16.0843	17.7133	10.9655	11.7886	3.13907	7.74673e-68	7.20396e-66	LOC_Os04g58390.1	protein|allantoinase, putative, expressed	AT4G04955.1	| Symbols: ATALN, ALN | allantoinase | chr4:2522301-2525259 REVERSE LENGTH=506
TR20489|c0_g1_i2	0	2.12	0	410	299	258.13	0	0.0882799	0	15.0733	12.5308	11.9406	9.08847	2.96795	9.97441e-68	9.24583e-66	NA	NA	NA	NA
TR5785|c0_g1_i2	0	3.71	0	338.34	302.41	309.9	0	0.15449	0	12.4387	12.6737	14.3354	8.38596	2.96141	1.13234e-67	1.04628e-65	NA	NA	NA	NA
TR34125|c0_g1_i1	36.13	42.96	30.12	642.7	635.39	491.45	1.46103	1.78892	1.19389	23.6283	26.6286	22.7336	4.54307	3.90831	3.07762e-67	2.83464e-65	LOC_Os06g50340.1	protein|receptor protein kinase CLAVATA1 precursor, putative, expressed	AT1G75820.1	| Symbols: CLV1, FAS3, FLO5, ATCLV1 | Leucine-rich receptor-like protein kinase family protein | chr1:28463631-28466652 REVERSE LENGTH=980
TR23900|c0_g1_i1	0	1	0	348	327.93	232	0	0.0416415	0	12.7939	13.7432	10.7319	9.82502	2.87545	4.08361e-67	3.74928e-65	NA	NA	NA	NA
TR33617|c1_g2_i5	14.77	7	0	749.99	572.44	833.43	0.59727	0.29149	0	27.5727	23.9904	38.5529	7.13961	4.16816	6.47537e-67	5.88913e-65	LOC_Os01g23530.1	protein|terpene synthase, putative, expressed	AT4G16740.1	| Symbols: ATTPS03, TPS03 | terpene synthase 03 | chr4:9407856-9410877 FORWARD LENGTH=565
TR34593|c0_g1_i1	106.18	106.09	84.45	1449.19	1092.11	990.33	4.29371	4.41774	3.3474	53.2781	45.7693	45.8108	4.09443	4.92636	8.28144e-67	7.50807e-65	NA	NA	NA	NA
TR15668|c1_g1_i8	1	2	1	425	298.01	267.21	0.0404381	0.0832829	0.0396376	15.6247	12.4893	12.3606	8.32834	3.00438	9.88582e-67	8.93462e-65	NA	NA	AT5G45410.1	| Symbols: | unknown protein; BEST Arabidopsis thaliana protein match is: unknown protein (TAIR:AT4G25030.2); Has 124 Blast hits to 124 proteins in 34 species: Archae - 2; Bacteria - 31; Metazoa - 0; Fungi - 0; Plants - 91; Viruses - 0; Other Eukaryotes - 0 (source: NCBI BLink). | chr5:18402071-18403282 REVERSE LENGTH=342
TR5988|c4_g2_i5	0	5.05	2.26	350.75	331.49	278.14	0	0.210289	0.089581	12.895	13.8924	12.8662	7.49438	2.9716	1.00636e-66	9.06693e-65	LOC_Os05g41290.1	protein|disease resistance RPP13-like protein 1, putative, expressed	AT3G14470.1	| Symbols: | NB-ARC domain-containing disease resistance protein | chr3:4857940-4861104 FORWARD LENGTH=1054
TR34296|c0_g1_i2	1.43	2.86	0	325.67	287.36	291.17	0.0578264	0.119095	0	11.9729	12.043	13.469	8.12069	2.8887	1.09538e-66	9.83835e-65	NA	NA	AT4G12560.1	| Symbols: CPR30 | F-box and associated interaction domains-containing protein | chr4:7441815-7443157 FORWARD LENGTH=413
TR15323|c1_g1_i3	3.78	0	0	310.92	314.65	285.65	0.152856	0	0	11.4307	13.1867	13.2136	8.2892	2.89897	2.03519e-66	1.80551e-64	LOC_Os01g07760.2	protein|phospholipase D, putative, expressed	AT3G15730.1	| Symbols: PLDALPHA1, PLD | phospholipase D alpha 1 | chr3:5330835-5333474 FORWARD LENGTH=810
TR12208|c0_g1_i1	61	119.53	88.39	1695.91	1201.92	1151.99	2.46672	4.9774	3.50357	62.3485	50.3714	53.2889	4.45158	5.10644	3.79908e-66	3.33961e-64	LOC_Os02g24950.1	protein|transposon protein, putative, CACTA, En/Spm sub-class, expressed	NA	NA
TR34963|c0_g1_i1	0	2	0	429	278	280	0	0.0832829	0	15.7718	11.6507	12.9523	9.18997	3.00015	3.83317e-66	3.35937e-64	NA	NA	NA	NA
TR34350|c4_g1_i4	161.98	262.51	164.12	2820.08	2689.79	2679.52	6.55016	10.9313	6.50533	103.678	112.727	123.95	4.3467	6.14302	1.04186e-65	9.02142e-64	LOC_Os02g15550.2	protein|spermidine synthase, putative, expressed	AT5G53120.6	| Symbols: SPDS3 | spermidine synthase 3 | chr5:21535429-21537653 FORWARD LENGTH=386
TR19690|c0_g1_i1	742	851.03	701	7624.11	7299.83	6258.98	30.005	35.4381	27.786	280.293	305.929	289.529	3.7406	7.54122	2.25085e-65	1.93166e-63	LOC_Os01g37590.1	protein|peptide transporter PTR2, putative, expressed	AT2G26690.1	| Symbols: | Major facilitator superfamily protein | chr2:11347347-11350916 REVERSE LENGTH=577
TR1197|c0_g1_i3	0	0.46	0	346.84	261.51	256.92	0	0.0191551	0	12.7512	10.9596	11.8846	10.439	2.81277	6.87972e-65	5.85201e-63	NA	NA	NA	NA
TR15694|c0_g1_i3	0	0	1.02	348.48	370.12	218.3	0	0	0.0404304	12.8115	15.5114	10.0981	9.84666	2.91682	2.08494e-64	1.75286e-62	NA	NA	NA	NA
TR41698|c0_g2_i1	93	114	100.13	1088.37	873.39	912.05	3.76074	4.74713	3.96892	40.0129	36.603	42.1897	3.76567	4.65947	2.30405e-64	1.92588e-62	LOC_Os03g08110.1	protein|hydrolase protein, putative, expressed	AT1G17430.1	| Symbols: | alpha/beta-Hydrolases superfamily protein | chr1:5982310-5983919 FORWARD LENGTH=332
TR36306|c0_g1_i2	0	0	0	311.03	258.2	258.95	0	0	0	11.4347	10.8209	11.9785	11.4062	2.75354	3.27389e-64	2.72865e-62	NA	NA	NA	NA
TR6885|c0_g2_i2	13.94	16.35	17.75	426.34	465.23	364.97	0.563707	0.680838	0.703568	15.674	19.4974	16.8828	5.23541	3.39376	5.68295e-64	4.68252e-62	LOC_Os08g33550.1	protein|transposon protein, putative, Mutator sub-class, expressed	NA	NA
TR30664|c2_g1_i2	41.45	76.47	68.51	842.59	757.19	661.67	1.67616	3.18432	2.71557	30.977	31.7331	30.6076	4.14325	4.28444	2.3842e-63	1.93147e-61	LOC_Os04g33590.1	protein|hydrolase, alpha/beta fold family protein, putative, expressed	AT3G48410.1	| Symbols: | alpha/beta-Hydrolases superfamily protein | chr3:17925786-17928100 REVERSE LENGTH=385
TR29346|c0_g1_i3	18.02	27.01	13.28	483.13	583.85	431.4	0.728694	1.12474	0.526388	17.7618	24.4686	19.9558	5.20986	3.64986	3.70977e-63	2.98859e-61	LOC_Os01g58220.1	protein|translation initiation factor SUI1, putative, expressed	AT1G54290.1	| Symbols: | Translation initiation factor SUI1 family protein | chr1:20268710-20269390 REVERSE LENGTH=113
TR37961|c1_g1_i1	23.85	40.93	16.12	618.3	731.47	551.45	0.964448	1.70438	0.638959	22.7312	30.6552	25.509	5.08483	3.99816	4.21612e-63	3.38707e-61	LOC_Os02g14150.1	protein|transposon protein, putative, unclassified, expressed	AT2G06500.1	| Symbols: | hAT family dimerisation domain | chr2:2580718-2583223 REVERSE LENGTH=582
TR41037|c0_g1_i1	13	10	1	526.87	414.8	505.15	0.525695	0.416415	0.0396376	19.3699	17.3839	23.3673	6.42364	3.58797	1.2252e-62	9.70794e-61	LOC_Os10g27330.1	protein|glycerol-3-phosphate acyltransferase, putative, expressed	AT1G06520.1	| Symbols: ATGPAT1, GPAT1 | glycerol-3-phosphate acyltransferase 1 | chr1:1994170-1996067 REVERSE LENGTH=585
TR42458|c3_g1_i1	2	0	1	328.55	321.29	207.01	0.0808761	0	0.0396376	12.0788	13.465	9.5759	8.48063	2.79131	1.23895e-62	9.79004e-61	NA	NA	NA	NA
TR39385|c0_g2_i1	0	0	0	277	308	225	0	0	0	10.1836	12.908	10.4081	11.3686	2.71613	1.32883e-62	1.04717e-60	NA	NA	NA	NA
TR34069|c1_g1_i1	27	11	6	636.71	669.63	616.83	1.09183	0.458056	0.237826	23.408	28.0636	28.5334	5.9571	4.00251	2.08983e-62	1.63794e-60	LOC_Os10g30290.1	protein|GDSL-like lipase/acylhydrolase, putative, expressed	AT3G14820.1	| Symbols: | GDSL-like Lipase/Acylhydrolase superfamily protein | chr3:4978726-4980241 FORWARD LENGTH=351
TR33704|c0_g1_i2	2	4	2	496.44	286.58	315.98	0.0808761	0.166566	0.0792753	18.2511	12.0103	14.6166	7.55547	3.16103	2.93568e-62	2.29467e-60	NA	NA	NA	NA
TR28674|c0_g1_i2	4.97	1	0	396.08	286.56	379.02	0.200977	0.0416415	0	14.5615	12.0095	17.5328	7.91235	3.1293	3.12792e-62	2.43835e-60	LOC_Os10g02920.1	protein|cytochrome b561, putative, expressed	AT1G14730.1	| Symbols: | Cytochrome b561/ferric reductase transmembrane protein family | chr1:5073244-5074568 FORWARD LENGTH=224
TR31899|c0_g1_i1	322	226	213	5178	3999	4840.25	13.0211	9.41097	8.44282	190.364	167.594	223.901	4.73122	6.90554	4.1883e-62	3.25618e-60	NA	NA	NA	NA
TR39002|c0_g1_i5	0	0	0	321.08	298.6	206.19	0	0	0	11.8042	12.5141	9.53796	11.3874	2.73555	4.37101e-62	3.38911e-60	NA	NA	NA	NA
TR3415|c0_g2_i1	1	1	0	345.04	251.84	228	0.0404381	0.0416415	0	12.6851	10.5544	10.5469	8.92781	2.7402	6.15226e-62	4.75747e-60	NA	NA	NA	NA
TR31766|c0_g1_i4	0	0	0	316.71	246.44	236.96	0	0	0	11.6435	10.3281	10.9613	11.3515	2.69889	7.19499e-62	5.54897e-60	LOC_Os10g36530.2	protein|mutS domain V family protein, expressed	AT5G54090.1	| Symbols: | DNA mismatch repair protein MutS, type 2 | chr5:21948283-21952550 REVERSE LENGTH=796
TR37450|c0_g1_i1	0	0	0	297.33	263.1	214.98	0	0	0	10.9311	11.0263	9.94457	11.3029	2.65026	1.46758e-61	1.12583e-59	NA	NA	NA	NA
TR19739|c0_g1_i1	5	26	2	1101.38	813.98	966	0.20219	1.08268	0.0792753	40.4912	34.1132	44.6854	6.98226	4.57488	1.61504e-61	1.23568e-59	LOC_Os01g24980.1	protein|naringenin,2-oxoglutarate 3-dioxygenase, putative, expressed	AT1G17020.1	| Symbols: SRG1, ATSRG1 | senescence-related gene 1 | chr1:5820258-5821741 FORWARD LENGTH=358
TR21211|c0_g2_i3	11.02	21.4	9.95	528.1	395.5	411.88	0.445627	0.891127	0.394394	19.4151	16.575	19.0528	5.50369	3.47583	2.04459e-61	1.5602e-59	LOC_Os12g37970.1	protein|MYB family transcription factor, putative, expressed	AT5G59780.3	| Symbols: MYB59, ATMYB59-3 | myb domain protein 59 | chr5:24082425-24083350 REVERSE LENGTH=235
TR26374|c1_g1_i1	17.88	28.64	18.37	453.12	511.98	407.79	0.723033	1.19261	0.728143	16.6585	21.4566	18.8636	4.93517	3.5328	3.11585e-61	2.35899e-59	LOC_Os02g04740.1	protein|molybdenum cofactor synthesis protein 2 large subunit, putative, expressed	AT2G43760.1	| Symbols: | molybdopterin biosynthesis MoaE family protein | chr2:18133276-18133872 FORWARD LENGTH=198
TR32735|c0_g1_i1	47	44	36	809.01	568	570	1.90059	1.83222	1.42695	29.7425	23.8044	26.3671	4.45982	4.05021	3.13707e-61	2.36886e-59	LOC_Os03g07450.1	protein|homeobox associated leucine zipper, putative, expressed	AT1G69780.1	| Symbols: ATHB13 | Homeobox-leucine zipper protein family | chr1:26259166-26260465 FORWARD LENGTH=294
TR2351|c0_g1_i2	0	0	0	319.08	295.29	202.05	0	0	0	11.7307	12.3753	9.34646	11.3702	2.7183	3.66448e-61	2.75991e-59	LOC_Os03g50330.1	protein|CAMK_KIN1/SNF1/Nim1_like.18 - CAMK includes calcium/calmodulin depedent protein kinases, expressed	AT5G60550.1	| Symbols: GRIK2, ATSNAK1 | geminivirus rep interacting kinase 2 | chr5:24340135-24342356 FORWARD LENGTH=407
TR25260|c1_g1_i3	0	0	0	316.91	257.69	215.67	0	0	0	11.6509	10.7996	9.97649	11.3282	2.67581	3.91676e-61	2.94225e-59	LOC_Os03g27280.1	protein|CAMK_CAMK_like.19 - CAMK includes calcium/calmodulin depedent protein kinases, expressed	AT1G78290.2	| Symbols: | Protein kinase superfamily protein | chr1:29457457-29458909 REVERSE LENGTH=343
TR34728|c0_g1_i6	4	0	2	493.64	321.28	259.04	0.161752	0	0.0792753	18.1482	13.4646	11.9827	7.89414	3.11574	4.79542e-61	3.59296e-59	NA	NA	NA	NA
TR12199|c0_g1_i2	6	6	5	410.05	302.62	291.06	0.242628	0.249849	0.198188	15.0751	12.6825	13.4639	6.37855	3.0429	5.46117e-61	4.0812e-59	LOC_Os01g09570.1	protein|6-phosphofructokinase, putative, expressed	AT4G26270.1	| Symbols: PFK3 | phosphofructokinase 3 | chr4:13301094-13304030 REVERSE LENGTH=489
TR42498|c2_g1_i1	2	0	0	321	247	226	0.0808761	0	0	11.8013	10.3515	10.4543	8.87259	2.68771	5.85358e-61	4.36318e-59	NA	NA	NA	NA
TR18925|c0_g3_i3	0	0	0	326.71	240.47	231.26	0	0	0	12.0112	10.0779	10.6977	11.3462	2.6937	8.62666e-61	6.36458e-59	NA	NA	NA	NA
TR28387|c2_g1_i6	0	0	0	349.25	231.81	271.61	0	0	0	12.8398	9.71495	12.5642	11.4474	2.79496	1.01394e-60	7.44269e-59	LOC_Os07g36544.2	protein|serine/threonine-protein kinase receptor precursor, putative, expressed	AT4G21380.1	| Symbols: ARK3, RK3 | receptor kinase 3 | chr4:11389219-11393090 REVERSE LENGTH=850
TR42458|c2_g1_i1	0	0	0	251	277	232.28	0	0	0	9.22777	11.6088	10.7448	11.2841	2.63072	1.06874e-60	7.8251e-59	NA	NA	NA	NA
TR35860|c2_g1_i3	0	0	0	259.55	250.48	238.81	0	0	0	9.54211	10.4974	11.0469	11.2641	2.61049	1.82786e-60	1.33157e-58	LOC_Os06g51520.1	protein|lysine ketoglutarate reductase trans-splicing related 1, putative, expressed	AT1G11170.1	| Symbols: | Protein of unknown function (DUF707) | chr1:3741724-3744459 FORWARD LENGTH=438
TR20181|c0_g2_i1	0	1.2	0	264	272	207	0	0.0499698	0	9.70571	11.3993	9.57543	9.35589	2.59198	2.60028e-60	1.88952e-58	LOC_Os01g28474.1	protein|transferase family protein, putative, expressed	AT2G40230.1	| Symbols: | HXXXD-type acyl-transferase family protein | chr2:16803285-16804586 REVERSE LENGTH=433
TR27128|c0_g2_i1	0	0	1	264	256.07	292.1	0	0	0.0396376	9.70571	10.7317	13.512	9.69151	2.73917	3.27896e-60	2.37077e-58	NA	NA	NA	NA
TR17344|c0_g1_i1	56	60	39	676	739	697	2.26453	2.49849	1.54587	24.8525	30.9708	32.2419	4.30503	4.18951	3.4885e-60	2.51598e-58	LOC_Os02g25700.1	protein|O-acyltransferase, putative, expressed	AT3G51970.1	| Symbols: ATSAT1, ASAT1, ATASAT1 | acyl-CoA sterol acyl transferase 1 | chr3:19284420-19285457 FORWARD LENGTH=345
TR27144|c0_g1_i2	2.88	12.63	11.39	435.3	381.52	310.75	0.116462	0.525932	0.451473	16.0034	15.9892	14.3747	5.9082	3.21605	7.0875e-60	5.0863e-58	NA	NA	NA	NA
TR19657|c0_g1_i2	4.55	0	0	411.13	270.14	271.64	0.183993	0	0	15.1148	11.3213	12.5656	8.09743	2.95302	8.64169e-60	6.17102e-58	LOC_Os03g27170.1	protein|ICE-like protease p20 domain containing protein, putative, expressed	AT1G02170.1	| Symbols: LOL3, ATMCPB1, MCP1B, ATMC1, MC1 | metacaspase 1 | chr1:411883-413426 FORWARD LENGTH=367
TR15304|c1_g2_i6	0	0	0	259.1	257.52	206.8	0	0	0	9.52556	10.7924	9.56618	11.2064	2.55295	8.70713e-60	6.20244e-58	NA	NA	AT3G18670.1	| Symbols: | Ankyrin repeat family protein | chr3:6424135-6426471 REVERSE LENGTH=598
TR25871|c0_g1_i1	81	125	78	984	1116	996	3.27548	5.20518	3.09174	36.1758	46.7705	46.0731	3.99214	4.75741	9.76819e-60	6.94118e-58	LOC_Os07g01780.1	protein|GTPase activating protein, putative, expressed	AT3G17980.1	| Symbols: | Calcium-dependent lipid-binding (CaLB domain) family protein | chr3:6152417-6153115 FORWARD LENGTH=177
TR28086|c0_g1_i1	0	0	0	271	242	209.78	0	0	0	9.96306	10.142	9.70403	11.205	2.55156	9.84805e-60	6.98077e-58	LOC_Os09g29940.2	protein|auxin-independent growth promoter protein, putative, expressed	AT5G15740.1	| Symbols: | O-fucosyltransferase family protein | chr5:5134788-5136956 REVERSE LENGTH=508
TR35874|c0_g1_i1	1.78	0	0	268.71	247.86	205.12	0.0719798	0	0	9.87887	10.3876	9.48847	8.87346	2.55108	1.48463e-59	1.0447e-57	LOC_Os01g03730.1	protein|nuclease PA3, putative, expressed	AT4G21585.1	| Symbols: ENDO4 | endonuclease 4 | chr4:11477988-11479953 FORWARD LENGTH=299
TR20195|c0_g1_i2	0	0	0	244.68	257.98	247.23	0	0	0	8.99543	10.8117	11.4364	11.2698	2.61594	2.43662e-59	1.70216e-57	NA	NA	NA	NA
TR15668|c1_g1_i4	0	0	0	249.09	262.87	207.87	0	0	0	9.15756	11.0166	9.61568	11.2006	2.54705	2.82843e-59	1.96637e-57	NA	NA	AT5G45410.1	| Symbols: | unknown protein; BEST Arabidopsis thaliana protein match is: unknown protein (TAIR:AT4G25030.2); Has 124 Blast hits to 124 proteins in 34 species: Archae - 2; Bacteria - 31; Metazoa - 0; Fungi - 0; Plants - 91; Viruses - 0; Other Eukaryotes - 0 (source: NCBI BLink). | chr5:18402071-18403282 REVERSE LENGTH=342
TR39258|c0_g1_i1	59	86	44	840	909.07	757	2.38585	3.58117	1.74406	30.8818	38.0983	35.0174	4.26397	4.43149	5.23112e-59	3.60213e-57	LOC_Os01g62760.1	protein|protein phosphatase 2C, putative, expressed	AT3G11410.1	| Symbols: ATPP2CA, AHG3, PP2CA | protein phosphatase 2CA | chr3:3584181-3585649 REVERSE LENGTH=399
TR12329|c2_g4_i1	4	7	9	320.27	348.99	325.25	0.161752	0.29149	0.356739	11.7744	14.6259	15.0455	6.15674	3.04539	6.21005e-59	4.26606e-57	NA	NA	NA	NA
TR15666|c5_g1_i1	9.25	19.47	0	508.38	662.45	499.88	0.374052	0.810759	0	18.6901	27.7627	23.1235	6.37862	3.78939	6.30187e-59	4.31887e-57	LOC_Os10g08474.1	protein|cytochrome P450, putative, expressed	AT3G61040.1	| Symbols: CYP76C7 | cytochrome P450, family 76, subfamily C, polypeptide 7 | chr3:22594074-22596125 REVERSE LENGTH=498
TR3930|c8_g1_i4	18.37	39.24	8.95	762.87	684.44	592.25	0.742847	1.63401	0.354757	28.0462	28.6843	27.3964	5.4636	4.08693	7.77764e-59	5.31766e-57	NA	NA	AT5G17680.1	| Symbols: | disease resistance protein (TIR-NBS-LRR class), putative | chr5:5822999-5827153 FORWARD LENGTH=1294
TR36282|c0_g1_i1	318	520	364	4841.96	3868.14	3582.26	12.8593	21.6536	14.4281	178.01	162.11	165.709	3.894	6.7424	9.06993e-59	6.15755e-57	LOC_Os03g48180.1	protein|peptide transporter PTR2, putative, expressed	AT3G47960.1	| Symbols: | Major facilitator superfamily protein | chr3:17698126-17700771 REVERSE LENGTH=636
TR10170|c0_g1_i1	0	0	0	237.07	273.47	269.18	0	0	0	8.71565	11.4609	12.4518	11.3309	2.67706	1.36598e-58	9.18731e-57	LOC_Os06g48200.1	protein|glycosyl hydrolases family 16, putative, expressed	AT5G57550.1	| Symbols: XTR3, XTH25 | xyloglucan endotransglucosylase/hydrolase 25 | chr5:23305055-23306384 REVERSE LENGTH=284
TR42512|c0_g3_i1	1.01	3.04	0	266.79	269.83	204.36	0.0408424	0.12659	0	9.80828	11.3083	9.45331	7.89943	2.59123	2.6519e-58	1.76718e-56	LOC_Os01g72680.1	protein|disease resistance protein RPS2, putative, expressed	AT1G61310.1	| Symbols: | LRR and NB-ARC domains-containing disease resistance protein | chr1:22613166-22615943 REVERSE LENGTH=925
TR22534|c0_g1_i1	0	1	0	269	272	187	0	0.0416415	0	9.88953	11.3993	8.65027	9.50782	2.55687	2.78512e-58	1.85169e-56	LOC_Os08g43110.1	protein|retrotransposon protein, putative, unclassified, expressed	AT4G23160.1	| Symbols: CRK8 | cysteine-rich RLK (RECEPTOR-like protein kinase) 8 | chr4:12129485-12134086 FORWARD LENGTH=1262
TR1115|c0_g1_i2	26.11	17.47	42.91	696.29	522.12	515.61	1.05584	0.727476	1.70085	25.5984	21.8816	23.8512	4.85632	3.86887	3.33323e-58	2.21102e-56	NA	NA	NA	NA
TR28271|c2_g2_i2	0	0	0	245.64	243.33	260.87	0	0	0	9.03072	10.1977	12.0674	11.2736	2.61949	3.70377e-58	2.44559e-56	LOC_Os09g10770.1	protein|OsTOP6B - Topoisomerase 6 subunit B, expressed	AT3G20780.1	| Symbols: ATTOP6B, BIN3, HYP6, RHL3, TOP6B | topoisomerase 6 subunit B | chr3:7264025-7268498 REVERSE LENGTH=670
TR10511|c0_g1_i2	0	1	0	247	249	197.09	0	0.0416415	0	9.08072	10.4354	9.11702	9.44382	2.49212	5.67423e-58	3.72964e-56	LOC_Os08g19870.1	protein|transposon protein, putative, Ac/Ds sub-class, expressed	NA	NA
TR12326|c2_g2_i2	1.25	0	3.75	274.85	259.09	220.4	0.0505476	0	0.148641	10.1046	10.8582	10.1953	7.65349	2.62135	9.51924e-58	6.21458e-56	LOC_Os01g05420.1	protein|IWS1 C-terminus family protein, putative, expressed	AT1G32130.1	| Symbols: IWS1, ATIWS1 | Transcription elongation factor (TFIIS) family protein | chr1:11559146-11561786 REVERSE LENGTH=502
TR5767|c0_g1_i1	3235.99	3276.87	2391.01	32436.7	31585.6	29088	130.857	136.454	94.774	1192.5	1323.72	1345.56	3.91712	9.67065	1.08306e-57	7.0389e-56	LOC_Os03g38730.1	protein|peroxisomal membrane protein, putative, expressed	AT1G52870.2	| Symbols: | Peroxisomal membrane 22 kDa (Mpv17/PMP22) family protein | chr1:19685856-19687678 FORWARD LENGTH=366
TR34125|c0_g1_i2	86.87	146.04	74.88	1298.3	1479.23	1257.55	3.51285	6.08132	2.96807	47.7308	61.9932	58.1719	4.2558	5.12316	1.1546e-57	7.48705e-56	LOC_Os03g56270.2	protein|receptor protein kinase CLAVATA1 precursor, putative, expressed	AT1G75820.1	| Symbols: CLV1, FAS3, FLO5, ATCLV1 | Leucine-rich receptor-like protein kinase family protein | chr1:28463631-28466652 REVERSE LENGTH=980
TR10502|c0_g1_i3	0	5	2	267	293	242	0	0.208207	0.0792753	9.816	12.2794	11.1945	7.29835	2.71597	1.75441e-57	1.13511e-55	NA	NA	AT5G40790.1	| Symbols: | unknown protein; BEST Arabidopsis thaliana protein match is: unknown protein (TAIR:AT3G27250.1); Has 1807 Blast hits to 1807 proteins in 277 species: Archae - 0; Bacteria - 0; Metazoa - 736; Fungi - 347; Plants - 385; Viruses - 0; Other Eukaryotes - 339 (source: NCBI BLink). | chr5:16330115-16331026 REVERSE LENGTH=303
TR34403|c1_g1_i2	4	14	12	446.68	331.89	347.72	0.161752	0.58298	0.475652	16.4218	13.9092	16.0849	5.7578	3.22361	2.09341e-57	1.35142e-55	LOC_Os08g43440.1	protein|cytochrome P450, putative, expressed	AT4G12320.1	| Symbols: CYP706A6 | cytochrome P450, family 706, subfamily A, polypeptide 6 | chr4:7314939-7316647 REVERSE LENGTH=518
TR36633|c0_g1_i1	0	0	0	268.98	242.41	185.83	0	0	0	9.88879	10.1592	8.59615	11.1472	2.49388	2.97205e-57	1.91436e-55	LOC_Os01g04950.2	protein|peptide transporter PTR2, putative, expressed	AT5G01180.1	| Symbols: PTR5, ATPTR5 | peptide transporter 5 | chr5:61257-63240 REVERSE LENGTH=570
TR22553|c0_g1_i9	0	0	0	271.03	282.76	181.11	0	0	0	9.96416	11.8502	8.37781	11.2197	2.56704	4.37488e-57	2.78692e-55	NA	NA	NA	NA
TR21675|c0_g1_i1	6	8	1	330	308	298	0.242628	0.333132	0.0396376	12.1321	12.908	13.7849	6.46056	2.95023	7.06269e-57	4.47939e-55	LOC_Os12g27830.1	protein|dehydrogenase/reductase, putative, expressed	AT3G47360.1	| Symbols: ATHSD3, HSD3 | hydroxysteroid dehydrogenase 3 | chr3:17451112-17452843 FORWARD LENGTH=309
TR34403|c1_g1_i1	0	0	0	290.32	256.11	178.28	0	0	0	10.6733	10.7333	8.2469	11.1974	2.54481	1.26822e-56	7.99091e-55	LOC_Os08g43440.1	protein|cytochrome P450, putative, expressed	AT4G12300.1	| Symbols: CYP706A4 | cytochrome P450, family 706, subfamily A, polypeptide 4 | chr4:7308016-7309692 REVERSE LENGTH=516
TR33789|c2_g1_i10	0	8.07	0	331.91	283.26	277.31	0	0.336047	0	12.2024	11.8712	12.8278	7.25832	2.87081	1.57204e-56	9.86226e-55	NA	NA	NA	NA
TR489|c0_g1_i1	0	1	1	243	216	213	0	0.0416415	0.0396376	8.93366	9.05236	9.85298	8.64811	2.45512	1.64655e-56	1.03073e-54	LOC_Os04g32560.1	protein|ATP-dependent Clp protease ATP-binding subunit clpA homolog CD4B,chloroplast precursor, putative, expressed	AT5G50920.1	| Symbols: CLPC, ATHSP93-V, HSP93-V, DCA1, CLPC1 | CLPC homologue 1 | chr5:20715710-20719800 REVERSE LENGTH=929
TR34129|c1_g1_i1	5	1	0	300.79	252	238.93	0.20219	0.0416415	0	11.0583	10.5611	11.0525	7.46981	2.69407	2.45715e-56	1.52824e-54	NA	NA	NA	NA
TR22516|c4_g6_i7	4	1.99	2	266.48	255.98	235.71	0.161752	0.0828665	0.0792753	9.79688	10.7279	10.9035	7.02823	2.63765	2.70908e-56	1.68132e-54	NA	NA	NA	NA
TR19285|c0_g1_i1	0	0	0	216	250	212	0	0	0	7.94103	10.4773	9.80672	11.1212	2.4667	7.53634e-56	4.6672e-54	LOC_Os03g05850.1	protein|retrotransposon protein, putative, unclassified, expressed	AT4G23160.1	| Symbols: CRK8 | cysteine-rich RLK (RECEPTOR-like protein kinase) 8 | chr4:12129485-12134086 FORWARD LENGTH=1262
TR15350|c4_g1_i1	156.08	213.92	165.03	1281.02	1300.31	1116.93	6.31157	8.90794	6.5414	47.0955	54.4948	51.6671	3.32947	5.05719	1.74536e-55	1.07399e-53	LOC_Os03g16090.1	protein|LIM domain-containing protein, putative, expressed	AT2G39830.1	| Symbols: DAR2 | DA1-related protein 2 | chr2:16619950-16623658 REVERSE LENGTH=528
TR42498|c1_g3_i3	244.54	228.56	182.58	3005.77	2051.43	1948.36	9.88872	9.51757	7.23704	110.504	85.9736	90.1275	3.93393	5.92297	3.04103e-55	1.85157e-53	LOC_Os09g26940.1	protein|cytochrome P450, putative, expressed	AT4G31940.1	| Symbols: CYP82C4 | cytochrome P450, family 82, subfamily C, polypeptide 4 | chr4:15452040-15453966 FORWARD LENGTH=524
TR14699|c0_g1_i1	193	265	148	2526.05	2380.59	1836.55	7.80455	11.035	5.86637	92.8678	99.7684	84.9554	4.0023	5.86596	4.33507e-55	2.6229e-53	LOC_Os03g27110.1	protein|hydrolase protein, putative, expressed	AT5G09430.1	| Symbols: | alpha/beta-Hydrolases superfamily protein | chr5:2932162-2933362 FORWARD LENGTH=311
TR4037|c0_g2_i3	0	8	0	281.22	353.66	279.01	0	0.333132	0	10.3388	14.8216	12.9065	7.30754	2.90765	4.8534e-55	2.93038e-53	LOC_Os02g07830.1	protein|OsHKT1;3 - Na+ transporter, expressed	AT4G10310.1	| Symbols: HKT1, ATHKT1 | high-affinity K+ transporter 1 | chr4:6392008-6395667 FORWARD LENGTH=506
TR13187|c0_g1_i1	652	810.01	653	5372	5137	5187	26.3656	33.73	25.8834	197.496	215.287	239.941	3.43726	7.14132	7.57111e-55	4.55227e-53	LOC_Os07g47830.1	protein|pectinesterase, putative, expressed	AT3G14310.1	| Symbols: ATPME3, PME3 | pectin methylesterase 3 | chr3:4772214-4775095 REVERSE LENGTH=592
TR8155|c0_g1_i8	1	0	0	218.98	243.84	192.68	0.0404381	0	0	8.05059	10.2191	8.91302	9.3638	2.41477	1.03837e-54	6.19191e-53	NA	NA	NA	NA
TR31575|c0_g2_i1	31.49	40.63	17.36	555.25	527.68	473.75	1.27339	1.69189	0.688109	20.4132	22.1146	21.9148	4.64756	3.72508	1.29344e-54	7.69704e-53	LOC_Os01g71000.1	protein|protein kinase APK1B, chloroplast precursor, putative, expressed	AT5G18610.1	| Symbols: | Protein kinase superfamily protein | chr5:6192736-6195371 FORWARD LENGTH=513
TR39643|c3_g3_i1	60.03	36.7	16.42	1752.18	1265.06	1134.59	2.4275	1.52824	0.65085	64.4172	53.0175	52.484	5.69043	5.10282	1.31375e-54	7.80182e-53	LOC_Os04g48390.1	protein|uncharacterized membrane protein, putative, expressed	AT4G22990.2	| Symbols: | Major Facilitator Superfamily with SPX (SYG1/Pho81/XPR1) domain-containing protein | chr4:12048240-12050984 REVERSE LENGTH=700
TR27942|c0_g1_i1	9	9	8	352	327.99	248	0.363943	0.374773	0.317101	12.9409	13.7458	11.472	5.66177	2.93761	1.96999e-54	1.16511e-52	NA	NA	NA	NA
TR5754|c0_g1_i2	0	6.81	0	275.02	266	254.01	0	0.283578	0	10.1108	11.1478	11.75	7.32553	2.70606	2.29714e-54	1.35032e-52	LOC_Os11g34190.1	protein|expressed protein	AT4G08310.1	| Symbols: | FUNCTIONS IN: molecular_function unknown; INVOLVED IN: biological_process unknown; LOCATED IN: cellular_component unknown; EXPRESSED IN: 25 plant structures; EXPRESSED DURING: 13 growth stages; CONTAINS InterPro DOMAIN/s: Histone chaperone domain CHZ (InterPro:IPR019098); BEST Arabidopsis thaliana protein match is: unknown protein (TAIR:AT1G44780.2); Has 53711 Blast hits to 33687 pro…
TR13482|c5_g1_i10	3.14	0	4.49	294.1	240.85	303.77	0.126976	0	0.177973	10.8123	10.0938	14.0518	7.25103	2.79303	2.41278e-54	1.41542e-52	LOC_Os10g20090.2	protein|CSLH1 - cellulose synthase-like family H, expressed	AT2G32540.1	| Symbols: ATCSLB04, CSLB04, ATCSLB4 | cellulose synthase-like B4 | chr2:13814686-13818289 FORWARD LENGTH=755
TR42697|c0_g2_i1	176.7	93.9	79.62	5906.85	3607.35	3544	7.14541	3.91013	3.15595	217.16	151.181	163.939	5.71202	6.75425	4.17801e-54	2.43123e-52	LOC_Os08g06100.1	protein|O-methyltransferase, putative, expressed	AT5G54160.1	| Symbols: ATOMT1, OMT1 | O-methyltransferase 1 | chr5:21982075-21984167 FORWARD LENGTH=363
TR24282|c0_g2_i1	1	2	2	221.94	259.25	205.86	0.0404381	0.0832829	0.0792753	8.15941	10.8649	9.5227	7.52294	2.4905	5.07718e-54	2.94854e-52	NA	NA	AT2G38130.1	| Symbols: ATMAK3 | Acyl-CoA N-acyltransferases (NAT) superfamily protein | chr2:15978639-15980145 REVERSE LENGTH=190
TR32086|c0_g3_i1	10.63	3	2	361.29	307.25	286.35	0.429857	0.124924	0.0792753	13.2825	12.8766	13.246	6.41558	2.97462	7.21102e-54	4.171e-52	NA	NA	NA	NA
TR9442|c0_g1_i2	975	993	442	23905.8	22561.2	20349	39.4271	41.35	17.5198	878.873	945.519	941.308	5.31222	9.13275	7.59937e-54	4.38685e-52	LOC_Os11g02369.1	protein|LTPL7 - Protease inhibitor/seed storage/LTP family protein precursor, expressed	AT5G59310.1	| Symbols: LTP4 | lipid transfer protein 4 | chr5:23925296-23925772 REVERSE LENGTH=112
TR11265|c0_g1_i1	161.86	152	112	1251.83	1308.06	1053.06	6.54531	6.3295	4.43941	46.0223	54.8196	48.7126	3.60909	4.9979	1.1775e-53	6.73014e-52	LOC_Os03g02070.2	protein|heavy-metal-associated domain-containing protein, putative, expressed	AT5G23760.1	| Symbols: | Copper transport protein family | chr5:8013242-8014129 REVERSE LENGTH=103
TR12296|c2_g1_i4	4.07	0	0	281.14	293.97	187.22	0.164583	0	0	10.3358	12.32	8.66045	7.91733	2.62598	1.52153e-53	8.67934e-52	LOC_Os05g36120.3	protein|polypyrimidine tract-binding protein, putative, expressed	AT1G43190.1	| Symbols: PTB3 | polypyrimidine tract-binding protein 3 | chr1:16275432-16278185 REVERSE LENGTH=432
TR21730|c0_g2_i1	0	0	0	215.06	214.86	215.69	0	0	0	7.90647	9.00459	9.97742	11.0543	2.39911	1.52479e-53	8.6808e-52	NA	NA	NA	NA
TR34613|c1_g1_i2	0	0	0	254.83	266.59	162.58	0	0	0	9.36858	11.1725	7.52065	11.114	2.46105	1.74388e-53	9.9086e-52	NA	NA	NA	NA
TR4936|c0_g1_i1	0	1	2	238.16	228	169	0	0.0416415	0.0792753	8.75572	9.55527	7.81762	8.06139	2.36411	2.0697e-53	1.17138e-51	NA	NA	NA	NA
TR33915|c0_g1_i1	25.92	64	9	3718.15	3396.71	3418.97	1.04815	2.66505	0.356739	136.694	142.353	158.155	7.274	6.44514	3.96769e-53	2.22383e-51	LOC_Os04g46980.1	protein|cis-zeatin O-glucosyltransferase, putative, expressed	AT2G15490.1	| Symbols: UGT73B4 | UDP-glycosyltransferase 73B4 | chr2:6761750-6763398 FORWARD LENGTH=484
TR34886|c0_g1_i1	252.64	245.75	226.45	1852.84	1600.46	1392.89	10.2163	10.2334	8.97594	68.1179	67.0738	64.4325	3.2677	5.44764	1.1721e-52	6.44455e-51	LOC_Os03g48000.1	protein|CorA-like magnesium transporter protein, putative, expressed	AT5G22830.1	| Symbols: ATMGT10, GMN10, MGT10, MRS2-11 | magnesium (Mg) transporter 10 | chr5:7627676-7630633 FORWARD LENGTH=459
TR30582|c8_g7_i7	0	0	0	262.98	202.26	174.82	0	0	0	9.66821	8.47653	8.08685	11.0237	2.36978	2.40542e-52	1.31259e-50	NA	NA	NA	NA
TR22011|c1_g1_i2	0	0	0	202	216	183.77	0	0	0	7.42634	9.05236	8.50086	10.9465	2.29119	4.44565e-52	2.41224e-50	NA	NA	NA	NA
TR15779|c0_g1_i2	300.71	453.7	286.3	3063.97	3222.93	2690.92	12.1601	18.8927	11.3483	112.644	135.07	124.477	3.64932	6.31111	4.92782e-52	2.65891e-50	LOC_Os07g08840.1	protein|thioredoxin, putative, expressed	AT3G51030.1	| Symbols: ATTRX1, ATTRX H1, TRX1 | thioredoxin H-type 1 | chr3:18951123-18951955 REVERSE LENGTH=114
TR42938|c0_g1_i1	301	331	264	2250	1970	1883	12.1719	13.7833	10.4643	82.7191	82.5609	87.1041	3.30177	5.7831	5.84691e-52	3.13726e-50	LOC_Os02g01140.1	protein|GDSL-like lipase/acylhydrolase, putative, expressed	AT5G45960.1	| Symbols: | GDSL-like Lipase/Acylhydrolase superfamily protein | chr5:18637174-18640319 REVERSE LENGTH=375
TR21826|c0_g1_i2	13.86	19.89	22.68	364.49	386.37	318.62	0.560472	0.828249	0.898981	13.4001	16.1924	14.7388	4.77803	3.17597	7.81381e-52	4.16943e-50	LOC_Os10g37280.1	protein|diacylglycerol kinase, putative, expressed	AT5G23450.3	| Symbols: ATLCBK1, LCBK1 | long-chain base (LCB) kinase 1 | chr5:7905041-7908960 REVERSE LENGTH=778
TR35930|c0_g1_i1	237	274	162	2326.01	2896.11	2160	9.58382	11.4098	6.4213	85.5135	121.373	99.9176	3.98504	6.00639	1.06705e-51	5.66239e-50	LOC_Os04g33040.1	protein|alpha-amylase precursor, putative, expressed	AT1G76130.1	| Symbols: ATAMY2, AMY2 | alpha-amylase-like 2 | chr1:28561647-28563914 FORWARD LENGTH=413
TR6037|c1_g2_i1	5	5	10	307	263	255	0.20219	0.208207	0.396376	11.2866	11.0221	11.7958	5.8786	2.77207	1.44927e-51	7.60694e-50	LOC_Os06g48200.1	protein|glycosyl hydrolases family 16, putative, expressed	AT4G25810.1	| Symbols: XTR6, XTH23 | xyloglucan endotransglycosylase 6 | chr4:13128694-13129715 FORWARD LENGTH=286
TR15691|c4_g2_i3	0	0	0	201.13	209.45	178.51	0	0	0	7.39435	8.77786	8.25754	10.9149	2.2595	2.25064e-51	1.17281e-49	NA	NA	NA	NA
TR42845|c0_g1_i3	343	338	231	3428.71	3500.67	2335.07	13.8703	14.0748	9.15629	126.053	146.71	108.016	3.85759	6.32901	2.41236e-51	1.25482e-49	LOC_Os06g06440.1	protein|ABC transporter, ATP-binding protein, putative, expressed	AT3G59140.1	| Symbols: ATMRP14, MRP14, ABCC10 | multidrug resistance-associated protein 14 | chr3:21863519-21868701 REVERSE LENGTH=1453
TR6597|c0_g2_i1	5	5	10	323	260.01	248	0.20219	0.208207	0.396376	11.8748	10.8968	11.472	5.88572	2.77924	2.6924e-51	1.3951e-49	LOC_Os09g10340.1	protein|cytochrome P450, putative, expressed	AT3G48280.1	| Symbols: CYP71A25 | cytochrome P450, family 71, subfamily A, polypeptide 25 | chr3:17879594-17881164 FORWARD LENGTH=490
TR21758|c0_g2_i1	4.58	0	0	350.29	206.99	264.33	0.185206	0	0	12.8781	8.67476	12.2274	7.8819	2.74703	3.57312e-51	1.84204e-49	LOC_Os12g32850.1	protein|cytochrome P450, putative, expressed	AT1G13110.1	| Symbols: CYP71B7 | cytochrome P450, family 71 subfamily B, polypeptide 7 | chr1:4467272-4468857 FORWARD LENGTH=504
TR43046|c0_g1_i2	26.28	45.83	43.29	466.44	496.36	479.21	1.06271	1.90843	1.71591	17.1482	20.802	22.1674	4.19463	3.64287	4.9886e-51	2.55354e-49	LOC_Os07g44940.1	protein|ATP12 ATPase, putative, expressed	AT5G40660.1	| Symbols: | ATP12 protein-related | chr5:16283650-16285161 REVERSE LENGTH=325
TR31632|c0_g1_i1	32	47	22	515	604	436	1.29402	1.95715	0.872028	18.9335	25.3131	20.1685	4.47173	3.72705	5.10546e-51	2.60875e-49	LOC_Os03g57660.1	protein|peptidase, putative, expressed	AT3G54720.1	| Symbols: AMP1, COP2, HPT, PT, MFO1 | Peptidase M28 family protein | chr3:20254852-20257815 REVERSE LENGTH=705
TR9923|c0_g1_i1	234	295.1	153.86	2726.22	2618.14	2457.86	9.46251	12.2884	6.09865	100.227	109.724	113.696	4.04773	6.08556	5.89522e-51	3.00698e-49	NA	NA	AT3G60690.1	| Symbols: | SAUR-like auxin-responsive protein family | chr3:22435262-22435774 FORWARD LENGTH=170
TR38617|c0_g1_i1	108	146	69	1492	1176.68	1258	4.36731	6.07965	2.735	54.852	49.3136	58.1927	4.13738	5.08829	7.17089e-51	3.65122e-49	LOC_Os02g09510.1	protein|limonoid UDP-glucosyltransferase, putative, expressed	AT4G15480.1	| Symbols: UGT84A1 | UDP-Glycosyltransferase superfamily protein | chr4:8849000-8850472 REVERSE LENGTH=490
TR9802|c1_g1_i3	3.27	0	1	253.27	199	205.16	0.132232	0	0.0396376	9.31123	8.33991	9.49032	7.65807	2.42506	8.73331e-51	4.43895e-49	LOC_Os10g39130.1	protein|OsMADS56 - MADS-box family gene with MIKCc type-box, expressed	AT2G45660.1	| Symbols: AGL20, SOC1, ATSOC1 | AGAMOUS-like 20 | chr2:18807799-18810193 REVERSE LENGTH=214
TR12328|c0_g1_i2	0	0	0	226	210.08	156	0	0	0	8.30867	8.80426	7.21627	10.9111	2.25665	1.12868e-50	5.72677e-49	NA	NA	NA	NA
TR2346|c1_g1_i6	77.73	36.67	24.23	1921.01	1529.79	1297.69	3.14325	1.52699	0.96042	70.6241	64.1121	60.0287	5.58763	5.29997	1.66927e-50	8.41063e-49	LOC_Os04g20990.1	protein|tRNA-dihydrouridine synthase, putative, expressed	AT3G63510.1	| Symbols: | FMN-linked oxidoreductases superfamily protein | chr3:23450542-23452682 FORWARD LENGTH=419
TR21852|c0_g1_i1	219	209	117	2600.25	2456.7	1939	8.85594	8.70307	4.6376	95.5957	102.958	89.6945	4.19626	5.90973	1.74002e-50	8.75186e-49	LOC_Os02g51930.1	protein|cytokinin-O-glucosyltransferase 2, putative, expressed	AT1G22360.1	| Symbols: AtUGT85A2, UGT85A2 | UDP-glucosyl transferase 85A2 | chr1:7895068-7897527 REVERSE LENGTH=481
TR21813|c3_g1_i5	31.38	7.96	18.67	566.87	546.97	429.12	1.26895	0.331466	0.740035	20.8404	22.923	19.8503	5.23579	3.68702	3.47866e-50	1.73459e-48	NA	NA	NA	NA
TR34119|c4_g1_i1	105	128	125	778.8	785	657	4.246	5.33011	4.9547	28.6318	32.8986	30.3916	3.1716	4.33405	3.65231e-50	1.81805e-48	NA	NA	NA	NA
TR12321|c1_g3_i9	25.29	19.63	18.29	423.05	362.48	321.62	1.02268	0.817422	0.724972	15.553	15.1912	14.8775	4.64814	3.2274	3.70743e-50	1.84231e-48	LOC_Os11g10720.1	protein|Cf2/Cf5 disease resistance protein, putative, expressed	AT2G33030.1	| Symbols: AtRLP25, RLP25 | receptor like protein 25 | chr2:14017684-14018340 REVERSE LENGTH=218
TR3436|c3_g1_i1	366.81	303	196.94	4295.39	3891.13	3136.96	14.8331	12.6174	7.80623	157.916	163.074	145.11	4.21752	6.60317	3.84825e-50	1.90901e-48	LOC_Os03g08900.1	protein|MATE efflux family protein, putative, expressed	AT5G65380.1	| Symbols: | MATE efflux family protein | chr5:26123241-26126352 REVERSE LENGTH=486
TR17228|c0_g2_i1	1	1	0	225	179	173.98	0.0404381	0.0416415	0	8.27191	7.50173	8.04799	8.42195	2.23244	4.10022e-50	2.03052e-48	LOC_Os08g41020.1	protein|retrotransposon protein, putative, unclassified, expressed	AT4G23160.1	| Symbols: CRK8 | cysteine-rich RLK (RECEPTOR-like protein kinase) 8 | chr4:12129485-12134086 FORWARD LENGTH=1262
TR11302|c0_g1_i1	21	24	28	398.01	358.86	376	0.849199	0.999395	1.10985	14.6325	15.0395	17.3931	4.49594	3.2774	4.24461e-50	2.09843e-48	LOC_Os12g35320.1	protein|RING finger and CHY zinc finger domain-containing protein 1, putative, expressed	AT5G18650.1	| Symbols: | CHY-type/CTCHY-type/RING-type Zinc finger protein | chr5:6218260-6220374 FORWARD LENGTH=267
TR21758|c0_g1_i1	37.42	41	34	521.71	873	475.77	1.51319	1.7073	1.34768	19.1802	36.5866	22.0082	4.58115	3.9871	4.63168e-50	2.28588e-48	LOC_Os03g63310.1	protein|cytochrome P450 71E1, putative, expressed	AT1G13110.1	| Symbols: CYP71B7 | cytochrome P450, family 71 subfamily B, polypeptide 7 | chr1:4467272-4468857 FORWARD LENGTH=504
TR8099|c0_g1_i3	72	95.5	45	843.29	823.58	739.01	2.91154	3.97676	1.78369	31.0027	34.5155	34.1852	4.0327	4.38528	5.09046e-50	2.50376e-48	LOC_Os01g42234.2	protein|amino acid permease family protein, putative, expressed	AT2G01170.1	| Symbols: BAT1 | bidirectional amino acid transporter 1 | chr2:102364-104462 REVERSE LENGTH=516
TR16331|c0_g1_i1	0	0	0	181	263	258	0	0	0	6.65429	11.0221	11.9346	11.1873	2.53184	9.40006e-50	4.59999e-48	NA	NA	NA	NA
TR33584|c2_g1_i5	6.3	4.38	6.11	273.79	246.37	217.56	0.25476	0.18239	0.242186	10.0656	10.3251	10.0639	5.9549	2.60607	1.37953e-49	6.70545e-48	LOC_Os01g69060.1	protein|hydrolase, alpha/beta fold family domain containing protein, expressed	AT4G12830.1	| Symbols: | alpha/beta-Hydrolases superfamily protein | chr4:7531189-7533327 FORWARD LENGTH=393
TR33704|c0_g1_i1	0	0	0	236.56	202.42	150.07	0	0	0	8.6969	8.48324	6.94196	10.9005	2.24633	1.64658e-49	7.99006e-48	NA	NA	NA	NA
TR12557|c0_g1_i1	2	0	0	236	188	157	0.0808761	0	0	8.67631	7.87891	7.26253	8.41829	2.23311	2.42877e-49	1.17266e-47	NA	NA	NA	NA
TR10865|c0_g2_i1	0	0	0	195.97	216.44	155.81	0	0	0	7.20465	9.0708	7.20748	10.8565	2.2013	2.56407e-49	1.23593e-47	NA	NA	NA	NA
TR42457|c4_g1_i1	115	81	59	1215	954.91	934	4.65038	3.37296	2.33862	44.6683	40.0194	43.2051	4.11868	4.74464	3.19274e-49	1.53519e-47	LOC_Os11g03580.1	protein|expressed protein	AT2G41120.1	| Symbols: | unknown protein; INVOLVED IN: biological_process unknown; LOCATED IN: chloroplast; EXPRESSED IN: 19 plant structures; EXPRESSED DURING: 10 growth stages; CONTAINS InterPro DOMAIN/s: Protein of unknown function DUF309 (InterPro:IPR005500); Has 349 Blast hits to 349 proteins in 112 species: Archae - 2; Bacteria - 189; Metazoa - 0; Fungi - 0; Plants - 31; Viruses - 0; Other Eukaryotes -…
TR35975|c0_g1_i1	1	0	0	242	236	143	0.0404381	0	0	8.8969	9.89054	6.61491	9.26799	2.32045	3.39832e-49	1.6299e-47	LOC_Os04g49000.1	protein|zinc finger, C3HC4 type domain containing protein, expressed	AT3G61460.1	| Symbols: BRH1 | brassinosteroid-responsive RING-H2 | chr3:22741701-22742213 REVERSE LENGTH=170
TR28279|c4_g1_i1	0	0	0	183	227	170	0	0	0	6.72782	9.51336	7.86388	10.892	2.23648	4.27355e-49	2.03953e-47	NA	NA	NA	NA
TR40657|c0_g1_i1	948	1527.05	647.94	19248.7	19046.1	19634.8	38.3353	63.5886	25.6828	707.659	798.205	908.271	4.75995	8.95304	4.28382e-49	2.04106e-47	NA	NA	NA	NA
TR16548|c1_g2_i2	0	0	0	205.53	175.37	175.99	0	0	0	7.55611	7.3496	8.14097	10.835	2.17892	4.94558e-49	2.35249e-47	LOC_Os08g36420.3	protein|metal cation transporter, putative, expressed	AT1G68100.1	| Symbols: IAR1 | ZIP metal ion transporter family | chr1:25521325-25524032 FORWARD LENGTH=469
TR28279|c1_g3_i4	0	0	0	180.64	261.61	181.04	0	0	0	6.64106	10.9638	8.37457	10.9968	2.34186	6.63406e-49	3.15047e-47	LOC_Os09g15835.1	protein|OBP32pep, putative, expressed	AT1G70480.2	| Symbols: | Domain of unknown function (DUF220) | chr1:26562250-26563608 FORWARD LENGTH=338
TR33750|c0_g1_i1	0	0	0	189	250	163	0	0	0	6.9484	10.4773	7.54008	10.9409	2.28613	7.87564e-49	3.72785e-47	LOC_Os07g16990.1	protein|retrotransposon protein, putative, Ty1-copia subclass, expressed	AT4G23160.1	| Symbols: CRK8 | cysteine-rich RLK (RECEPTOR-like protein kinase) 8 | chr4:12129485-12134086 FORWARD LENGTH=1262
TR14419|c0_g1_i2	4.46	22.43	11	403.8	366.38	390.73	0.180354	0.934018	0.436014	14.8453	15.3547	18.0744	5.48101	3.28218	9.10606e-49	4.30321e-47	LOC_Os07g06800.1	protein|3-oxo-5-alpha-steroid 4-dehydrogenase, putative, expressed	AT5G16010.1	| Symbols: | 3-oxo-5-alpha-steroid 4-dehydrogenase family protein | chr5:5227982-5229012 FORWARD LENGTH=268
TR13482|c5_g1_i1	2.5	0	0	307.26	291.07	577.86	0.101095	0	0	11.2961	12.1985	26.7307	9.22231	3.3094	9.82857e-49	4.62951e-47	LOC_Os10g20090.2	protein|CSLH1 - cellulose synthase-like family H, expressed	AT2G32530.1	| Symbols: ATCSLB03, CSLB03, ATCSLB3 | cellulose synthase-like B3 | chr2:13809283-13813487 FORWARD LENGTH=755
TR22516|c4_g6_i14	0	0	0	180.75	197.41	192.3	0	0	0	6.6451	8.27327	8.89544	10.8775	2.22099	1.12954e-48	5.30317e-47	NA	NA	NA	NA
TR28294|c0_g1_i1	24.96	23.62	22.34	445.68	339.83	331.19	1.00933	0.983571	0.885505	16.385	14.242	15.3202	4.49967	3.24609	1.18074e-48	5.53455e-47	LOC_Os01g13570.2	protein|phosphoglycerate mutase, putative, expressed	AT5G22620.1	| Symbols: | phosphoglycerate/bisphosphoglycerate mutase family protein | chr5:7517731-7520223 REVERSE LENGTH=482
TR42496|c1_g2_i5	0	0	0	187.33	182.82	184.23	0	0	0	6.88701	7.66182	8.52214	10.8339	2.17734	1.40193e-48	6.56073e-47	LOC_Os12g21890.1	protein|PTEN, putative, expressed	AT3G19420.1	| Symbols: ATPEN2, PEN2 | PTEN 2 | chr3:6731824-6735354 FORWARD LENGTH=611
TR3023|c0_g1_i1	242	209	195	1697.92	1574	1167	9.78601	8.70307	7.72934	62.4224	65.9649	53.9832	3.29732	5.31248	1.50856e-48	7.02259e-47	LOC_Os01g07480.1	protein|DUF260 domain containing protein, putative, expressed	AT3G11090.1	| Symbols: LBD21 | LOB domain-containing protein 21 | chr3:3475036-3475533 FORWARD LENGTH=165
TR19734|c0_g1_i1	7729.94	7698.8	4998.09	68709.8	82663.9	73645.3	312.584	320.589	198.112	2526.05	3464.37	3406.69	3.99535	10.9454	1.51174e-48	7.02259e-47	NA	NA	NA	NA
TR34127|c2_g1_i2	121.34	99.98	53.29	1991.27	1578.3	1175.9	4.90675	4.16331	2.11229	73.2071	66.1451	54.3949	4.60921	5.32051	1.63726e-48	7.58836e-47	LOC_Os04g33240.1	protein|sex determination protein tasselseed-2, putative, expressed	AT1G52340.1	| Symbols: ABA2, SIS4, GIN1, SDR1, ISI4, SRE1, ATABA2, ATSDR1 | NAD(P)-binding Rossmann-fold superfamily protein | chr1:19489997-19491527 REVERSE LENGTH=285
TR16489|c0_g1_i26	0	0	0	241.46	260.75	141.72	0	0	0	8.87705	10.9278	6.5557	11.0228	2.36992	1.94823e-48	9.01515e-47	NA	NA	NA	NA
TR1004|c0_g1_i1	20	18	3	487	407	450	0.808761	0.749546	0.118913	17.9041	17.057	20.8162	5.54951	3.49236	2.61972e-48	1.20645e-46	LOC_Os03g03700.1	protein|MLO domain containing protein, putative, expressed	AT1G61560.1	| Symbols: MLO6, ATMLO6 | Seven transmembrane MLO family protein | chr1:22708875-22712032 REVERSE LENGTH=583
TR1197|c0_g2_i1	0	0	0	223.03	174.44	158.52	0	0	0	8.19948	7.31062	7.33284	10.8239	2.16866	3.36615e-48	1.54039e-46	NA	NA	NA	NA
TR35376|c0_g1_i1	0	0	0	314.64	176.5	179.13	0	0	0	11.5674	7.39695	8.28622	11.085	2.43194	6.35959e-48	2.86935e-46	NA	NA	NA	NA
TR8208|c0_g1_i2	103.42	106.11	86.16	888.78	681.88	612.47	4.1821	4.41858	3.41518	32.6751	28.577	28.3317	3.40704	4.28029	7.88053e-48	3.53902e-46	NA	NA	NA	NA
TR21832|c3_g2_i2	0	0	0	207.33	185.21	148.36	0	0	0	7.62229	7.76198	6.86286	10.783	2.12769	8.43968e-48	3.78425e-46	LOC_Os07g28820.1	protein|ribonuclease 2-5A family protein, expressed	AT2G17520.1	| Symbols: IRE1A, ATIRE1-2, IRE1-2 | Endoribonuclease/protein kinase IRE1-like | chr2:7617504-7620929 FORWARD LENGTH=841
TR39677|c6_g2_i1	0	1.52	0	235.3	183.54	146.02	0	0.063295	0	8.65058	7.69199	6.75461	8.69627	2.18823	9.56015e-48	4.28002e-46	NA	NA	AT5G36930.2	| Symbols: | Disease resistance protein (TIR-NBS-LRR class) family | chr5:14567771-14571916 REVERSE LENGTH=1191
TR37971|c0_g4_i1	0	0	0	189.28	196.68	151.06	0	0	0	6.9587	8.24268	6.98775	10.7761	2.1204	1.16668e-47	5.21506e-46	NA	NA	NA	NA
TR30611|c5_g1_i3	59.38	80.05	72.99	548.74	604.58	472.78	2.40121	3.3334	2.89315	20.1739	25.3374	21.8699	3.47487	3.8553	1.25744e-47	5.61209e-46	NA	NA	NA	NA
TR13776|c2_g1_i1	127	113	54	1782.96	1432.01	1397	5.13563	4.70549	2.14043	65.5488	60.0142	64.6226	4.48586	5.2994	2.23625e-47	9.90421e-46	NA	NA	AT4G00880.1	| Symbols: | SAUR-like auxin-responsive protein family | chr4:366692-367060 REVERSE LENGTH=122
TR37926|c0_g1_i1	0	0	0	184	215.87	148	0	0	0	6.76458	9.04691	6.8462	10.8035	2.14816	2.99429e-47	1.3221e-45	NA	NA	NA	NA
TR36272|c0_g1_i2	0	0	0	202.75	162.2	176.33	0	0	0	7.45391	6.79765	8.1567	10.7957	2.13926	3.86116e-47	1.70227e-45	NA	NA	NA	NA
TR13425|c4_g1_i2	0	0	0	172.88	186.39	179.54	0	0	0	6.35577	7.81143	8.30518	10.7941	2.13713	3.98568e-47	1.75449e-45	LOC_Os05g04520.1	protein|protein kinase, putative, expressed	AT3G17410.1	| Symbols: | Protein kinase superfamily protein | chr3:5956601-5958882 FORWARD LENGTH=364
TR148|c0_g1_i1	51	136.91	56	1552	1842	1791.58	2.06234	5.70113	2.21971	57.0578	77.1965	82.8751	4.97237	5.46613	4.83532e-47	2.11882e-45	LOC_Os02g57480.1	protein|transferase family protein, putative, expressed	AT1G03495.1	| Symbols: | HXXXD-type acyl-transferase family protein | chr1:873436-874832 FORWARD LENGTH=465
TR187|c0_g1_i1	82	125.3	81	767.77	714	687	3.31592	5.21767	3.21065	28.2263	29.9231	31.7793	3.4537	4.27812	5.52353e-47	2.41308e-45	LOC_Os03g62790.2	protein|pirin, putative, expressed	AT2G43120.1	| Symbols: | RmlC-like cupins superfamily protein | chr2:17927339-17928871 FORWARD LENGTH=321
TR34997|c0_g2_i1	1	0	0	174	193	159	0.0404381	0	0	6.39694	8.08845	7.35504	9.04815	2.09781	5.77281e-47	2.51818e-45	LOC_Os06g21950.1	protein|inorganic phosphate transporter, putative, expressed	AT1G76430.1	| Symbols: PHT1;9 | phosphate transporter 1;9 | chr1:28679115-28681874 REVERSE LENGTH=532
TR33772|c3_g1_i6	0	0	0	190.85	186.57	145.62	0	0	0	7.01642	7.81898	6.73611	10.7367	2.08089	5.81063e-47	2.53086e-45	NA	NA	NA	NA
TR26957|c0_g1_i1	0	0	0	209.13	190.17	139.94	0	0	0	7.68846	7.96985	6.47336	10.7751	2.12009	6.21283e-47	2.69792e-45	NA	NA	NA	NA
TR13059|c0_g1_i1	4	2	4	213	219.91	185	0.161752	0.0832829	0.158551	7.83074	9.21623	8.55775	6.42475	2.34486	6.84593e-47	2.96838e-45	NA	NA	NA	NA
TR1233|c0_g2_i1	0	0	0	291.02	245.75	134.15	0	0	0	10.6991	10.2992	6.20553	11.0736	2.42175	6.87703e-47	2.9774e-45	NA	NA	NA	NA
TR4186|c0_g2_i1	1	1	0	172.26	186	159.93	0.0404381	0.0416415	0	6.33297	7.79509	7.39806	8.2696	2.07925	9.05605e-47	3.89747e-45	NA	NA	NA	NA
TR28351|c1_g1_i1	4	3.01	1	213.12	225	177	0.161752	0.125341	0.0396376	7.83515	9.42954	8.18769	6.71765	2.33279	1.01553e-46	4.36406e-45	NA	NA	NA	NA
TR30577|c1_g1_i3	91.95	187.09	112.06	1310.07	1187.5	939.75	3.71828	7.7907	4.44179	48.1635	49.767	43.4711	3.67429	4.91427	1.02984e-46	4.41897e-45	LOC_Os08g45010.1	protein|ABC transporter, ATP-binding protein, putative, expressed	AT5G60790.1	| Symbols: ATGCN1, GCN1 | ABC transporter family protein | chr5:24453760-24455767 REVERSE LENGTH=595
TR3454|c0_g1_i3	25.58	47.99	40.76	467.09	512.22	356.9	1.03441	1.99837	1.61563	17.1721	21.4667	16.5095	4.08222	3.52283	1.2854e-46	5.49927e-45	LOC_Os06g45350.2	protein|protein kinase domain containing protein, expressed	AT5G35960.1	| Symbols: | Protein kinase family protein | chr5:14108524-14110536 REVERSE LENGTH=429
TR28294|c0_g1_i4	99.52	76.48	67.93	788.57	655.27	605.23	4.0244	3.18474	2.69258	28.991	27.4618	27.9968	3.5902	4.17858	3.12752e-46	1.31853e-44	LOC_Os01g13570.1	protein|phosphoglycerate mutase, putative, expressed	AT5G22620.1	| Symbols: | phosphoglycerate/bisphosphoglycerate mutase family protein | chr5:7517731-7520223 REVERSE LENGTH=482
TR5743|c0_g1_i2	0	0	0	189	180.99	139	0	0	0	6.9484	7.58513	6.42988	10.6959	2.04004	3.20709e-46	1.3501e-44	LOC_Os06g07780.1	protein|vesicle-associated membrane protein, putative, expressed	AT4G32150.1	| Symbols: VAMP711, ATVAMP711 | vesicle-associated membrane protein 711 | chr4:15526407-15527651 REVERSE LENGTH=219
TR30582|c8_g7_i5	1	0	0	222.96	153.55	174.15	0.0404381	0	0	8.19691	6.43514	8.05585	9.11249	2.16265	3.40545e-46	1.43153e-44	NA	NA	NA	NA
TR835|c0_g1_i1	28	57	17	700.99	602	598	1.13227	2.37356	0.67384	25.7712	25.2293	27.6624	4.75614	4.01137	5.18438e-46	2.16673e-44	LOC_Os03g37640.1	protein|MATE efflux family protein, putative, expressed	AT1G12950.1	| Symbols: RSH2 | root hair specific 2 | chr1:4419849-4422462 FORWARD LENGTH=522
TR18589|c1_g1_i2	41	49	32	482.84	434.32	379.25	1.65796	2.04043	1.2684	17.7512	18.202	17.5434	3.93669	3.49243	5.40464e-46	2.25552e-44	LOC_Os01g65986.1	protein|DUF803 domain containing, putative, expressed	AT4G13800.1	| Symbols: | Protein of unknown function (DUF803) | chr4:8002129-8003858 REVERSE LENGTH=336
TR8060|c0_g1_i1	7	15	1	306	400.02	346.03	0.283066	0.624622	0.0396376	11.2498	16.7645	16.0067	6.03551	3.13134	6.07843e-46	2.52941e-44	LOC_Os08g32060.1	protein|spotted leaf 11, putative, expressed	AT1G60190.1	| Symbols: | ARM repeat superfamily protein | chr1:22198403-22200463 FORWARD LENGTH=686
TR31733|c2_g2_i1	1	0	4	191	191	174	0.0404381	0	0.158551	7.02193	8.00464	8.04891	7.22056	2.1867	6.90135e-46	2.86773e-44	LOC_Os09g14010.1	protein|disease resistance protein RPS2, putative, expressed	AT4G27220.1	| Symbols: | NB-ARC domain-containing disease resistance protein | chr4:13633953-13636712 REVERSE LENGTH=919
TR34075|c0_g1_i2	0	0	0	200.56	162.08	145.13	0	0	0	7.3734	6.79262	6.71344	10.6937	2.03768	7.0003e-46	2.90467e-44	NA	NA	NA	NA
TR8026|c0_g1_i2	0	0	0	211	154	170	0	0	0	7.75721	6.454	7.86388	10.7759	2.11963	7.54123e-46	3.12017e-44	LOC_Os07g07550.1	protein|galactose-1-phosphate uridyl transferase, putative, expressed	AT5G18200.1	| Symbols: | UTP:galactose-1-phosphate uridylyltransferases;ribose-5-phosphate adenylyltransferases | chr5:6015270-6016555 FORWARD LENGTH=351
TR21399|c0_g2_i1	0	1	0	166	188	155	0	0.0416415	0	6.10283	7.87891	7.17001	9.00507	2.05071	8.2705e-46	3.41701e-44	LOC_Os11g45400.1	protein|glycerol-3-phosphate acyltransferase, putative, expressed	AT4G01950.1	| Symbols: ATGPAT3, GPAT3 | glycerol-3-phosphate acyltransferase 3 | chr4:844597-846710 REVERSE LENGTH=520
TR35401|c0_g2_i1	0	0	0	178.01	164	166	0	0	0	6.54437	6.87309	7.67885	10.7059	2.04878	8.55266e-46	3.52855e-44	NA	NA	NA	NA
TR23486|c1_g1_i1	105	97	70	746	785	613	4.246	4.03922	2.77463	27.426	32.8986	28.3562	3.50098	4.25136	9.98663e-46	4.10261e-44	LOC_Os07g32010.1	protein|UDP-glucoronosyl and UDP-glucosyl transferase domain containing protein, expressed	AT3G21760.1	| Symbols: HYR1 | UDP-Glycosyltransferase superfamily protein | chr3:7667099-7668556 FORWARD LENGTH=485
TR4882|c0_g1_i1	419	337	241	3358	3555	2907.34	16.9435	14.0332	9.55267	123.454	148.987	134.488	3.81783	6.42795	1.13027e-45	4.63012e-44	LOC_Os05g13580.1	protein|OsCML18 - Calmodulin-related calcium sensor protein, expressed	AT2G15680.1	| Symbols: | Calcium-binding EF-hand family protein | chr2:6831024-6831587 FORWARD LENGTH=187
TR3407|c0_g1_i2	26	24	24	349	370.66	300	1.05139	0.999395	0.951303	12.8307	15.534	13.8774	4.31074	3.12631	2.72158e-45	1.10239e-43	LOC_Os07g33580.1	protein|cytochrome P450, putative, expressed	AT5G36110.1	| Symbols: CYP716A1 | cytochrome P450, family 716, subfamily A, polypeptide 1 | chr5:14195377-14197613 FORWARD LENGTH=477
TR24275|c0_g1_i7	1	0	1	195.42	151.39	187.09	0.0404381	0	0.0396376	7.18443	6.34462	8.65443	8.32013	2.1286	3.13415e-45	1.26773e-43	NA	NA	NA	NA
TR31292|c0_g1_i2	0	0	0	168.24	170.07	181.69	0	0	0	6.18518	7.12748	8.40464	10.7462	2.08852	3.38194e-45	1.36605e-43	LOC_Os07g09050.1	protein|exostosin family protein, putative, expressed	AT3G07620.1	| Symbols: | Exostosin family protein | chr3:2433267-2434988 REVERSE LENGTH=470
TR20285|c0_g1_i1	336	390.02	329	2002.54	1805	1620	13.5872	16.241	13.0408	73.6215	75.6459	74.9382	2.89766	5.65394	5.12623e-45	2.06484e-43	LOC_Os06g49780.1	protein|expressed protein	AT5G24460.1	| Symbols: | unknown protein; INVOLVED IN: biological_process unknown; LOCATED IN: cell wall; EXPRESSED IN: 24 plant structures; EXPRESSED DURING: 15 growth stages; Has 1807 Blast hits to 1807 proteins in 277 species: Archae - 0; Bacteria - 0; Metazoa - 736; Fungi - 347; Plants - 385; Viruses - 0; Other Eukaryotes - 339 (source: NCBI BLink). | chr5:8354815-8355717 FORWARD LENGTH=300
TR13173|c0_g1_i1	21	79	12	4669	5010.12	4998.92	0.849199	3.28968	0.475652	171.651	209.97	231.241	7.59111	6.92826	5.50322e-45	2.21054e-43	LOC_Os01g21034.1	protein|pectinesterase, putative, expressed	AT2G45220.1	| Symbols: | Plant invertase/pectin methylesterase inhibitor superfamily | chr2:18644281-18646394 REVERSE LENGTH=511
TR40783|c0_g1_i1	167.51	149.35	95	1469.01	1159.78	1066.12	6.77378	6.21915	3.76557	54.0067	48.6053	49.3167	3.68063	5.02093	6.91805e-45	2.77115e-43	LOC_Os04g37490.1	protein|oxidoreductase, aldo/keto reductase family protein, putative, expressed	AT1G59960.1	| Symbols: | NAD(P)-linked oxidoreductase superfamily protein | chr1:22071410-22073067 REVERSE LENGTH=326
TR23486|c0_g1_i1	80.42	100.4	82.53	643.79	731.73	487.29	3.25203	4.1808	3.27129	23.6683	30.6661	22.5411	3.35083	4.0556	7.31735e-45	2.923e-43	LOC_Os07g32010.1	protein|UDP-glucoronosyl and UDP-glucosyl transferase domain containing protein, expressed	AT3G21750.1	| Symbols: UGT71B1 | UDP-glucosyl transferase 71B1 | chr3:7664565-7665986 FORWARD LENGTH=473
TR42840|c3_g1_i1	132	152	105	1023.97	860	714	5.33782	6.3295	4.16195	37.6453	36.0418	33.0283	3.26284	4.54424	8.54796e-45	3.40517e-43	LOC_Os12g29330.1	protein|no apical meristem protein, putative, expressed	AT5G13180.1	| Symbols: ANAC083, VNI2, NAC083 | NAC domain containing protein 83 | chr5:4196643-4197577 FORWARD LENGTH=252
TR6952|c0_g1_i1	0	0	0	168	160	171	0	0	0	6.17636	6.70545	7.91014	10.6844	2.02664	8.62054e-45	3.42936e-43	LOC_Os07g36110.2	protein|expressed protein	AT4G21310.1	| Symbols: | Protein of unknown function (DUF1218) | chr4:11339134-11339787 REVERSE LENGTH=168
TR42463|c1_g2_i3	0	0	0	184.12	152.01	173.81	0	0	0	6.769	6.3706	8.04013	10.7138	2.05639	9.57241e-45	3.79758e-43	LOC_Os05g31062.1	protein|DNAJ heat shock N-terminal domain-containing protein, putative, expressed	AT5G12430.1	| Symbols: TPR16 | Heat shock protein DnaJ with tetratricopeptide repeat | chr5:4028475-4034086 REVERSE LENGTH=1165
TR3464|c4_g4_i1	0	2	0	167.77	174	140	0	0.0832829	0	6.1679	7.29218	6.47614	8.16314	1.96934	9.83834e-45	3.8924e-43	NA	NA	AT5G35810.1	| Symbols: | Ankyrin repeat family protein | chr5:13993428-13994549 REVERSE LENGTH=347
TR15694|c0_g1_i5	0	0	0	154.57	195.3	171.51	0	0	0	5.68262	8.18484	7.93373	10.7473	2.08996	1.01172e-44	3.99727e-43	NA	NA	NA	NA
TR8899|c0_g1_i1	8	3	1	259	368	207	0.323505	0.124924	0.0396376	9.52189	15.4225	9.57543	6.58314	2.76973	1.2782e-44	5.02268e-43	LOC_Os01g69070.1	protein|auxin efflux carrier component, putative, expressed	AT5G16530.1	| Symbols: PIN5 | Auxin efflux carrier family protein | chr5:5400735-5402626 FORWARD LENGTH=351
TR21977|c1_g1_i4	0	1	0	172.61	212.64	135.13	0	0.0416415	0	6.34584	8.91155	6.25086	9.02694	2.07374	1.44744e-44	5.67997e-43	NA	NA	NA	NA
TR39002|c0_g1_i2	0	0	0	263.53	161.75	146.27	0	0	0	9.68843	6.77879	6.76618	10.8534	2.19941	1.52889e-44	5.99145e-43	NA	NA	NA	NA
TR32625|c0_g2_i1	37	56	20	557	638	478.04	1.49621	2.33192	0.792753	20.4776	26.738	22.1132	4.4149	3.83654	1.59243e-44	6.23202e-43	NA	NA	AT5G02020.1	| Symbols: SIS | Encodes a protein involved in salt tolerance, names SIS (Salt Induced Serine rich). | chr5:386557-387921 REVERSE LENGTH=149
TR34351|c0_g1_i7	0	0	0	178.64	197.6	128.08	0	0	0	6.56753	8.28124	5.92474	10.6795	2.02397	1.79e-44	6.9769e-43	NA	NA	NA	NA
TR28451|c0_g1_i2	0	1.34	1.24	267.84	160.88	145.94	0	0.0557996	0.0491507	9.84688	6.74233	6.75091	8.09608	2.21118	1.80247e-44	7.01604e-43	LOC_Os01g58500.1	protein|expressed protein	AT5G45480.1	| Symbols: | Protein of unknown function (DUF594) | chr5:18426296-18428929 REVERSE LENGTH=877
TR1197|c0_g1_i7	0	1.54	0	394.66	179.92	177.07	0	0.0641278	0	14.5093	7.54028	8.19093	9.08135	2.5901	1.86359e-44	7.24422e-43	NA	NA	NA	NA
TR21781|c1_g1_i1	0	0	0	201	151.58	144	0	0	0	7.38957	6.35258	6.66117	10.6618	2.00563	1.95263e-44	7.58015e-43	NA	NA	NA	NA
TR29224|c0_g1_i1	0	4	0	186	179.97	155	0	0.166566	0	6.83811	7.54238	7.17001	7.4159	2.08716	1.99933e-44	7.75103e-43	NA	NA	NA	NA
TR11540|c0_g1_i1	14	33	30.17	396.34	379	341	0.566133	1.37417	1.19587	14.5711	15.8835	15.774	4.39891	3.25421	2.39568e-44	9.26274e-43	LOC_Os03g48660.1	protein|DUF1336 domain containing protein, expressed	AT1G59650.1	| Symbols: CW14 | Protein of unknown function (DUF1336) | chr1:21920099-21922670 FORWARD LENGTH=492
TR39183|c0_g1_i1	0	1	0	180.69	181.05	126.3	0	0.0416415	0	6.64289	7.58764	5.8424	8.93185	1.97859	2.66298e-44	1.02688e-42	NA	NA	NA	NA
TR41022|c1_g1_i1	0	0	0	180	202.99	126	0	0	0	6.61753	8.50713	5.82852	10.6914	2.03611	3.70295e-44	1.42222e-42	NA	NA	NA	NA
TR12178|c0_g2_i1	15	3	3	333	382	267	0.606571	0.124924	0.118913	12.2424	16.0093	12.3509	6.0279	3.01711	6.44905e-44	2.45735e-42	LOC_Os12g35330.1	protein|OsGrx_C12 - glutaredoxin subgroup III, expressed	AT2G47880.1	| Symbols: | Glutaredoxin family protein | chr2:19605124-19605432 FORWARD LENGTH=102
TR15344|c0_g1_i3	0	0	0	182.77	146.82	145.11	0	0	0	6.71936	6.15309	6.71252	10.6015	1.94444	6.50114e-44	2.47394e-42	LOC_Os10g16974.1	protein|cytochrome P450, putative, expressed	AT4G31940.1	| Symbols: CYP82C4 | cytochrome P450, family 82, subfamily C, polypeptide 4 | chr4:15452040-15453966 FORWARD LENGTH=524
TR30831|c0_g1_i1	19	19	17	348	280	284	0.768323	0.791188	0.67384	12.7939	11.7345	13.1373	4.5769	2.95384	7.24816e-44	2.75097e-42	LOC_Os01g50490.1	protein|cytochrome P450, putative, expressed	AT5G44620.1	| Symbols: CYP706A3 | cytochrome P450, family 706, subfamily A, polypeptide 3 | chr5:17997908-17999539 REVERSE LENGTH=519
TR34070|c6_g4_i3	0	0	0	158.09	156.2	147.85	0	0	0	5.81203	6.5462	6.83926	10.5685	1.91065	1.05908e-43	4.00911e-42	NA	NA	NA	NA
TR31675|c0_g6_i1	0	0	0	160.76	164.49	133.52	0	0	0	5.91019	6.89363	6.17639	10.5513	1.89412	1.0827e-43	4.08782e-42	NA	NA	NA	NA
TR17002|c0_g2_i2	0	1	3	161.81	187.37	157.43	0	0.0416415	0.118913	5.94879	7.85251	7.28242	7.38251	2.05143	1.25174e-43	4.71988e-42	NA	NA	NA	NA
TR15691|c4_g6_i2	0	1	0	160	188	131	0	0.0416415	0	5.88225	7.87891	6.05982	8.91035	1.95639	1.46931e-43	5.52587e-42	NA	NA	NA	NA
TR8712|c1_g1_i2	1.05	2.02	3.07	176.45	184.72	204.63	0.04246	0.0841157	0.121688	6.48702	7.74145	9.4658	6.98436	2.22524	1.62095e-43	6.08825e-42	NA	NA	AT1G70890.1	| Symbols: MLP43 | MLP-like protein 43 | chr1:26725912-26726489 REVERSE LENGTH=158
TR1190|c0_g2_i1	10	18	1	424.87	529.8	289.75	0.404381	0.749546	0.0396376	15.6199	22.2034	13.4033	5.9205	3.35262	1.68966e-43	6.33809e-42	LOC_Os02g53320.1	protein|universal stress protein domain containing protein, putative, expressed	AT3G53990.1	| Symbols: | Adenine nucleotide alpha hydrolases-like superfamily protein | chr3:19989658-19991019 REVERSE LENGTH=160
TR33000|c0_g1_i2	103.84	119.62	75.53	983.29	756.12	613.61	4.19909	4.98115	2.99383	36.1497	31.6883	28.3845	3.49315	4.37599	1.72158e-43	6.44112e-42	LOC_Os02g03690.1	protein|beta-amylase, putative, expressed	AT5G45300.1	| Symbols: BMY2, BAM8 | beta-amylase 2 | chr5:18353636-18356696 FORWARD LENGTH=689
TR43062|c3_g1_i5	0	0	0	198.84	160.49	125.12	0	0	0	7.31016	6.72599	5.78782	10.619	1.9634	2.14426e-43	8.01216e-42	LOC_Os04g43410.1	protein|Os4bglu18 - monolignol beta-glucoside homologue, expressed	AT4G21760.1	| Symbols: BGLU47 | beta-glucosidase 47 | chr4:11561229-11563871 FORWARD LENGTH=535
TR33837|c1_g1_i2	0	0	0	196.59	203.89	119.1	0	0	0	7.22744	8.54484	5.50934	10.7154	2.06095	2.4964e-43	9.29193e-42	LOC_Os02g03090.1	protein|expressed protein	AT1G73970.1	| Symbols: | unknown protein; Has 34 Blast hits to 33 proteins in 15 species: Archae - 0; Bacteria - 0; Metazoa - 0; Fungi - 0; Plants - 32; Viruses - 0; Other Eukaryotes - 2 (source: NCBI BLink). | chr1:27817140-27819963 FORWARD LENGTH=803
TR9798|c0_g1_i1	101	131	50	1393.84	1243	994.89	4.08424	5.45503	1.98188	51.2432	52.093	46.0218	4.20508	4.96099	2.62126e-43	9.74414e-42	LOC_Os02g10120.1	protein|lipoxygenase, putative, expressed	AT3G45140.1	| Symbols: LOX2, ATLOX2 | lipoxygenase 2 | chr3:16525437-16529233 FORWARD LENGTH=896
TR6796|c0_g1_i1	0	0	0	216.71	168.33	121.88	0	0	0	7.96714	7.05456	5.63794	10.6793	2.02461	3.16373e-43	1.17005e-41	NA	NA	NA	NA
TR15754|c4_g1_i3	34.21	19.04	14.38	563.89	495.66	318.44	1.38339	0.792853	0.569989	20.7309	20.7727	14.7304	4.83906	3.52242	3.23101e-43	1.19341e-41	LOC_Os06g45050.1	protein|clathrin assembly protein, putative, expressed	AT2G01600.1	| Symbols: | ENTH/ANTH/VHS superfamily protein | chr2:268975-272356 FORWARD LENGTH=571
TR24295|c0_g1_i2	26	42.25	15.78	528.13	406.17	520.9	1.05139	1.75935	0.625482	19.4162	17.0222	24.0959	4.65581	3.63845	3.79606e-43	1.39854e-41	LOC_Os01g70850.1	protein|esterase, putative, expressed	AT3G50440.1	| Symbols: ATMES10, MES10 | methyl esterase 10 | chr3:18717392-18718435 REVERSE LENGTH=288
TR7336|c0_g1_i1	0	1	0	159	189	126.87	0	0.0416415	0	5.84548	7.92082	5.86877	8.89646	1.94262	4.49072e-43	1.65027e-41	LOC_Os04g26910.1	protein|oxidoreductase, aldo/keto reductase family protein, putative, expressed	AT1G60710.1	| Symbols: ATB2 | NAD(P)-linked oxidoreductase superfamily protein | chr1:22355073-22356627 REVERSE LENGTH=345
TR42227|c0_g1_i1	1	0	0	174	173	119	0.0404381	0	0	6.39694	7.25027	5.50472	8.86061	1.91119	4.79466e-43	1.75435e-41	NA	NA	NA	NA
TR29465|c0_g1_i1	201.06	204.99	115.02	1586	1558.21	1281.19	8.13048	8.53608	4.55912	58.3078	65.3032	59.2655	3.60692	5.2897	4.86554e-43	1.77672e-41	LOC_Os04g57880.1	protein|heat shock protein DnaJ, putative, expressed	AT5G23240.1	| Symbols: | DNAJ heat shock N-terminal domain-containing protein | chr5:7826857-7828534 REVERSE LENGTH=465
TR4101|c0_g1_i1	89	193	123	1142.54	1052.06	1011.44	3.59899	8.0368	4.87543	42.0044	44.0909	46.7873	3.53749	4.83539	9.13301e-43	3.30583e-41	LOC_Os01g08440.1	protein|UDP-glucoronosyl and UDP-glucosyl transferase domain containing protein, expressed	AT4G14090.1	| Symbols: | UDP-Glycosyltransferase superfamily protein | chr4:8122434-8123804 REVERSE LENGTH=456
TR35051|c0_g1_i2	24.68	19.3	11.12	450.17	305.94	347.34	0.998011	0.80368	0.44077	16.5501	12.8217	16.0673	4.83803	3.21922	1.01021e-42	3.63839e-41	NA	NA	AT4G36660.1	| Symbols: | Protein of unknown function (DUF1195) | chr4:17285953-17287281 REVERSE LENGTH=179
TR30664|c2_g1_i10	73.43	61.03	54.49	501.79	601.18	588.78	2.96937	2.54138	2.15985	18.4478	25.1949	27.2359	3.70197	3.91046	1.15788e-42	4.16504e-41	LOC_Os04g33590.1	protein|hydrolase, alpha/beta fold family protein, putative, expressed	AT3G48410.1	| Symbols: | alpha/beta-Hydrolases superfamily protein | chr3:17925786-17928100 REVERSE LENGTH=385
TR31753|c2_g1_i5	0	0	0	233.89	193.3	116.48	0	0	0	8.59874	8.10103	5.38815	10.774	2.1206	1.17918e-42	4.23117e-41	NA	NA	AT4G18975.1	| Symbols: | Pentatricopeptide repeat (PPR) superfamily protein | chr4:10392170-10393665 REVERSE LENGTH=287
TR29430|c0_g1_i1	17	11	8	323.8	262.81	254	0.687447	0.458056	0.317101	11.9042	11.0141	11.7496	5.05377	2.8169	1.25303e-42	4.49058e-41	LOC_Os12g19381.1	protein|ribulose bisphosphate carboxylase small chain, chloroplast precursor, putative, expressed	AT1G67090.1	| Symbols: RBCS1A | ribulose bisphosphate carboxylase small chain 1A | chr1:25048465-25049249 REVERSE LENGTH=180
TR33617|c1_g2_i4	2.6	0	0	177.43	153.08	158.35	0.105139	0	0	6.52304	6.41544	7.32498	7.86499	1.99781	1.2915e-42	4.62272e-41	LOC_Os03g31430.1	protein|terpene synthase, N-terminal domain containing protein, expressed	AT4G16740.1	| Symbols: ATTPS03, TPS03 | terpene synthase 03 | chr4:9407856-9410877 FORWARD LENGTH=565
TR15317|c2_g7_i1	0	0	0	172.16	153.68	120.92	0	0	0	6.3293	6.44059	5.59353	10.5065	1.84991	1.29337e-42	4.62367e-41	NA	NA	NA	NA
TR34748|c0_g1_i1	0	1	0	145	290	261	0	0.0416415	0	5.33079	12.1536	12.0734	9.47992	2.52521	1.59442e-42	5.67883e-41	NA	NA	AT3G56360.1	| Symbols: | unknown protein; FUNCTIONS IN: molecular_function unknown; INVOLVED IN: biological_process unknown; LOCATED IN: chloroplast; EXPRESSED IN: 24 plant structures; EXPRESSED DURING: 15 growth stages; BEST Arabidopsis thaliana protein match is: unknown protein (TAIR:AT5G05250.1); Has 45 Blast hits to 45 proteins in 13 species: Archae - 0; Bacteria - 0; Metazoa - 0; Fungi - 0; Plants - 45;…
TR35249|c0_g1_i1	0	0	0	182.57	149.04	122.67	0	0	0	6.71201	6.24613	5.67448	10.5294	1.87303	1.76558e-42	6.26531e-41	LOC_Os04g42720.1	protein|TMS membrane protein/tumour differentially expressed protein, putative, expressed	AT3G24460.1	| Symbols: | Serinc-domain containing serine and sphingolipid biosynthesis protein | chr3:8886160-8889717 REVERSE LENGTH=409
TR29346|c0_g1_i2	2.37	0	2.38	199.22	190.32	128.56	0.0958382	0	0.0943376	7.32413	7.97614	5.94695	7.16441	2.07003	2.43242e-42	8.62107e-41	NA	NA	NA	NA
TR369|c0_g2_i1	0	2	0	169	143.08	178.81	0	0.0832829	0	6.21312	5.99635	8.27142	8.20653	2.01069	2.44408e-42	8.65181e-41	NA	NA	NA	NA
TR28674|c0_g1_i1	0	0	0	154.22	143.81	134.33	0	0	0	5.66975	6.02695	6.21385	10.4696	1.81153	2.55153e-42	9.0101e-41	LOC_Os02g42890.1	protein|cytochrome b561, putative, expressed	AT1G14730.1	| Symbols: | Cytochrome b561/ferric reductase transmembrane protein family | chr1:5073244-5074568 FORWARD LENGTH=224
TR41567|c1_g1_i4	1	1	0	150.74	164.73	120.71	0.0404381	0.0416415	0	5.54181	6.90368	5.58382	8.01346	1.82355	2.71022e-42	9.55883e-41	LOC_Os01g63710.1	protein|CDC6 - Putative DNA replication initiation protein, expressed	AT1G07270.1	| Symbols: | Cell division control, Cdc6 | chr1:2229757-2232897 REVERSE LENGTH=505
TR26051|c0_g2_i1	1338.61	1328.4	1390.38	7267.36	6462.86	5833.52	54.1308	55.3165	55.1114	267.178	270.853	269.848	2.80294	7.5156	2.73669e-42	9.64043e-41	LOC_Os03g10080.3	protein|expressed protein	AT1G11755.1	| Symbols: LEW1 | Undecaprenyl pyrophosphate synthetase family protein | chr1:3969987-3971488 REVERSE LENGTH=254
TR24016|c0_g1_i1	21	17	16	290.15	367	262	0.849199	0.707905	0.634202	10.6671	15.3806	12.1196	4.60913	2.96242	3.66965e-42	1.28331e-40	LOC_Os05g24660.1	protein|IPP transferase, putative, expressed	AT3G63110.1	| Symbols: ATIPT3, IPT3 | isopentenyltransferase 3 | chr3:23318437-23319447 REVERSE LENGTH=336
TR38078|c3_g2_i1	214.27	209.83	209.21	1097.21	978.18	831.75	8.66466	8.73763	8.29259	40.3379	40.9946	38.4752	2.72732	4.77079	4.39959e-42	1.53117e-40	LOC_Os03g01750.5	protein|dual specificity protein phosphatase, putative, expressed	AT3G52180.1	| Symbols: ATPTPKIS1, DSP4, SEX4, ATSEX4 | dual specificity protein phosphatase (DsPTP1) family protein | chr3:19349884-19353459 REVERSE LENGTH=379
TR16489|c0_g1_i29	0	0	0	158.01	139.02	149.17	0	0	0	5.80909	5.8262	6.90033	10.5202	1.86177	4.6619e-42	1.62051e-40	NA	NA	NA	NA
TR1039|c0_g1_i1	186	196	105	1381	1445.05	1286.49	7.52148	8.16173	4.16195	50.7711	60.5607	59.5106	3.60606	5.19074	4.77125e-42	1.65455e-40	LOC_Os04g46880.2	protein|transporter, major facilitator family, putative, expressed	AT3G47420.1	| Symbols: ATPS3, PS3 | phosphate starvation-induced gene 3 | chr3:17472541-17474209 REVERSE LENGTH=523
TR21236|c0_g1_i1	0	0	0	142	154	140	0	0	0	5.22049	6.454	6.47614	10.4858	1.82733	5.36422e-42	1.85572e-40	LOC_Os02g21240.1	protein|OsFBX48 - F-box domain containing protein, expressed	AT4G05460.1	| Symbols: | RNI-like superfamily protein | chr4:2761106-2762400 REVERSE LENGTH=302
TR7666|c0_g1_i1	1507.01	1700	1611	7853.26	7997.12	7562.25	60.9406	70.7905	63.8562	288.718	335.152	349.816	2.82509	7.78019	5.7538e-42	1.98575e-40	LOC_Os02g44630.2	protein|aquaporin protein, putative, expressed	AT3G61430.1	| Symbols: PIP1A, ATPIP1, PIP1, PIP1;1 | plasma membrane intrinsic protein 1A | chr3:22733657-22735113 FORWARD LENGTH=286
TR29314|c0_g1_i1	0	0	0	180.48	167.9	112.51	0	0	0	6.63517	7.03654	5.2045	10.5452	1.88961	6.01743e-42	2.07426e-40	NA	NA	NA	NA
TR21211|c0_g2_i2	0	0	0	168.08	137.51	173.64	0	0	0	6.1793	5.76292	8.03226	10.6295	1.97089	7.26985e-42	2.49113e-40	LOC_Os12g37970.1	protein|MYB family transcription factor, putative, expressed	AT5G59780.3	| Symbols: MYB59, ATMYB59-3 | myb domain protein 59 | chr5:24082425-24083350 REVERSE LENGTH=235
TR1078|c0_g1_i2	0	0	0	140.81	188	136	0	0	0	5.17674	7.87891	6.29111	10.5734	1.91602	7.50909e-42	2.57007e-40	LOC_Os02g38080.2	protein|protein kinase domain containing protein, expressed	AT5G50180.1	| Symbols: | Protein kinase superfamily protein | chr5:20431116-20432883 FORWARD LENGTH=346
TR42907|c1_g2_i1	0	0	0	145	175	126	0	0	0	5.33079	7.33409	5.82852	10.5103	1.85302	7.68216e-42	2.62309e-40	NA	NA	NA	NA
TR8627|c0_g1_i3	0	0	1	151.46	195.19	123.62	0	0	0.0396376	5.56828	8.18023	5.71843	8.88296	1.92841	8.96353e-42	3.05341e-40	LOC_Os02g01070.1	protein|FG-GAP repeat-containing protein, putative, expressed	AT3G51050.1	| Symbols: | FG-GAP repeat-containing protein | chr3:18954023-18957698 FORWARD LENGTH=698
TR39442|c0_g1_i2	77.22	141.11	75.88	799.33	803.89	741.7	3.12263	5.87603	3.0077	29.3866	33.6903	34.3097	3.5405	4.38451	9.244e-42	3.14525e-40	LOC_Os06g48060.1	protein|ABC transporter, ATP-binding protein, putative, expressed	AT1G67940.1	| Symbols: ATNAP3, AtSTAR1, NAP3 | non-intrinsic ABC protein 3 | chr1:25477805-25478667 FORWARD LENGTH=263
TR15851|c0_g1_i2	0	0	0	144.02	171	124	0	0	0	5.29476	7.16645	5.73601	10.4874	1.82999	9.66339e-42	3.28408e-40	NA	NA	AT1G68680.1	| Symbols: | unknown protein; FUNCTIONS IN: molecular_function unknown; INVOLVED IN: biological_process unknown; LOCATED IN: chloroplast; EXPRESSED IN: 23 plant structures; EXPRESSED DURING: 16 growth stages; Has 20 Blast hits to 20 proteins in 11 species: Archae - 0; Bacteria - 0; Metazoa - 0; Fungi - 0; Plants - 20; Viruses - 0; Other Eukaryotes - 0 (source: NCBI BLink). | chr1:25785627-2578662…
TR15666|c5_g1_i2	4.02	18.32	3.14	312.35	364.36	278.35	0.162561	0.762872	0.124462	11.4832	15.27	12.876	5.74965	2.98558	1.38791e-41	4.70573e-40	LOC_Os10g08474.1	protein|cytochrome P450, putative, expressed	AT3G61040.1	| Symbols: CYP76C7 | cytochrome P450, family 76, subfamily C, polypeptide 7 | chr3:22594074-22596125 REVERSE LENGTH=498
TR28387|c2_g1_i2	0	0	0	134.68	199.65	161.31	0	0	0	4.95138	8.36715	7.4619	10.6751	2.01719	1.72166e-41	5.83047e-40	LOC_Os03g35600.1	protein|serine/threonine-protein kinase receptor precursor, putative, expressed	AT4G21380.1	| Symbols: ARK3, RK3 | receptor kinase 3 | chr4:11389219-11393090 REVERSE LENGTH=850
TR13452|c1_g1_i2	1	0	1	149.4	141.17	121.77	0.0404381	0	0.0396376	5.49255	5.91631	5.63285	7.93595	1.74493	1.78646e-41	6.02872e-40	NA	NA	NA	NA
TR10869|c0_g1_i1	2	18	5	345	313	263	0.0808761	0.749546	0.198188	12.6836	13.1175	12.1659	5.72516	2.92909	1.8576e-41	6.2615e-40	LOC_Os02g26210.1	protein|flowering promoting factor-like 1, putative, expressed	NA	NA
TR13208|c0_g1_i1	25	11	3	526	429	390	1.01095	0.458056	0.118913	19.3379	17.979	18.0407	5.59638	3.48105	2.31601e-41	7.79759e-40	NA	NA	NA	NA
TR33577|c1_g3_i5	0	0	0	155.55	141.75	119.2	0	0	0	5.71865	5.94061	5.51397	10.4095	1.75191	2.4941e-41	8.38742e-40	NA	NA	NA	NA
TR15736|c0_g3_i2	96.3	110.97	91.89	715.21	556.26	533.41	3.89419	4.62095	3.6423	26.294	23.3123	24.6745	3.12372	4.03654	2.59979e-41	8.73269e-40	LOC_Os08g44640.1	protein|OsSCP41 - Putative Serine Carboxypeptidase homologue, expressed	AT2G27920.1	| Symbols: SCPL51 | serine carboxypeptidase-like 51 | chr2:11885777-11889043 REVERSE LENGTH=461
TR22548|c0_g1_i3	2.22	0	2.14	155.17	171.08	146.99	0.0897725	0	0.0848245	5.70468	7.16981	6.79948	7.16353	1.954	3.08967e-41	1.03542e-39	NA	NA	NA	NA
TR40322|c1_g1_i4	93.55	135.66	111.76	697.93	631.03	560.11	3.78298	5.64908	4.4299	25.6587	26.4459	25.9096	3.00949	4.1165	3.46268e-41	1.15506e-39	LOC_Os02g19130.1	protein|transcription factor X1, putative, expressed	AT4G00380.1	| Symbols: | XH/XS domain-containing protein | chr4:167959-170448 FORWARD LENGTH=635
TR33617|c1_g2_i6	0	0	0	164.05	133.32	123.91	0	0	0	6.03114	5.58732	5.73185	10.4266	1.76903	3.8653e-41	1.2864e-39	LOC_Os03g24760.1	protein|terpene synthase, putative, expressed	AT4G16740.1	| Symbols: ATTPS03, TPS03 | terpene synthase 03 | chr4:9407856-9410877 FORWARD LENGTH=565
TR27175|c0_g2_i2	5.7	6.39	0	205.22	204.17	220.04	0.230497	0.266089	0	7.54472	8.55658	10.1786	6.1948	2.38603	5.10167e-41	1.68623e-39	LOC_Os03g29350.1	protein|von Willebrand factor type A domain containing protein, expressed	AT1G19110.1	| Symbols: | inter-alpha-trypsin inhibitor heavy chain-related | chr1:6602270-6605766 FORWARD LENGTH=754
TR2346|c1_g1_i5	287.11	148.53	166.04	2666.57	2234.32	1938.33	11.6102	6.18501	6.58143	98.0339	93.6383	89.6635	4.01041	5.88759	5.55409e-41	1.83158e-39	LOC_Os04g20990.1	protein|tRNA-dihydrouridine synthase, putative, expressed	AT3G63510.1	| Symbols: | FMN-linked oxidoreductases superfamily protein | chr3:23450542-23452682 FORWARD LENGTH=419
TR8627|c0_g1_i2	0	0	0	157.03	137.81	117.38	0	0	0	5.77306	5.77549	5.42978	10.3938	1.73628	5.62278e-41	1.85212e-39	LOC_Os02g01070.1	protein|FG-GAP repeat-containing protein, putative, expressed	AT3G51050.1	| Symbols: | FG-GAP repeat-containing protein | chr3:18954023-18957698 FORWARD LENGTH=698
TR15386|c2_g2_i1	4	5	2	177	268	181	0.161752	0.208207	0.0792753	6.50724	11.2316	8.37272	6.31273	2.36671	6.13279e-41	2.01324e-39	NA	NA	NA	NA
TR22105|c0_g1_i1	0	0	0	182.86	127.13	131.91	0	0	0	6.72267	5.3279	6.10191	10.4949	1.83772	6.56202e-41	2.1517e-39	NA	NA	NA	NA
TR5806|c0_g2_i1	0	0	0	138	153	165	0	0	0	5.07344	6.41209	7.63259	10.5607	1.90131	6.64055e-41	2.17499e-39	LOC_Os03g48430.1	protein|1-aminocyclopropane-1-carboxylate oxidase homolog 4, putative, expressed	AT1G06620.1	| Symbols: | 2-oxoglutarate (2OG) and Fe(II)-dependent oxygenase superfamily protein | chr1:2025618-2027094 FORWARD LENGTH=365
TR32673|c0_g1_i1	1	0	0	154	145	112	0.0404381	0	0	5.66166	6.07682	5.18091	8.6832	1.73287	7.789e-41	2.54353e-39	LOC_Os03g05850.1	protein|retrotransposon protein, putative, unclassified, expressed	AT4G23160.1	| Symbols: CRK8 | cysteine-rich RLK (RECEPTOR-like protein kinase) 8 | chr4:12129485-12134086 FORWARD LENGTH=1262
TR42469|c3_g2_i4	76.51	89.07	75.22	579.18	508.43	425.9	3.09392	3.709	2.98154	21.293	21.3078	19.7013	3.18084	3.77401	8.47447e-41	2.76002e-39	LOC_Os11g11050.1	protein|initiation factor 2 subunit family domain containing protein, expressed	AT2G05830.1	| Symbols: | NagB/RpiA/CoA transferase-like superfamily protein | chr2:2229759-2231839 FORWARD LENGTH=374
TR1466|c0_g1_i1	1378.19	1432.82	1348.88	6971.23	6468.8	6045.27	55.7313	59.6647	53.4664	256.291	271.101	279.643	2.76421	7.51847	9.59714e-41	3.12215e-39	LOC_Os02g33030.1	protein|bifunctional monodehydroascorbate reductase and carbonic anhydrasenectarin-3 precursor, putative, expressed	AT3G52720.1	| Symbols: CAH1, ATACA1, ACA1 | alpha carbonic anhydrase 1 | chr3:19538804-19541116 REVERSE LENGTH=284
TR37896|c1_g1_i1	284	588.74	459	3134.05	3752	3110.08	11.4844	24.516	18.1937	115.22	157.243	143.866	3.46743	6.48492	1.0605e-40	3.44614e-39	LOC_Os08g01510.1	protein|cytochrome P450, putative, expressed	AT3G48270.1	| Symbols: CYP71A26 | cytochrome P450, family 71, subfamily A, polypeptide 26 | chr3:17876571-17878173 FORWARD LENGTH=489
TR260|c0_g1_i2	0	3.43	0	169.08	197.2	121.74	0	0.14283	0	6.21606	8.26447	5.63146	7.50977	1.98322	1.24695e-40	4.04295e-39	LOC_Os01g40094.1	protein|protein phosphatase 2C, putative, expressed	AT1G17550.1	| Symbols: HAB2 | homology to ABI2 | chr1:6034917-6036939 FORWARD LENGTH=511
TR22524|c5_g3_i1	46.44	71.44	51.06	478.32	437.61	388.45	1.87794	2.97487	2.0239	17.585	18.3398	17.969	3.48598	3.53537	1.39528e-40	4.51881e-39	LOC_Os12g30540.1	protein|ubiquitin carboxyl-terminal hydrolase, putative, expressed	AT3G11910.1	| Symbols: UBP13 | ubiquitin-specific protease 13 | chr3:3761758-3770290 REVERSE LENGTH=1115
TR32621|c0_g2_i1	32	69.02	14	940	1204.28	893	1.29402	2.87409	0.554927	34.5582	50.4703	41.3085	5.25749	4.67272	1.41053e-40	4.56307e-39	LOC_Os02g46380.1	protein|purine permease, putative, expressed	AT4G18210.1	| Symbols: ATPUP10, PUP10 | purine permease 10 | chr4:10076175-10077495 FORWARD LENGTH=390
TR21862|c0_g1_i5	1	0	0	158.85	177.28	107.29	0.0404381	0	0	5.83997	7.42964	4.96303	8.78685	1.83775	1.42256e-40	4.59687e-39	NA	NA	NA	NA
TR30611|c5_g1_i10	0	0	0	202.69	228.53	108.17	0	0	0	7.4517	9.57748	5.00374	10.763	2.10962	1.48256e-40	4.78539e-39	NA	NA	NA	NA
TR17823|c0_g1_i1	292	398	335	1626	1892	1476.84	11.8079	16.5733	13.2786	59.7783	79.292	68.3159	2.82723	5.54473	1.6835e-40	5.40983e-39	LOC_Os02g39400.1	protein|isochorismatase family protein, putative, expressed	AT2G22570.1	| Symbols: ATNIC1, NIC1 | nicotinamidase 1 | chr2:9589604-9590846 REVERSE LENGTH=244
TR31675|c0_g1_i1	1	0	0	166.6	128.99	119.42	0.0404381	0	0	6.12489	5.40585	5.52415	8.69872	1.74824	1.92799e-40	6.1749e-39	NA	NA	NA	NA
TR34124|c0_g1_i2	0	0	0	147.66	136.09	114.25	0	0	0	5.42858	5.70341	5.28499	10.3443	1.68642	2.00924e-40	6.428e-39	LOC_Os03g20080.1	protein|retrotransposon protein, putative, unclassified, expressed	NA	NA
TR3922|c7_g1_i4	64.4	129.27	111.02	691.3	746.39	667.27	2.60421	5.38299	4.40057	25.415	31.2805	30.8667	3.34423	4.24602	2.46946e-40	7.87423e-39	LOC_Os02g51900.1	protein|cytokinin-O-glucosyltransferase 2, putative, expressed	AT1G22380.1	| Symbols: AtUGT85A3, UGT85A3 | UDP-glucosyl transferase 85A3 | chr1:7900522-7902332 REVERSE LENGTH=488
TR34098|c2_g1_i1	0	0	0	188.4	124.71	128.71	0	0	0	6.92635	5.22648	5.95388	10.4923	1.83541	2.67101e-40	8.50752e-39	NA	NA	NA	NA
TR6714|c0_g1_i1	0	0	0	144.64	128.84	124.64	0	0	0	5.31755	5.39957	5.76561	10.3507	1.69203	2.81068e-40	8.92291e-39	NA	NA	NA	NA
TR36880|c0_g1_i1	67	128.28	147	938	821	972	2.70935	5.34177	5.82673	34.4847	34.4074	44.9629	3.5645	4.61146	3.626e-40	1.14609e-38	NA	NA	NA	NA
TR3930|c4_g1_i2	1	2	0	155	164	114	0.0404381	0.0832829	0	5.69843	6.87309	5.27343	7.50533	1.81219	4.26166e-40	1.34115e-38	NA	NA	NA	NA
TR15691|c1_g1_i1	0	0	0	159	132	112	0	0	0	5.84548	5.532	5.18091	10.3589	1.70153	4.31256e-40	1.35569e-38	LOC_Os01g45140.1	protein|anthocyanin 3-O-beta-glucosyltransferase, putative, expressed	AT4G34131.1	| Symbols: UGT73B3 | UDP-glucosyl transferase 73B3 | chr4:16343268-16344713 REVERSE LENGTH=481
TR13788|c0_g1_i1	492.46	456.01	329	3196.31	2582.82	2552.55	19.9141	18.9889	13.0408	117.509	108.244	118.076	3.22864	6.23788	4.65328e-40	1.46121e-38	LOC_Os06g05400.1	protein|IscA-like iron-sulfur assembly protein, mitochondrial precursor, putative, expressed	AT1G10500.1	| Symbols: ATCPISCA, CPISCA | chloroplast-localized ISCA-like protein | chr1:3460160-3461340 REVERSE LENGTH=180
TR38533|c0_g1_i1	23	12	10	307	350	268	0.930076	0.499698	0.396376	11.2866	14.6682	12.3972	4.86888	2.96221	4.91361e-40	1.54129e-38	LOC_Os09g28750.1	protein|gibberellin receptor GID1L2, putative, expressed	AT1G47480.1	| Symbols: | alpha/beta-Hydrolases superfamily protein | chr1:17417623-17419296 FORWARD LENGTH=314
TR37668|c0_g1_i1	1	0	0	140	132	115	0.0404381	0	0	5.14697	5.532	5.31969	8.60251	1.65116	4.96751e-40	1.55651e-38	NA	NA	NA	NA
TR1205|c1_g2_i2	0	0	0	173.72	132.72	112.5	0	0	0	6.38665	5.56217	5.20404	10.4115	1.75483	4.97368e-40	1.55675e-38	LOC_Os03g56060.1	protein|CSLC9 - cellulose synthase-like family C, expressed	AT4G07960.1	| Symbols: ATCSLC12, CSLC12 | Cellulose-synthase-like C12 | chr4:4802628-4805114 REVERSE LENGTH=699
TR25309|c7_g8_i1	0	2	0	134	142	119	0	0.0832829	0	4.92638	5.95109	5.50472	7.87975	1.68505	5.0427e-40	1.57665e-38	NA	NA	AT5G36930.2	| Symbols: | Disease resistance protein (TIR-NBS-LRR class) family | chr5:14567771-14571916 REVERSE LENGTH=1191
TR22512|c1_g1_i3	267.05	410.54	198.92	2594.41	2874.96	2114.49	10.799	17.0955	7.88472	95.381	120.487	97.8124	3.64491	6.06296	5.49334e-40	1.71384e-38	LOC_Os04g39930.1	protein|receptor-like protein kinase, putative, expressed	AT5G60900.1	| Symbols: RLK1 | receptor-like protein kinase 1 | chr5:24498467-24501494 REVERSE LENGTH=748
TR42496|c1_g2_i7	12.13	8.02	7.37	227.94	227.24	204.21	0.490514	0.333965	0.292129	8.38	9.52342	9.44637	5.09372	2.46763	7.12682e-40	2.21391e-38	LOC_Os12g21890.1	protein|PTEN, putative, expressed	AT3G19420.1	| Symbols: ATPEN2, PEN2 | PTEN 2 | chr3:6731824-6735354 FORWARD LENGTH=611
TR32273|c0_g1_i1	96	61	37	1315	842	866	3.88205	2.54013	1.46659	48.3447	35.2875	40.0595	4.46088	4.68343	7.45698e-40	2.31398e-38	NA	NA	AT2G30570.1	| Symbols: PSBW | photosystem II reaction center W | chr2:13019326-13020053 REVERSE LENGTH=133
TR7221|c0_g1_i1	84	86	43	725	644	643	3.3968	3.58117	1.70442	26.6539	26.9895	29.744	3.76603	4.14619	1.0032e-39	3.08327e-38	LOC_Os03g16220.1	protein|oxidoreductase, short chain dehydrogenase/reductase family domain containing protein, expressed	AT5G06060.1	| Symbols: | NAD(P)-binding Rossmann-fold superfamily protein | chr5:1824066-1825833 REVERSE LENGTH=264
TR42462|c2_g1_i1	0	0	0	144.93	125	116.99	0	0	0	5.32821	5.23864	5.41174	10.3066	1.64814	1.02135e-39	3.13572e-38	NA	NA	NA	NA
TR36675|c4_g3_i3	1.53	4.08	3.03	189.35	152.51	179.17	0.0618702	0.169897	0.120102	6.96127	6.39155	8.28807	6.39435	2.10513	1.05346e-39	3.22745e-38	NA	NA	AT1G54680.1	| Symbols: | unknown protein; FUNCTIONS IN: molecular_function unknown; INVOLVED IN: biological_process unknown; LOCATED IN: endomembrane system; EXPRESSED IN: 22 plant structures; EXPRESSED DURING: 13 growth stages; BEST Arabidopsis thaliana protein match is: unknown protein (TAIR:AT5G27290.1); Has 200 Blast hits to 200 proteins in 57 species: Archae - 0; Bacteria - 59; Metazoa - 0; Fungi - 0; P…
TR13412|c0_g2_i2	0	0	0	196.89	129.06	117.52	0	0	0	7.23847	5.40879	5.43626	10.4909	1.83488	1.07148e-39	3.27918e-38	LOC_Os03g55030.1	protein|UDP-glucoronosyl and UDP-glucosyl transferase domain containing protein, expressed	AT3G02100.1	| Symbols: | UDP-Glycosyltransferase superfamily protein | chr3:368840-370484 REVERSE LENGTH=464
TR3150|c0_g1_i1	98	86	70	619	557	606.41	3.96293	3.58117	2.77463	22.7569	23.3434	28.0514	3.34573	4.01008	1.54292e-39	4.67744e-38	LOC_Os08g43190.2	protein|dehydrogenase, putative, expressed	AT5G51970.1	| Symbols: | GroES-like zinc-binding alcohol dehydrogenase family protein | chr5:21111820-21113284 FORWARD LENGTH=364
TR21809|c0_g1_i1	1009.82	1195.62	1159.03	5955.5	4683.01	4594	40.8352	49.7874	45.9412	218.948	196.261	212.51	2.71663	7.16512	1.61847e-39	4.8911e-38	LOC_Os04g47590.1	protein|niemann-Pick C1 protein precursor, putative, expressed	AT4G38350.2	| Symbols: | Patched family protein | chr4:17958324-17966846 REVERSE LENGTH=1297
TR8155|c0_g1_i9	0	1	0	173.21	117.89	129.56	0	0.0416415	0	6.3679	4.94066	5.9932	8.72578	1.77071	1.85164e-39	5.57246e-38	NA	NA	NA	NA
TR13479|c0_g1_i3	0	0	4.15	192.37	152.12	129.19	0	0	0.164496	7.0723	6.37521	5.97609	7.22519	1.94277	2.07982e-39	6.23322e-38	LOC_Os01g47420.3	protein|pterin-4-alpha-carbinolamine dehydratase, putative, expressed	AT1G29810.1	| Symbols: | Transcriptional coactivator/pterin dehydratase | chr1:10435606-10437406 REVERSE LENGTH=187
TR11168|c0_g3_i1	209.65	183.07	90.82	2312.73	1909.7	1598.2	8.47784	7.6233	3.59989	85.0253	80.0338	73.9297	4.09541	5.64733	2.16594e-39	6.48458e-38	LOC_Os10g13550.1	protein|endonuclease/exonuclease/phosphatase family domain containing protein, expressed	AT5G54130.2	| Symbols: | Calcium-binding endonuclease/exonuclease/phosphatase family | chr5:21962900-21965279 FORWARD LENGTH=436
TR987|c0_g1_i1	564	554	577	4424.28	2933	2465.89	22.8071	23.0694	22.8709	162.654	122.919	114.067	3.05129	6.47613	2.60285e-39	7.72865e-38	LOC_Os06g51290.2	protein|phytoene synthase, chloroplast precursor, putative, expressed	AT5G17230.3	| Symbols: PSY | PHYTOENE SYNTHASE | chr5:5659839-5662087 REVERSE LENGTH=437
TR31675|c0_g3_i4	0	0	0	151.16	121.55	112.59	0	0	0	5.55725	5.09405	5.2082	10.2973	1.63927	3.2504e-39	9.63165e-38	NA	NA	NA	NA
TR6568|c4_g2_i2	0	0	0	139.75	123.37	114	0	0	0	5.13777	5.17032	5.27343	10.2699	1.6112	3.79692e-39	1.11938e-37	LOC_Os03g59060.2	protein|OsPP2Ac-2 - Phosphatase 2A isoform 2 belonging to family 2, expressed	AT3G58500.1	| Symbols: PP2A-4 | protein phosphatase 2A-4 | chr3:21635503-21638911 REVERSE LENGTH=313
TR13591|c0_g1_i1	48	19	7	1433.99	1023	1061	1.94103	0.791188	0.277463	52.7193	42.873	49.0799	6.05388	4.8648	4.21628e-39	1.23922e-37	LOC_Os05g37660.1	protein|transferase family protein, putative, expressed	AT2G39980.1	| Symbols: | HXXXD-type acyl-transferase family protein | chr2:16688437-16689885 REVERSE LENGTH=482
TR16506|c1_g1_i1	65.33	80.74	112.15	607.16	523.42	502.82	2.64182	3.36213	4.44536	22.3217	21.9361	23.2595	3.20714	3.88775	4.82996e-39	1.41241e-37	LOC_Os10g19880.1	protein|alpha-1,2-fucosidase, putative, expressed	AT4G34260.1	| Symbols: FUC95A | 1,2-alpha-L-fucosidases | chr4:16398130-16401591 FORWARD LENGTH=843
TR33848|c4_g2_i1	126	88.89	114.16	794.98	623.86	684.9	5.0952	3.70151	4.52503	29.2267	26.1454	31.6822	3.20791	4.25743	5.71122e-39	1.66674e-37	NA	NA	AT4G38840.1	| Symbols: | SAUR-like auxin-responsive protein family | chr4:18125174-18125473 REVERSE LENGTH=99
TR39698|c1_g1_i1	127	93	99	709.78	641	652.25	5.13563	3.87266	3.92413	26.0944	26.8637	30.1719	3.18072	4.19087	5.73289e-39	1.67138e-37	NA	NA	NA	NA
TR23890|c0_g2_i1	261.18	236.97	254.24	1463.5	1079.79	1292.47	10.5616	9.86778	10.0775	53.8042	45.253	59.7872	2.88867	5.16202	6.35599e-39	1.84745e-37	LOC_Os05g37900.1	protein|zinc finger, C3HC4 type domain containing protein, expressed	AT5G05830.1	| Symbols: | RING/FYVE/PHD zinc finger superfamily protein | chr5:1755910-1756825 FORWARD LENGTH=204
TR18592|c1_g1_i2	708.05	647.71	646.88	3465.16	3132.31	2622.22	28.6322	26.9716	25.6408	127.393	131.272	121.299	2.72831	6.43611	6.39983e-39	1.85833e-37	LOC_Os06g05130.1	protein|myristoyl-acyl carrier protein thioesterase, chloroplast precursor, putative, expressed	AT1G08510.1	| Symbols: FATB | fatty acyl-ACP thioesterases B | chr1:2691546-2693409 REVERSE LENGTH=412
TR33843|c7_g1_i1	531.95	334.32	288.25	3941.1	3774.4	3045.76	21.511	13.9216	11.4255	144.891	158.182	140.891	3.72686	6.56157	6.61852e-39	1.9199e-37	LOC_Os04g43650.2	protein|L-allo-threonine aldolase, putative, expressed	AT1G08630.1	| Symbols: THA1 | threonine aldolase 1 | chr1:2743948-2745685 REVERSE LENGTH=358
TR23886|c1_g2_i1	248.64	217.8	147.38	1528.4	1328.52	1333.09	10.0545	9.06951	5.84179	56.1902	55.6771	61.6663	3.29542	5.24333	6.80698e-39	1.97259e-37	LOC_Os09g12600.1	protein|phosphate/phosphate translocator, putative, expressed	AT3G01550.1	| Symbols: ATPPT2, PPT2 | phosphoenolpyruvate (pep)/phosphate translocator 2 | chr3:216947-218856 REVERSE LENGTH=383
TR34131|c0_g1_i1	9	1	10	337	223	204	0.363943	0.0416415	0.396376	12.3895	9.34573	9.43666	5.74436	2.65067	8.24496e-39	2.38453e-37	NA	NA	NA	NA
TR3053|c0_g1_i1	5677.49	5917.12	6922.99	54380.2	41520	26038	229.587	246.398	274.411	1999.24	1740.06	1204.47	3.23216	10.0831	8.91275e-39	2.57508e-37	LOC_Os12g01530.2	protein|ferritin-1, chloroplast precursor, putative, expressed	AT2G40300.1	| Symbols: ATFER4, FER4 | ferritin 4 | chr2:16831501-16833214 REVERSE LENGTH=259
TR2713|c0_g1_i2	0	0	0	168.14	123.41	106.82	0	0	0	6.18151	5.172	4.94129	10.3384	1.68152	9.5738e-39	2.76331e-37	NA	NA	NA	NA
TR23518|c0_g1_i1	0	0	0	177	112.01	141.99	0	0	0	6.50724	4.69424	6.56819	10.4658	1.80748	1.08376e-38	3.12185e-37	NA	NA	NA	NA
TR17761|c0_g1_i1	24540.3	20594.3	15210.5	163925	144563	130793	992.364	857.575	602.909	6026.55	6058.52	6050.24	3.3815	11.9434	1.14086e-38	3.28308e-37	LOC_Os03g09250.1	protein|inositol-3-phosphate synthase, putative, expressed	AT5G10170.1	| Symbols: ATMIPS3, MIPS3 | myo-inositol-1-phosphate synthase 3 | chr5:3187538-3190161 REVERSE LENGTH=510
TR22497|c2_g2_i7	22.59	28.22	5.88	472.45	446.72	308.5	0.913496	1.17512	0.233069	17.3692	18.7216	14.2706	4.93998	3.35772	1.2305e-38	3.534e-37	LOC_Os03g35600.1	protein|serine/threonine-protein kinase receptor precursor, putative, expressed	AT4G27300.1	| Symbols: | S-locus lectin protein kinase family protein | chr4:13669308-13672348 REVERSE LENGTH=815
TR34643|c0_g1_i1	142	168.98	89.98	1055	907	1025	5.74221	7.03657	3.56659	38.7861	38.0115	47.4146	3.43533	4.74844	1.25298e-38	3.59497e-37	LOC_Os03g49380.1	protein|lipoxygenase, putative, expressed	AT1G55020.1	| Symbols: LOX1, ATLOX1 | lipoxygenase 1 | chr1:20525798-20530143 FORWARD LENGTH=859
TR17620|c0_g1_i2	24	34	14	521.56	316.94	347.34	0.970514	1.41581	0.554927	19.1747	13.2827	16.0673	4.56042	3.32704	1.42855e-38	4.0785e-37	LOC_Os02g48770.1	protein|SAM dependent carboxyl methyltransferase, putative, expressed	AT5G66430.1	| Symbols: | S-adenosyl-L-methionine-dependent methyltransferases superfamily protein | chr5:26525410-26526799 REVERSE LENGTH=354
TR17635|c1_g1_i1	163.66	220	222.18	915.95	966	746	6.61809	9.16112	8.80669	33.674	40.4842	34.5086	2.65753	4.63559	1.49503e-38	4.26409e-37	LOC_Os04g18090.1	protein|histone H1, putative, expressed	AT2G18050.1	| Symbols: HIS1-3 | histone H1-3 | chr2:7846095-7846670 FORWARD LENGTH=167
TR34728|c0_g1_i8	0	0	0	121.43	223.5	203.25	0	0	0	4.46426	9.36668	9.40197	10.8337	2.17512	1.51791e-38	4.32506e-37	NA	NA	NA	NA
TR21768|c3_g2_i1	10.5	7.84	7.42	283.06	205.64	171.4	0.4246	0.326469	0.294111	10.4064	8.61818	7.92864	5.17488	2.4516	1.84963e-38	5.25473e-37	LOC_Os07g46220.1	protein|SNARE associated Golgi protein, putative, expressed	AT5G19070.1	| Symbols: | SNARE associated Golgi protein family | chr5:6375569-6377470 FORWARD LENGTH=280
TR33770|c0_g1_i1	175	215	118	1143.12	1122	988	7.07666	8.95291	4.67724	42.0257	47.022	45.703	3.20988	4.88353	2.33127e-38	6.57782e-37	LOC_Os03g01190.1	protein|dehydrogenase, putative, expressed	AT5G61510.1	| Symbols: | GroES-like zinc-binding alcohol dehydrogenase family protein | chr5:24737084-24738975 REVERSE LENGTH=406
TR33737|c0_g1_i1	4	13	7	256	211	287.25	0.161752	0.541339	0.277463	9.41159	8.84282	13.2876	5.51368	2.66587	2.34351e-38	6.6059e-37	LOC_Os02g02930.1	protein|terpene synthase, putative, expressed	AT1G61680.1	| Symbols: TPS14, ATTPS14 | terpene synthase 14 | chr1:22772455-22774687 REVERSE LENGTH=569
TR25959|c0_g2_i1	0	0	0	209.26	138.14	104.79	0	0	0	7.69324	5.78932	4.84739	10.5104	1.8557	2.75216e-38	7.74271e-37	NA	NA	NA	NA
TR8670|c2_g1_i1	0	0	0	184.75	125.44	105.49	0	0	0	6.79216	5.25708	4.87977	10.3952	1.73915	3.79295e-38	1.06397e-36	LOC_Os04g56790.1	protein|TLD family protein, putative, expressed	AT5G39590.1	| Symbols: | TLD-domain containing nucleolar protein | chr5:15851483-15853768 FORWARD LENGTH=542
TR21465|c0_g1_i1	1	0	0	168	111	122	0.0404381	0	0	6.17636	4.65191	5.64349	8.65142	1.7007	3.98929e-38	1.11797e-36	LOC_Os09g29700.1	protein|retrotransposon protein, putative, unclassified, expressed	NA	NA
TR16489|c0_g1_i16	0	0	0	139.22	148.07	95.26	0	0	0	5.11829	6.20548	4.40655	10.2796	1.62259	4.00926e-38	1.12248e-36	NA	NA	NA	NA
TR42446|c4_g3_i2	1.01	0	0	152.22	115.51	106.56	0.0408424	0	0	5.59622	4.84092	4.92927	8.53883	1.5983	4.28258e-38	1.19784e-36	NA	NA	NA	NA
TR11267|c0_g1_i2	0	1	1	119	128	106.17	0	0.0416415	0.0396376	4.37492	5.36436	4.91123	7.71901	1.5236	6.71168e-38	1.86106e-36	NA	NA	NA	NA
TR34728|c0_g1_i4	0	0	0	302.67	144.84	126.17	0	0	0	11.1274	6.07011	5.83639	10.8461	2.19376	7.56287e-38	2.08708e-36	NA	NA	NA	NA
TR6520|c0_g1_i1	1	2	1	133	140	134.99	0.0404381	0.0832829	0.0396376	4.88962	5.86727	6.24439	7.0696	1.74316	8.54374e-38	2.3488e-36	NA	NA	NA	NA
TR16945|c0_g1_i1	0	11	8	255	202	248	0	0.458056	0.317101	9.37483	8.46564	11.472	5.74762	2.55541	9.27426e-38	2.54721e-36	LOC_Os01g21034.1	protein|pectinesterase, putative, expressed	AT2G45220.1	| Symbols: | Plant invertase/pectin methylesterase inhibitor superfamily | chr2:18644281-18646394 REVERSE LENGTH=511
TR39217|c0_g1_i1	2	0	0	123	121	117	0.0808761	0	0	4.52198	5.071	5.4122	7.74706	1.5598	9.54819e-38	2.61996e-36	LOC_Os01g55799.2	protein|exo70 exocyst complex subunit domain containing protein, expressed	AT3G29400.1	| Symbols: ATEXO70E1, EXO70E1 | exocyst subunit exo70 family protein E1 | chr3:11297339-11299315 REVERSE LENGTH=658
TR34157|c4_g1_i1	0	0	1	119.04	133.07	105.5	0	0	0.0396376	4.37639	5.57684	4.88023	8.49437	1.5379	9.90249e-38	2.7146e-36	LOC_Os01g17130.1	protein|retrotransposon protein, putative, Ty3-gypsy subclass, expressed	AT3G14460.1	| Symbols: | LRR and NB-ARC domains-containing disease resistance protein | chr3:4851990-4856264 REVERSE LENGTH=1424
TR28203|c0_g1_i1	45	149	69	1170.98	1430	1174	1.81971	6.20458	2.735	43.05	59.93	54.307	4.40359	5.02031	1.03986e-37	2.8479e-36	LOC_Os08g43430.1	protein|CXE carboxylesterase, putative, expressed	AT2G45600.1	| Symbols: | alpha/beta-Hydrolases superfamily protein | chr2:18789799-18790788 FORWARD LENGTH=329
TR5698|c2_g5_i1	45.1	62.62	37.65	440	414.09	351	1.82376	2.60759	1.49236	16.1762	17.3541	16.2366	3.5819	3.41193	1.08096e-37	2.95764e-36	NA	NA	NA	NA
TR36632|c2_g1_i1	39.99	116.63	28.86	1894.12	1491.69	1455.35	1.61712	4.85664	1.14394	69.6355	62.5154	67.3218	5.24852	5.34266	1.33015e-37	3.61552e-36	LOC_Os06g29380.1	protein|phospholipid-transporting ATPase, putative, expressed	AT1G68710.1	| Symbols: | ATPase E1-E2 type family protein / haloacid dehalogenase-like hydrolase family protein | chr1:25793498-25797975 REVERSE LENGTH=1200
TR40813|c0_g1_i2	181.41	150.63	270.32	1187.7	1152.65	1154.49	7.33587	6.27245	10.7148	43.6647	48.3065	53.4045	3.08569	5.00643	1.45611e-37	3.94678e-36	LOC_Os05g05940.1	protein|stress-related protein, putative, expressed	AT3G05500.1	| Symbols: | Rubber elongation factor protein (REF) | chr3:1593540-1594802 FORWARD LENGTH=246
TR42478|c10_g4_i4	37	45.89	30.18	526.72	343.4	325.04	1.49621	1.91093	1.19626	19.3644	14.3916	15.0357	3.92041	3.36699	1.46028e-37	3.95438e-36	NA	NA	NA	NA
TR7800|c0_g2_i1	330	659.88	182	9576.09	11813.6	11079.3	13.3446	27.4784	7.21405	352.056	495.098	512.508	5.34396	8.10347	1.54593e-37	4.17849e-36	LOC_Os02g47510.1	protein|9-cis-epoxycarotenoid dioxygenase 1, chloroplast precursor, putative, expressed	AT4G19170.1	| Symbols: NCED4, CCD4 | nine-cis-epoxycarotenoid dioxygenase 4 | chr4:10481835-10483622 FORWARD LENGTH=595
TR5177|c0_g1_i1	10.62	5	3.02	270.58	187.45	192.44	0.429452	0.208207	0.119706	9.94761	7.85586	8.90191	5.61164	2.42806	1.99156e-37	5.37295e-36	LOC_Os09g34250.1	protein|UDP-glucoronosyl and UDP-glucosyl transferase domain containing protein, expressed	AT1G24100.1	| Symbols: UGT74B1 | UDP-glucosyl transferase 74B1 | chr1:8525547-8527010 REVERSE LENGTH=460
TR4215|c0_g2_i1	0	2.03	1	153.3	131.93	100.51	0	0.0845322	0.0396376	5.63593	5.52907	4.6494	7.32756	1.64305	2.18213e-37	5.88157e-36	NA	NA	NA	NA
TR10667|c1_g1_i1	0	0	0	137	108	116	0	0	0	5.03667	4.52618	5.36594	10.2104	1.55089	2.26847e-37	6.10861e-36	NA	NA	NA	NA
TR21223|c0_g1_i1	527.05	392.7	303	3207.13	2932.53	2700.54	21.3129	16.3526	12.0102	117.907	122.9	124.922	3.37073	6.31143	2.34334e-37	6.30435e-36	LOC_Os01g10250.1	protein|hydrolase, alpha/beta fold family domain containing protein, expressed	AT5G11650.1	| Symbols: | alpha/beta-Hydrolases superfamily protein | chr5:3745069-3746816 FORWARD LENGTH=390
TR34539|c0_g2_i2	147.98	164.26	97.88	1636.18	1081.32	800.94	5.98402	6.84003	3.87973	60.1526	45.3171	37.05	3.60391	4.93731	2.39824e-37	6.44605e-36	LOC_Os04g30040.2	protein|jacalin-like lectin domain containing protein, expressed	NA	NA
TR21977|c1_g1_i8	0	0	0	122.73	114.88	103.33	0	0	0	4.51205	4.81452	4.77985	10.1253	1.46595	2.76764e-37	7.42513e-36	NA	NA	NA	NA
TR12309|c2_g1_i4	9.21	11.39	8.46	253.12	183.27	204.38	0.372435	0.474296	0.335334	9.30571	7.68068	9.45424	4.98107	2.42819	2.79883e-37	7.50186e-36	NA	NA	NA	NA
TR28310|c5_g1_i4	0	0	0	194.99	106.19	138.8	0	0	0	7.16862	4.45033	6.42063	10.4905	1.83296	2.98541e-37	7.99455e-36	NA	NA	NA	NA
TR28316|c4_g4_i7	0	0	0	169.32	109.39	109.78	0	0	0	6.22489	4.58443	5.07822	10.3045	1.64709	3.37368e-37	9.02593e-36	LOC_Os01g43750.1	protein|cytochrome P450 72A1, putative, expressed	AT3G14690.1	| Symbols: CYP72A15 | cytochrome P450, family 72, subfamily A, polypeptide 15 | chr3:4937410-4939310 FORWARD LENGTH=512
TR1226|c0_g1_i1	0	0	0	133	110	102	0	0	0	4.88962	4.61	4.71833	10.1392	1.48042	3.70446e-37	9.90173e-36	NA	NA	NA	NA
TR17006|c0_g2_i3	0	0	0	132.37	109.26	103.74	0	0	0	4.86646	4.57899	4.79882	10.1419	1.48292	3.75214e-37	1.00199e-35	NA	NA	NA	NA
TR3785|c0_g1_i1	0	2	0	133	109	107	0	0.0832829	0	4.88962	4.56809	4.94962	7.69989	1.50526	3.75586e-37	1.00206e-35	NA	NA	NA	NA
TR13265|c0_g1_i1	1	0	1	130.86	126.68	89.85	0.0404381	0	0.0396376	4.81094	5.30904	4.15629	7.68022	1.49063	3.96344e-37	1.05452e-35	NA	NA	NA	NA
TR41821|c0_g2_i1	1	0	0	147.33	138.98	88.94	0.0404381	0	0	5.41645	5.82452	4.1142	8.54304	1.59411	4.49363e-37	1.19449e-35	NA	NA	NA	NA
TR37167|c0_g1_i1	5	19	5	310.97	259	223	0.20219	0.791188	0.198188	11.4325	10.8545	10.3156	5.29138	2.72013	4.53784e-37	1.20513e-35	LOC_Os02g26210.1	protein|flowering promoting factor-like 1, putative, expressed	AT5G24860.1	| Symbols: FPF1, ATFPF1 | flowering promoting factor 1 | chr5:8541822-8542154 FORWARD LENGTH=110
TR5873|c0_g2_i1	1	0	0	111	132	118	0.0404381	0	0	4.08081	5.532	5.45846	8.51158	1.55888	4.59191e-37	1.21726e-35	NA	NA	NA	NA
TR17006|c0_g2_i1	0	0	0	190.86	110.43	116.65	0	0	0	7.01679	4.62802	5.39601	10.4077	1.75102	5.71889e-37	1.50909e-35	NA	NA	NA	NA
TR31575|c0_g2_i3	8.17	0	0	201.78	188.53	194.47	0.330379	0	0	7.41825	7.90112	8.99582	6.6107	2.27013	6.02449e-37	1.58539e-35	LOC_Os01g71000.1	protein|protein kinase APK1B, chloroplast precursor, putative, expressed	AT5G18610.1	| Symbols: | Protein kinase superfamily protein | chr5:6192736-6195371 FORWARD LENGTH=513
TR29789|c0_g1_i1	36	41	50	382	454.8	284	1.45577	1.7073	1.98188	14.0439	19.0603	13.1373	3.66992	3.29342	7.50216e-37	1.97245e-35	LOC_Os10g39440.1	protein|transporter family protein, putative, expressed	AT4G35300.1	| Symbols: TMT2 | tonoplast monosaccharide transporter2 | chr4:16796432-16799071 REVERSE LENGTH=739
TR40800|c0_g1_i1	885.94	1007	575	5810.96	5594	5251.25	35.8257	41.933	22.7916	213.634	234.439	242.913	3.28594	7.23649	7.62081e-37	2.00001e-35	LOC_Os03g38950.1	protein|chloroplast post-illumination chlorophyll fluorescence increase protein, putative, expressed	AT3G15840.1	| Symbols: PIFI | post-illumination chlorophyll fluorescence increase | chr3:5356782-5358418 REVERSE LENGTH=268
TR26369|c0_g1_i1	2	4.36	0	188.65	250.36	428.06	0.0808761	0.181557	0	6.93554	10.4924	19.8013	7.58364	2.87428	7.8468e-37	2.05746e-35	LOC_Os09g29690.1	protein|beta-expansin precursor, putative, expressed	AT2G18660.1	| Symbols: PNP-A | plant natriuretic peptide A | chr2:8091032-8091644 REVERSE LENGTH=130
TR33577|c1_g3_i3	0	0	0	112.36	122.76	106.14	0	0	0	4.13081	5.14476	4.90984	10.1302	1.47032	7.92658e-37	2.07461e-35	NA	NA	NA	NA
TR13452|c1_g1_i1	0	0	0	120.5	112.04	95.64	0	0	0	4.43007	4.69549	4.42413	10.0674	1.40839	9.57052e-37	2.49359e-35	NA	NA	NA	NA
TR30611|c5_g1_i9	0	0	0	406.66	131.6	179.9	0	0	0	14.9505	5.51524	8.32184	11.174	2.52264	9.69694e-37	2.52199e-35	NA	NA	NA	NA
TR24043|c0_g1_i1	0	0	0	143	104	108	0	0	0	5.25726	4.35854	4.99588	10.1812	1.52235	1.03953e-36	2.70119e-35	LOC_Os06g42020.1	protein|CSLA9 - cellulose synthase-like family A, expressed	AT5G03760.1	| Symbols: ATCSLA09, CSLA09, ATCSLA9, CSLA9, RAT4 | Nucleotide-diphospho-sugar transferases superfamily protein | chr5:985910-990087 REVERSE LENGTH=533
TR33577|c1_g3_i2	1	5.19	0	170.53	133.83	131.38	0.0404381	0.216119	0	6.26937	5.60869	6.07739	6.57758	1.83409	1.13319e-36	2.94193e-35	NA	NA	NA	NA
TR15781|c0_g2_i1	69.41	103.14	49.69	575.83	628.84	608.68	2.80681	4.2949	1.96959	21.1698	26.3541	28.1564	3.57224	4.01637	1.34318e-36	3.48084e-35	LOC_Os10g39770.1	protein|zinc finger, C3HC4 type, domain containing protein, expressed	AT4G35840.1	| Symbols: | RING/U-box superfamily protein | chr4:16981083-16982266 FORWARD LENGTH=236
TR22533|c6_g1_i1	7	20	7	269	240	246	0.283066	0.832829	0.277463	9.88953	10.0582	11.3795	5.00495	2.66867	1.65163e-36	4.25661e-35	LOC_Os09g34320.1	protein|expressed protein	AT1G01180.1	| Symbols: | S-adenosyl-L-methionine-dependent methyltransferases superfamily protein | chr1:75633-76556 FORWARD LENGTH=307
TR42512|c0_g3_i3	191.94	223.78	241.05	888.55	880.3	805.42	7.76168	9.31853	9.55465	32.6667	36.8926	37.2572	2.51496	4.63325	1.65284e-36	4.25661e-35	LOC_Os01g72680.1	protein|disease resistance protein RPS2, putative, expressed	AT4G27190.1	| Symbols: | NB-ARC domain-containing disease resistance protein | chr4:13620977-13623934 REVERSE LENGTH=985
TR33584|c2_g1_i4	7.71	10.26	3.35	217.81	181.17	185.64	0.311777	0.427241	0.132786	8.00758	7.59267	8.58736	5.28566	2.28753	1.91372e-36	4.92409e-35	LOC_Os01g69060.1	protein|hydrolase, alpha/beta fold family domain containing protein, expressed	AT4G12830.1	| Symbols: | alpha/beta-Hydrolases superfamily protein | chr4:7531189-7533327 FORWARD LENGTH=393
TR30630|c5_g2_i1	429.41	382.53	523.63	3017.41	2077.04	1848	17.3645	15.9291	20.7555	110.932	87.0468	85.485	2.90209	5.99677	2.29217e-36	5.87692e-35	LOC_Os12g01760.1	protein|F-box/LRR domain containing protein, putative, expressed	AT5G01720.1	| Symbols: | RNI-like superfamily protein | chr5:267118-270391 REVERSE LENGTH=665
TR32710|c0_g1_i1	547.16	1041.35	936.53	5595.83	4940.42	5997.28	22.1261	43.3633	37.1218	205.725	207.048	277.423	3.28152	7.23793	2.70654e-36	6.91483e-35	LOC_Os05g39990.1	protein|expansin precursor, putative, expressed	AT2G40610.1	| Symbols: ATEXPA8, EXP8, ATEXP8, ATHEXP ALPHA 1.11, EXPA8 | expansin A8 | chr2:16949121-16950472 REVERSE LENGTH=253
TR17069|c0_g1_i1	5	3	2	247	149	146	0.20219	0.124924	0.0792753	9.08072	6.24445	6.75369	6.21725	2.14537	2.75698e-36	7.03127e-35	LOC_Os01g72100.1	protein|OsCML10 - Calmodulin-related calcium sensor protein, expressed	AT1G18210.1	| Symbols: | Calcium-binding EF-hand family protein | chr1:6268273-6268785 REVERSE LENGTH=170
TR13899|c0_g1_i1	1	2	0	124	125	99.16	0.0404381	0.0832829	0	4.55874	5.23864	4.58696	7.19571	1.50256	2.80994e-36	7.16003e-35	NA	NA	NA	NA
TR30581|c2_g1_i1	1	0	0	119	107	95.13	0.0404381	0	0	4.37492	4.48427	4.40054	8.33274	1.38128	3.08296e-36	7.84189e-35	NA	NA	NA	NA
TR10673|c0_g1_i1	0	0	0	173.25	100.05	132.97	0	0	0	6.36937	4.193	6.15094	10.3792	1.72057	3.18764e-36	8.09392e-35	LOC_Os06g13540.1	protein|retrotransposon protein, putative, unclassified, expressed	NA	NA
TR32785|c0_g1_i1	147	170	144	958	1045	579	5.9444	7.07905	5.70782	35.22	43.795	26.7835	3.00262	4.55212	3.27024e-36	8.29637e-35	LOC_Os07g41240.1	protein|cytochrome P450, putative, expressed	AT1G74110.1	| Symbols: CYP78A10 | cytochrome P450, family 78, subfamily A, polypeptide 10 | chr1:27866667-27868368 REVERSE LENGTH=537
TR13813|c0_g1_i2	83.73	76.08	97.54	627.56	442.79	491.36	3.38588	3.16808	3.86625	23.0716	18.5569	22.7294	3.13665	3.82998	3.49904e-36	8.86904e-35	LOC_Os04g54320.1	protein|expressed protein	AT4G21445.1	| Symbols: | unknown protein; FUNCTIONS IN: molecular_function unknown; INVOLVED IN: biological_process unknown; LOCATED IN: chloroplast, chloroplast stroma; Has 30201 Blast hits to 17322 proteins in 780 species: Archae - 12; Bacteria - 1396; Metazoa - 17338; Fungi - 3422; Plants - 5037; Viruses - 0; Other Eukaryotes - 2996 (source: NCBI BLink). | chr4:11424781-11425590 FORWARD LENGTH=154
TR7721|c0_g2_i1	50	129	35.72	1324.98	1369.5	1068.95	2.0219	5.37175	1.41586	48.7116	57.3945	49.4476	4.671	4.99588	3.51907e-36	8.912e-35	NA	NA	NA	NA
TR31725|c6_g2_i3	1	6	3	169	147	137	0.0404381	0.249849	0.118913	6.21312	6.16064	6.33736	5.98439	1.89944	3.55217e-36	8.9801e-35	LOC_Os05g41290.1	protein|disease resistance RPP13-like protein 1, putative, expressed	AT3G14470.1	| Symbols: | NB-ARC domain-containing disease resistance protein | chr3:4857940-4861104 FORWARD LENGTH=1054
TR42496|c1_g2_i4	0	0	0	105.55	126.04	107.64	0	0	0	3.88044	5.28222	4.97923	10.124	1.46374	3.55778e-36	8.98641e-35	LOC_Os12g21890.1	protein|PTEN, putative, expressed	AT3G50110.1	| Symbols: ATPEN3, PEN3 | PTEN 3 | chr3:18580777-18583929 REVERSE LENGTH=632
TR28302|c0_g2_i4	25.23	37.75	30.27	320.9	303.47	272.34	1.02025	1.57197	1.19983	11.7976	12.7182	12.5979	3.80196	2.971	3.63503e-36	9.16554e-35	LOC_Os01g41770.1	protein|leucine rich repeat protein, putative, expressed	AT2G26330.1	| Symbols: ER, QRP1 | Leucine-rich receptor-like protein kinase family protein | chr2:11208367-11213895 REVERSE LENGTH=976
TR5698|c0_g1_i1	403	573	215	4672	5311.77	4835.98	16.2965	23.8606	8.52209	171.762	222.611	223.703	4.17538	7.00947	3.8309e-36	9.6426e-35	LOC_Os01g01160.1	protein|heat shock protein DnaJ, putative, expressed	AT4G13830.2	| Symbols: J20 | DNAJ-like 20 | chr4:8011518-8012577 FORWARD LENGTH=197
TR6513|c1_g1_i5	1	3	3	147	131	125.26	0.0404381	0.124924	0.118913	5.40431	5.49009	5.79429	6.30536	1.72818	3.89734e-36	9.80131e-35	NA	NA	NA	NA
TR23555|c0_g1_i1	0	3	0	183	195	402	0	0.124924	0	6.72782	8.17227	18.5958	8.42315	2.71998	4.07987e-36	1.02514e-34	LOC_Os06g35560.1	protein|reticuline oxidase-like protein precursor, putative, expressed	AT1G30700.1	| Symbols: | FAD-binding Berberine family protein | chr1:10892623-10894437 FORWARD LENGTH=527
TR652|c0_g2_i1	963.94	1273	1011.91	4996.83	4709.23	4020.61	38.9799	53.0096	40.1097	183.704	197.36	185.986	2.61644	7.02834	4.2059e-36	1.05498e-34	LOC_Os02g48630.1	protein|expressed protein	AT5G48020.1	| Symbols: | 2-oxoglutarate (2OG) and Fe(II)-dependent oxygenase superfamily protein | chr5:19462888-19464790 REVERSE LENGTH=355
TR15376|c0_g1_i7	0	4.2	0	144.29	179.41	110.76	0	0.174894	0	5.30468	7.51891	5.12355	7.08364	1.81952	4.77635e-36	1.19703e-34	LOC_Os03g62650.1	protein|ion channel DMI1-like, chloroplast precursor, putative, expressed	AT5G49960.1	| Symbols: | unknown protein; CONTAINS InterPro DOMAIN/s: Protein of unknown function DUF1012 (InterPro:IPR010420); BEST Arabidopsis thaliana protein match is: Protein of unknown function (DUF1012) (TAIR:AT5G02940.1); Has 1807 Blast hits to 1807 proteins in 277 species: Archae - 0; Bacteria - 0; Metazoa - 736; Fungi - 347; Plants - 385; Viruses - 0; Other Eukaryotes - 339 (source: NCBI BLink). | …
TR20080|c0_g1_i1	4	10	4	169	223	205	0.161752	0.416415	0.158551	6.21312	9.34573	9.48292	5.57351	2.321	5.62094e-36	1.39975e-34	LOC_Os08g01090.2	protein|B3 DNA binding domain containing protein, expressed	AT3G26790.1	| Symbols: FUS3 | AP2/B3-like transcriptional factor family protein | chr3:9854025-9855748 REVERSE LENGTH=313
TR23247|c0_g1_i2	0	0	0	126.99	117	85	0	0	0	4.66867	4.90336	3.93194	10.0629	1.4052	5.62399e-36	1.39975e-34	NA	NA	NA	NA
TR11136|c0_g1_i2	17.29	13.93	31.67	460.91	336.52	235.23	0.699174	0.580066	1.25532	16.9449	14.1032	10.8813	4.54979	3.11256	5.91669e-36	1.47007e-34	LOC_Os08g28240.1	protein|carotenoid cleavage dioxygenase, putative, expressed	AT3G63520.1	| Symbols: CCD1, ATCCD1, ATNCED1, NCED1 | carotenoid cleavage dioxygenase 1 | chr3:23452940-23455896 FORWARD LENGTH=538
TR31675|c0_g3_i3	0	0	0	102.76	151.51	126.38	0	0	0	3.77787	6.34965	5.8461	10.2959	1.63546	6.23103e-36	1.54552e-34	NA	NA	NA	NA
TR19491|c0_g1_i1	0	0	0	103	135	114	0	0	0	3.7867	5.65773	5.27343	10.1798	1.51938	6.55745e-36	1.62092e-34	NA	NA	NA	NA
TR13087|c0_g1_i1	6157.12	5871.09	4701	30991	27278.4	26868.2	248.982	244.481	186.337	1139.36	1143.21	1242.88	2.87731	9.63285	6.63959e-36	1.63982e-34	LOC_Os07g25430.1	protein|photosystem I reaction center subunit IV A, chloroplast precursor, putative, expressed	AT2G20260.1	| Symbols: PSAE-2 | photosystem I subunit E-2 | chr2:8736780-8737644 FORWARD LENGTH=145
TR11202|c0_g2_i1	0	0	0	112	111.16	124.49	0	0	0	4.11757	4.65861	5.75867	10.1673	1.50584	7.16116e-36	1.76713e-34	NA	NA	NA	NA
TR33584|c2_g1_i1	37.57	45.04	13.51	495.67	433.11	451.82	1.51926	1.87553	0.535504	18.2228	18.1512	20.9003	4.37019	3.56832	7.69592e-36	1.89102e-34	LOC_Os01g69060.1	protein|hydrolase, alpha/beta fold family domain containing protein, expressed	AT4G12830.1	| Symbols: | alpha/beta-Hydrolases superfamily protein | chr4:7531189-7533327 FORWARD LENGTH=393
TR28464|c0_g1_i1	2.77	2.89	5.06	176.38	147.23	123.09	0.112013	0.120344	0.200566	6.48444	6.17027	5.69391	5.85697	1.87529	8.84909e-36	2.16885e-34	LOC_Os03g61790.2	protein|RNA 3-terminal phosphate cyclase, putative, expressed	AT5G22100.1	| Symbols: | RNA cyclase family protein | chr5:7329015-7330718 FORWARD LENGTH=375
TR35376|c0_g1_i3	1	0	1	103.47	131.61	99.93	0.0404381	0	0.0396376	3.80398	5.51565	4.62258	7.6403	1.44893	9.00914e-36	2.20621e-34	NA	NA	NA	NA
TR8636|c4_g1_i2	0	0	0	114	115	87	0	0	0	4.1911	4.81954	4.02446	10.01	1.3513	9.05145e-36	2.2147e-34	NA	NA	NA	NA
TR3399|c1_g3_i2	0	0	0	106	110	105	0	0	0	3.89699	4.61	4.8571	10.0452	1.38451	9.75045e-36	2.37969e-34	NA	NA	NA	NA
TR22504|c3_g3_i1	0	2.79	2.77	155.59	122.41	157.44	0	0.11618	0.109796	5.72012	5.13009	7.28288	6.74045	1.84423	9.85025e-36	2.40202e-34	LOC_Os08g16580.1	protein|Cf2/Cf5 disease resistance protein, putative, expressed	AT2G34930.1	| Symbols: | disease resistance family protein / LRR family protein | chr2:14737169-14739886 REVERSE LENGTH=905
TR22479|c2_g1_i3	60.95	129.65	100.23	803.23	635.55	524.54	2.4647	5.39882	3.97288	29.53	26.6353	24.2642	3.29431	4.13356	1.0698e-35	2.60215e-34	LOC_Os10g39010.2	protein|TKL_IRAK_CrRLK1L-1.16 - The CrRLK1L-1 subfamily has homology to the CrRLK1L homolog, expressed	AT3G46290.1	| Symbols: HERK1 | hercules receptor kinase 1 | chr3:17013009-17015501 FORWARD LENGTH=830
TR23550|c0_g1_i1	123	129	146	630	584.92	561.04	4.97388	5.37175	5.78709	23.1613	24.5135	25.9527	2.69902	4.07106	1.12255e-35	2.72817e-34	LOC_Os05g50280.1	protein|transporter family protein, putative, expressed	AT1G75220.1	| Symbols: | Major facilitator superfamily protein | chr1:28229412-28232606 REVERSE LENGTH=487
TR34069|c2_g3_i3	56.18	54.53	8.72	1519.34	1304.71	1369.75	2.27181	2.27071	0.34564	55.8571	54.6792	63.3621	5.6461	5.13435	1.1848e-35	2.87705e-34	LOC_Os09g36880.1	protein|GDSL-like lipase/acylhydrolase, putative, expressed	AT5G42170.1	| Symbols: | SGNH hydrolase-type esterase superfamily protein | chr5:16848786-16851707 FORWARD LENGTH=369
TR25945|c0_g1_i1	13	16	6	389.67	205.92	304.23	0.525695	0.666263	0.237826	14.3258	8.62992	14.0731	5.20214	2.91557	1.20286e-35	2.916e-34	NA	NA	NA	NA
TR36644|c0_g4_i8	212.83	161.65	150.58	932.38	974.64	808.13	8.60643	6.73134	5.96863	34.2781	40.8463	37.3826	2.89305	4.65629	1.39096e-35	3.36073e-34	NA	NA	NA	NA
TR23020|c0_g4_i3	0	0	1.5	120.41	97.34	100.72	0	0	0.0594564	4.42676	4.07943	4.65912	7.90085	1.3736	1.55638e-35	3.75727e-34	NA	NA	AT3G11480.1	| Symbols: BSMT1, ATBSMT1 | S-adenosyl-L-methionine-dependent methyltransferases superfamily protein | chr3:3614544-3617137 FORWARD LENGTH=379
TR2390|c0_g2_i1	1.87	0	0	114.14	101	97	0.0756192	0	0	4.19625	4.23282	4.48704	7.61229	1.34632	1.72151e-35	4.14553e-34	LOC_Os03g63554.1	protein|DUF565 domain containing protein, putative, expressed	AT3G56830.1	| Symbols: | Protein of unknown function (DUF565) | chr3:21042755-21043840 REVERSE LENGTH=230
TR21781|c6_g1_i1	0	0	0	127	114	83	0	0	0	4.66903	4.77764	3.83942	10.0401	1.38245	1.79556e-35	4.30591e-34	NA	NA	NA	NA
TR28115|c0_g1_i1	22.62	37.53	25.91	302.48	331.95	258	0.914709	1.5628	1.02701	11.1204	13.9117	11.9346	3.90864	2.955	2.03751e-35	4.86998e-34	LOC_Os07g47630.4	protein|RNA recognition motif containing protein, expressed	AT1G09140.1	| Symbols: ATSRP30, SR30, At-SR30 | SERINE-ARGININE PROTEIN 30 | chr1:2942887-2945818 REVERSE LENGTH=268
TR6496|c0_g1_i1	838	717	460.01	5362.99	4961	4255	33.8871	29.8569	18.2337	197.165	207.911	196.828	3.36993	7.02992	2.20112e-35	5.25236e-34	LOC_Os03g06620.1	protein|1,2-dihydroxy-3-keto-5-methylthiopentene dioxygenase protein, putative, expressed	AT5G43850.1	| Symbols: ATARD4, ARD4 | RmlC-like cupins superfamily protein | chr5:17627364-17629122 REVERSE LENGTH=187
TR34873|c1_g1_i1	0	0	0	104	107	98	0	0	0	3.82346	4.48427	4.5333	9.98779	1.32737	2.47575e-35	5.89795e-34	LOC_Os01g60060.1	protein|leucine-rich repeat family protein, putative, expressed	AT5G59700.1	| Symbols: | Protein kinase superfamily protein | chr5:24052613-24055102 REVERSE LENGTH=829
TR15354|c0_g1_i2	4.37	30.76	4.53	507.53	602.23	429.2	0.176714	1.28089	0.179558	18.6589	25.2389	19.854	5.81311	3.67247	2.52848e-35	6.01862e-34	LOC_Os09g30130.1	protein|CSLE6 - cellulose synthase-like family E, expressed	AT4G23990.1	| Symbols: ATCSLG3, CSLG3 | cellulose synthase like G3 | chr4:12456491-12460498 FORWARD LENGTH=751
TR31753|c0_g2_i4	0	0	1	100.09	141	106.01	0	0	0.0396376	3.67971	5.90918	4.90382	8.45646	1.49901	2.82371e-35	6.71582e-34	NA	NA	NA	NA
TR41513|c0_g2_i3	0	0	0	110.4	118.59	84.3	0	0	0	4.05875	4.97	3.89956	9.99677	1.33823	2.96881e-35	7.05512e-34	NA	NA	NA	NA
TR260|c0_g1_i1	11	37.26	6.18	457.67	508.14	471.63	0.444819	1.55156	0.244961	16.8258	21.2957	21.8167	5.26614	3.59717	3.14925e-35	7.47166e-34	LOC_Os01g40094.1	protein|protein phosphatase 2C, putative, expressed	AT4G26080.1	| Symbols: ABI1, AtABI1 | Protein phosphatase 2C family protein | chr4:13220231-13221828 REVERSE LENGTH=434
TR15353|c0_g1_i2	225.94	308.68	280.12	1077.66	1239.61	1234.45	9.13658	12.8539	11.1033	39.6191	51.9509	57.1033	2.68111	5.08479	3.22144e-35	7.62416e-34	LOC_Os03g28330.4	protein|sucrose synthase, putative, expressed	AT3G43190.1	| Symbols: SUS4, ATSUS4 | sucrose synthase 4 | chr3:15179204-15182577 REVERSE LENGTH=808
TR21974|c0_g1_i2	26.52	18.41	9.47	330.37	315.95	248.2	1.07242	0.766619	0.375368	12.1457	13.2412	11.4813	4.54327	2.92127	3.41785e-35	8.07579e-34	LOC_Os04g47760.1	protein|transposon protein, putative, Pong sub-class, expressed	NA	NA
TR28171|c0_g1_i1	144.09	237	106	1476	1113	1120	5.82672	9.86903	4.20159	54.2637	46.6448	51.8091	3.46304	5.04633	4.0897e-35	9.64748e-34	NA	NA	NA	NA
TR12314|c0_g1_i2	10.29	24.04	1.49	353.83	458.82	484.24	0.416108	1.00106	0.0590601	13.0082	19.2287	22.4	5.71955	3.45076	4.49632e-35	1.05665e-33	LOC_Os08g23100.2	protein|cyclase family protein, putative, expressed	AT4G35220.1	| Symbols: | Cyclase family protein | chr4:16752636-16753966 FORWARD LENGTH=272
TR18219|c0_g1_i1	634	242	216.09	13241.4	9947.89	9306.82	25.6377	10.0772	8.5653	486.807	416.907	430.516	5.37774	8.0835	4.96022e-35	1.16158e-33	LOC_Os02g44080.1	protein|aquaporin protein, putative, expressed	AT4G17340.1	| Symbols: TIP2;2, DELTA-TIP2 | tonoplast intrinsic protein 2;2 | chr4:9699318-9700250 FORWARD LENGTH=250
TR37548|c1_g1_i1	0	0	0	103	102	101	0	0	0	3.7867	4.27473	4.67207	9.97639	1.31546	6.21766e-35	1.45251e-33	NA	NA	NA	NA
TR3444|c0_g1_i1	63.85	17.65	12.43	2082.41	1423.5	1780.8	2.58197	0.734972	0.492696	76.5578	59.6576	82.3765	6.29953	5.45885	6.40182e-35	1.49312e-33	LOC_Os01g08020.1	protein|boron transporter protein, putative, expressed	AT1G15460.1	| Symbols: ATBOR4, BOR4 | HCO3- transporter family | chr1:5310196-5313376 REVERSE LENGTH=683
TR42508|c1_g1_i7	124.96	171.83	203.85	870.48	824.1	1038.11	5.05314	7.15525	8.08013	32.0024	34.5373	48.021	3.01663	4.67108	6.67163e-35	1.5548e-33	LOC_Os02g32570.1	protein|SNF2 family N-terminal domain containing protein, expressed	AT5G22750.1	| Symbols: RAD5, RAD5A | DNA/RNA helicase protein | chr5:7565374-7570871 REVERSE LENGTH=1029
TR37450|c0_g1_i12	0	0	0	122.61	155.73	84.54	0	0	0	4.50764	6.5265	3.91066	10.2016	1.54481	7.55435e-35	1.75626e-33	NA	NA	NA	NA
TR40312|c0_g1_i3	1.08	0	0	96.1	134.73	112.65	0.0436731	0	0	3.53302	5.64641	5.21098	8.36354	1.48889	8.30584e-35	1.92324e-33	NA	NA	NA	NA
TR41587|c0_g1_i3	162.27	126.96	56.18	1720	1409.41	1370.43	6.56188	5.2868	2.22684	63.2342	59.0671	63.3935	4.21144	5.27748	9.13408e-35	2.11165e-33	LOC_Os02g51900.1	protein|cytokinin-O-glucosyltransferase 2, putative, expressed	AT1G78270.1	| Symbols: AtUGT85A4, UGT85A4 | UDP-glucosyl transferase 85A4 | chr1:29450691-29452223 REVERSE LENGTH=489
TR31171|c0_g1_i2	243.14	211.75	168.4	1302.44	1108.51	841.56	9.83211	8.81758	6.67498	47.883	46.4566	38.929	2.89505	4.90401	1.03381e-34	2.38238e-33	LOC_Os01g70580.1	protein|thiamin pyrophosphokinase 1, putative, expressed	AT1G02880.3	| Symbols: TPK1 | thiamin pyrophosphokinase1 | chr1:643063-644485 REVERSE LENGTH=267
TR28425|c0_g1_i1	153	213	154	862	796	636	6.18702	8.86963	6.1042	31.6906	33.3596	29.4202	2.67352	4.43404	1.21358e-34	2.78555e-33	LOC_Os04g53994.1	protein|kinase, putative, expressed	AT1G11340.1	| Symbols: | S-locus lectin protein kinase family protein | chr1:3814116-3817420 REVERSE LENGTH=901
TR25531|c0_g1_i1	0	1	0	105	95	98	0	0.0416415	0	3.86022	3.98136	4.5333	8.23667	1.2797	1.2146e-34	2.78568e-33	LOC_Os04g51580.2	protein|leucine rich repeat containing protein, expressed	AT2G19330.1	| Symbols: PIRL6 | plant intracellular ras group-related LRR 6 | chr2:8372947-8374453 FORWARD LENGTH=380
TR34728|c0_g1_i3	0	0	0	103.15	216.9	196.41	0	0	0	3.79221	9.09008	9.08556	10.7513	2.09151	1.33129e-34	3.04847e-33	NA	NA	NA	NA
TR8762|c0_g1_i1	0	0	1	110	95	85	0	0	0.0396376	4.04404	3.98136	3.93194	8.18911	1.23309	1.39239e-34	3.18334e-33	NA	NA	NA	NA
TR42907|c0_g1_i1	2	1	0	106.54	119	105.16	0.0808761	0.0416415	0	3.91684	4.98718	4.86451	7.12666	1.43654	1.41156e-34	3.22463e-33	NA	NA	NA	NA
TR21832|c5_g1_i1	0	0	0	95.57	113.99	102.88	0	0	0	3.51354	4.77722	4.75904	10.0082	1.34703	1.42201e-34	3.24336e-33	NA	NA	NA	NA
TR33770|c1_g1_i1	203.62	227.41	129.04	1102.29	1123.99	979.61	8.234	9.46968	5.11484	40.5246	47.1054	45.3149	3.04601	4.88035	1.43057e-34	3.26033e-33	LOC_Os03g01190.1	protein|dehydrogenase, putative, expressed	AT5G61510.1	| Symbols: | GroES-like zinc-binding alcohol dehydrogenase family protein | chr5:24737084-24738975 REVERSE LENGTH=406
TR16522|c2_g2_i8	0	0	0	122.27	95.97	83.63	0	0	0	4.49514	4.02202	3.86857	9.94175	1.28332	1.72898e-34	3.91573e-33	NA	NA	NA	NA
TR34728|c0_g1_i7	0	3	0	113.66	250.93	179.25	0	0.124924	0	4.1786	10.5162	8.29177	7.86263	2.16189	1.78284e-34	4.03139e-33	NA	NA	NA	NA
TR26982|c0_g3_i1	2	0	0	360.05	152.19	125.28	0.0808761	0	0	13.2369	6.37814	5.79522	8.52126	2.343	1.87002e-34	4.22522e-33	NA	NA	NA	NA
TR39659|c0_g1_i1	1	1	0	120	89.99	89	0.0404381	0.0416415	0	4.41169	3.7714	4.11697	7.47001	1.2806	1.91604e-34	4.32582e-33	NA	NA	NA	NA
TR19579|c0_g1_i1	0	0	0	123	90	98	0	0	0	4.52198	3.77182	4.5333	9.99316	1.33332	1.92251e-34	4.33704e-33	NA	NA	NA	NA
TR7251|c0_g1_i1	1681	1866.28	1138	9615.43	10191	7786.08	67.9764	77.7146	45.1076	353.502	427.095	360.17	3.0818	7.97735	2.07533e-34	4.66723e-33	LOC_Os02g32814.1	protein|heavy metal-associated domain containing protein, expressed	AT1G66240.1	| Symbols: ATX1, ATATX1 | homolog of anti-oxidant 1 | chr1:24686445-24687327 REVERSE LENGTH=106
TR33281|c0_g1_i1	0	0	0	108	109.09	78	0	0	0	3.97052	4.57186	3.60813	9.90876	1.2504	2.0973e-34	4.71299e-33	NA	NA	NA	NA
TR582|c0_g1_i1	22	39	8	424	417	454.97	0.889637	1.62402	0.317101	15.588	17.4761	21.0461	4.76994	3.46711	2.13784e-34	4.80035e-33	NA	NA	NA	NA
TR17002|c0_g1_i1	0	0	0	94.57	112.09	93.62	0	0	0	3.47678	4.69759	4.33069	9.94672	1.28618	2.15976e-34	4.84581e-33	NA	NA	NA	NA
TR31321|c0_g2_i2	0	0	0	103.99	108	79	0	0	0	3.82309	4.52618	3.65439	9.8906	1.23187	2.3293e-34	5.22215e-33	NA	NA	NA	NA
TR3961|c1_g2_i1	0	0	0	175.56	92.53	157.14	0	0	0	6.4543	3.87785	7.269	10.455	1.79525	2.46663e-34	5.5172e-33	NA	NA	NA	NA
TR41742|c0_g1_i1	398.73	318.97	280.61	2743.11	1741.65	1692.84	16.1239	13.2824	11.1227	100.848	72.991	78.3076	3.13957	5.80343	2.87459e-34	6.42473e-33	LOC_Os05g02220.3	protein|ACT domain containing protein, expressed	AT2G39570.1	| Symbols: | ACT domain-containing protein | chr2:16507963-16509741 FORWARD LENGTH=411
TR26142|c0_g1_i1	1780.62	2187.39	1238.04	11286.6	10826	9110.92	72.0048	91.0861	49.073	414.943	453.708	421.454	3.11222	8.15393	3.79679e-34	8.42724e-33	LOC_Os02g16040.1	protein|ubiquitin-conjugating enzyme, putative, expressed	AT2G16740.1	| Symbols: UBC29 | ubiquitin-conjugating enzyme 29 | chr2:7267880-7268737 FORWARD LENGTH=148
TR37961|c1_g1_i2	648.25	403.74	377.49	4069.56	3465.46	2872	26.214	16.8123	14.9628	149.613	145.234	132.853	3.36843	6.53832	3.82327e-34	8.47951e-33	LOC_Os02g14150.1	protein|transposon protein, putative, unclassified, expressed	AT2G06500.1	| Symbols: | hAT family dimerisation domain | chr2:2580718-2583223 REVERSE LENGTH=582
TR20049|c0_g1_i1	733.81	678.94	773	2981.44	2781.75	2600.5	29.6739	28.2721	30.6399	109.61	116.581	120.294	2.47265	6.33929	3.90669e-34	8.65789e-33	LOC_Os01g37590.1	protein|peptide transporter PTR2, putative, expressed	AT2G26690.1	| Symbols: | Major facilitator superfamily protein | chr2:11347347-11350916 REVERSE LENGTH=577
TR34728|c0_g1_i2	0	0	0	96.07	134.55	93.61	0	0	0	3.53192	5.63887	4.33022	10.0537	1.3941	4.01023e-34	8.88054e-33	NA	NA	NA	NA
TR15360|c3_g1_i1	0	0	1	93	103	87	0	0	0.0396376	3.41906	4.31664	4.02446	8.15985	1.20286	4.27944e-34	9.46946e-33	NA	NA	NA	NA
TR22514|c1_g3_i3	28580.3	31632.8	31252.3	136102	111533	117605	1155.73	1317.24	1238.77	5003.66	4674.25	5440.19	2.53949	11.7797	4.32318e-34	9.55893e-33	LOC_Os03g39610.1	protein|chlorophyll A-B binding protein, putative, expressed	AT2G05070.1	| Symbols: LHCB2.2, LHCB2 | photosystem II light harvesting complex gene 2.2 | chr2:1799436-1800329 REVERSE LENGTH=265
TR24282|c0_g1_i1	0	0	0	111.33	93.55	118.85	0	0	0	4.09294	3.9206	5.49778	10.065	1.40297	4.51556e-34	9.97666e-33	NA	NA	NA	NA
TR8697|c0_g1_i2	0	0	3.21	124	114	87	0	0	0.127237	4.55874	4.77764	4.02446	7.01196	1.39969	5.67756e-34	1.24868e-32	NA	NA	NA	NA
TR40548|c0_g2_i1	22.1	35	31.2	387.85	278.88	237.48	0.893681	1.45745	1.23669	14.2589	11.6876	10.9854	3.88127	2.96451	7.69897e-34	1.68556e-32	LOC_Os03g27480.1	protein|OsSCP14 - Putative Serine Carboxypeptidase homologue, expressed	AT2G27920.1	| Symbols: SCPL51 | serine carboxypeptidase-like 51 | chr2:11885777-11889043 REVERSE LENGTH=461
TR22516|c4_g6_i19	0	0	0	119.92	87.89	112.84	0	0	0	4.40874	3.68339	5.21977	10.0462	1.38495	7.71096e-34	1.6862e-32	NA	NA	NA	NA
TR12267|c1_g1_i2	0	0	0	116.58	86	98.97	0	0	0	4.28595	3.60418	4.57817	9.95192	1.29142	8.34142e-34	1.81932e-32	NA	NA	NA	NA
TR34613|c1_g1_i1	0	0	0	105.03	104.93	73.96	0	0	0	3.86133	4.39752	3.42125	9.85216	1.19395	8.65162e-34	1.88556e-32	NA	NA	NA	NA
TR18393|c0_g1_i1	33	39	13	381	380.01	401	1.33446	1.62402	0.515289	14.0071	15.9259	18.5495	4.30498	3.32776	8.67695e-34	1.88965e-32	LOC_Os03g02460.1	protein|retinol dehydrogenase, putative, expressed	AT4G24050.1	| Symbols: | NAD(P)-binding Rossmann-fold superfamily protein | chr4:12497287-12499661 FORWARD LENGTH=332
TR43000|c0_g1_i1	0	2	0	91	104	94.08	0	0.0832829	0	3.34553	4.35854	4.35196	7.43626	1.24086	1.00536e-33	2.18124e-32	NA	NA	NA	NA
TR27732|c0_g1_i1	243	336	203	1575.04	3054	2188	9.82645	13.9915	8.04644	57.9048	127.99	101.213	3.67262	5.92416	1.0718e-33	2.32018e-32	LOC_Os02g52930.1	protein|integral membrane protein DUF6 containing protein, expressed	AT1G21890.1	| Symbols: | nodulin MtN21 /EamA-like transporter family protein | chr1:7682808-7685581 REVERSE LENGTH=389
TR12324|c2_g2_i2	0	0	0	100.68	96.49	76.75	0	0	0	3.7014	4.04381	3.55031	9.80469	1.1457	1.1797e-33	2.54994e-32	LOC_Os03g15930.2	protein|OTU-like cysteine protease family protein, putative, expressed	AT2G38025.1	| Symbols: | Cysteine proteinases superfamily protein | chr2:15915239-15916692 REVERSE LENGTH=234
TR10762|c0_g3_i1	35.9	18	23	365.52	308.53	428.59	1.45173	0.749546	0.911666	13.438	12.9302	19.8258	4.37702	3.25756	1.31573e-33	2.83548e-32	NA	NA	AT4G38840.1	| Symbols: | SAUR-like auxin-responsive protein family | chr4:18125174-18125473 REVERSE LENGTH=99
TR12305|c1_g1_i1	100.93	217.3	156.85	1036.44	846.96	784.24	4.08141	9.04869	6.21716	38.1037	35.4953	36.2775	3.03718	4.60995	1.33165e-33	2.86766e-32	LOC_Os03g56420.1	protein|expressed protein	AT1G75180.1	| Symbols: | Erythronate-4-phosphate dehydrogenase family protein | chr1:28216150-28217911 REVERSE LENGTH=315
TR18891|c0_g2_i1	2.22	0	1.15	105	109	86.54	0.0897725	0	0.0455833	3.86022	4.56809	4.00318	6.8341	1.29416	1.36137e-33	2.92513e-32	LOC_Os05g24430.1	protein|retrotransposon protein, putative, Ty1-copia subclass, expressed	NA	NA
TR40627|c0_g1_i1	7278.15	5745	4102.99	42469.8	38958.9	34886.6	294.314	239.23	162.633	1561.36	1632.73	1613.79	3.27908	10.0366	1.39714e-33	2.99754e-32	LOC_Os03g52170.1	protein|4-hydroxy-3-methylbut-2-enyl diphosphate reductase, putative, expressed	AT4G34350.1	| Symbols: CLB6, ISPH, HDR | 4-hydroxy-3-methylbut-2-enyl diphosphate reductase | chr4:16428681-16431038 REVERSE LENGTH=466
TR10762|c0_g4_i1	1	0	0	133	95.85	160.65	0.0404381	0	0	4.88962	4.01699	7.43137	8.63693	1.68242	1.48991e-33	3.18947e-32	NA	NA	NA	NA
TR42771|c1_g2_i1	0	1	0	142.47	88.86	92	0	0.0416415	0	5.23777	3.72404	4.25575	8.33982	1.38513	1.50148e-33	3.20711e-32	NA	NA	NA	NA
TR15753|c0_g2_i3	26.74	35.61	28.22	368.04	248.54	289.26	1.08131	1.48285	1.11857	13.5306	10.4161	13.3806	3.85626	2.98242	1.63452e-33	3.48612e-32	LOC_Os03g20900.1	protein|Myb transcription factor, putative, expressed	AT3G04030.3	| Symbols: | Homeodomain-like superfamily protein | chr3:1042920-1044574 REVERSE LENGTH=394
TR16615|c0_g1_i1	1626.84	1576.2	1307.09	8204.65	6260.15	7018.33	65.7863	65.6353	51.81	301.636	262.357	324.655	2.78479	7.65894	1.69111e-33	3.59622e-32	LOC_Os01g41710.1	protein|chlorophyll A-B binding protein, putative, expressed	AT1G29930.1	| Symbols: CAB1, AB140, CAB140, LHCB1.3 | chlorophyll A/B binding protein 1 | chr1:10478071-10478874 FORWARD LENGTH=267
TR34139|c0_g1_i8	28	14	26	334	253	273	1.13227	0.58298	1.03058	12.2792	10.603	12.6285	4.18328	2.88862	1.76229e-33	3.74208e-32	NA	NA	NA	NA
TR17572|c0_g1_i1	0	1	0	116	88	79	0	0.0416415	0	4.26463	3.688	3.65439	8.14861	1.19414	1.83661e-33	3.89704e-32	NA	NA	NA	NA
TR36634|c1_g1_i9	0	0	0	105.83	98.94	72.54	0	0	0	3.89074	4.14648	3.35556	9.81775	1.15963	2.18683e-33	4.60301e-32	NA	NA	NA	NA
TR9195|c0_g1_i1	184.05	308	227	1166.99	1082.69	856	7.44263	12.8256	8.99774	42.9033	45.3745	39.597	2.64911	4.87421	2.20201e-33	4.63159e-32	LOC_Os08g35860.1	protein|cytokinin dehydrogenase precursor, putative, expressed	AT5G21482.1	| Symbols: CKX7, ATCKX5 | cytokinin oxidase 7 | chr5:7226842-7230052 FORWARD LENGTH=524
TR16482|c0_g5_i16	0	0	0	123	95	75	0	0	0	4.52198	3.98136	3.46936	9.8935	1.23601	2.2397e-33	4.70743e-32	NA	NA	NA	NA
TR22480|c0_g3_i1	575.09	714.9	293.94	5044.43	5296.34	4888.95	23.2555	29.7695	11.6511	185.454	221.965	226.154	3.79716	7.06912	2.33008e-33	4.89384e-32	LOC_Os11g06020.1	protein|homeobox domain containing protein, expressed	AT2G35940.1	| Symbols: BLH1, EDA29 | BEL1-like homeodomain 1 | chr2:15089171-15091699 REVERSE LENGTH=680
TR34351|c0_g1_i16	0	0	0	103.2	86.76	80.25	0	0	0	3.79405	3.63603	3.71222	9.7876	1.12811	2.33787e-33	4.90664e-32	NA	NA	NA	NA
TR39517|c0_g1_i1	61	64	42	391.01	471.78	361	2.46672	2.66505	1.66478	14.3751	19.7719	16.6992	3.40147	3.4532	2.44257e-33	5.11895e-32	LOC_Os02g56260.1	protein|expressed protein	AT5G60700.1	| Symbols: | glycosyltransferase family protein 2 | chr5:24402329-24404729 REVERSE LENGTH=668
TR43055|c0_g1_i3	271.59	281.16	185.06	1331.14	1179.62	1005.18	10.9826	11.7079	7.33534	48.9381	49.4368	46.4977	2.77456	5.03902	2.74442e-33	5.74324e-32	LOC_Os02g55080.1	protein|snf1-related kinase interactor 2, putative, expressed	AT1G80940.1	| Symbols: | unknown protein; Has 30201 Blast hits to 17322 proteins in 780 species: Archae - 12; Bacteria - 1396; Metazoa - 17338; Fungi - 3422; Plants - 5037; Viruses - 0; Other Eukaryotes - 2996 (source: NCBI BLink). | chr1:30410959-30411943 FORWARD LENGTH=213
TR42478|c10_g4_i1	0	0	4.29	134.63	138.83	92.12	0	0	0.170045	4.94954	5.81824	4.2613	6.80721	1.56941	2.79444e-33	5.84367e-32	NA	NA	NA	NA
TR5775|c0_g1_i1	0	0	0	91	108	79	0	0	0	3.34553	4.52618	3.65439	9.82918	1.16966	2.89052e-33	6.03243e-32	LOC_Os02g01250.1	protein|LSM domain containing protein, expressed	AT1G20580.1	| Symbols: | Small nuclear ribonucleoprotein family protein | chr1:7128979-7130371 FORWARD LENGTH=131
TR30581|c3_g1_i5	0	0	0	91	93	83	0	0	0	3.34553	3.89755	3.83942	9.77561	1.11519	3.04169e-33	6.32868e-32	NA	NA	NA	NA
TR13346|c0_g1_i1	7	32	5	400	513	399	0.283066	1.33253	0.198188	14.7056	21.4994	18.457	5.43801	3.45627	3.36336e-33	6.98289e-32	LOC_Os08g32160.1	protein|oxidoreductase, 2OG-FeII oxygenase domain containing protein, putative, expressed	AT1G52800.1	| Symbols: | 2-oxoglutarate (2OG) and Fe(II)-dependent oxygenase superfamily protein | chr1:19664044-19665362 FORWARD LENGTH=314
TR42508|c1_g3_i2	1.01	6.03	0	128.29	153.18	126.17	0.0408424	0.251098	0	4.71646	6.41963	5.83639	6.31484	1.74633	3.79709e-33	7.84957e-32	LOC_Os03g02150.1	protein|adapitin protein, putative, expressed	AT5G22780.1	| Symbols: | Adaptor protein complex AP-2, alpha subunit | chr5:7590100-7597828 REVERSE LENGTH=1013
TR27837|c0_g2_i1	0	0	0	86.93	121	104.8	0	0	0	3.1959	5.071	4.84785	10.0125	1.3508	3.81224e-33	7.87527e-32	NA	NA	NA	NA
TR13425|c5_g2_i3	0	2	1	102	107	82	0	0.0832829	0.0396376	3.74993	4.48427	3.79317	6.94127	1.24484	4.07077e-33	8.39735e-32	LOC_Os04g52860.1	protein|TKL_IRAK_CrRLK1L-1.9 - The CrRLK1L-1 subfamily has homology to the CrRLK1L homolog, expressed	AT1G30570.1	| Symbols: HERK2 | hercules receptor kinase 2 | chr1:10828933-10831482 FORWARD LENGTH=849
TR41581|c0_g1_i2	0	0	0	198.09	93.4	107.95	0	0	0	7.28259	3.91431	4.99357	10.3379	1.68176	5.4763e-33	1.12566e-31	LOC_Os12g12880.1	protein|expressed protein	AT2G31560.1	| Symbols: | Protein of unknown function (DUF1685) | chr2:13436611-13437312 FORWARD LENGTH=202
TR6714|c0_g2_i1	0	0	0	108.36	81.16	95.81	0	0	0	3.98375	3.40134	4.43199	9.87417	1.21317	5.70479e-33	1.17179e-31	NA	NA	NA	NA
TR11881|c0_g1_i1	0	2	0	139.48	83.92	116.54	0	0.0832829	0	5.12785	3.51701	5.39092	7.6683	1.4722	5.95199e-33	1.2217e-31	NA	NA	NA	NA
TR9847|c0_g1_i2	0	0	0	88	95.23	81	0	0	0	3.23524	3.991	3.74691	9.76017	1.09984	6.33433e-33	1.29833e-31	NA	NA	NA	NA
TR10602|c0_g1_i1	0	6	0	123	157	138	0	0.249849	0	4.52198	6.57973	6.38362	6.5759	1.78432	6.48333e-33	1.32794e-31	NA	NA	NA	NA
TR14258|c0_g1_i1	228	231	154	982	1086	917	9.21988	9.61918	6.1042	36.1023	45.5133	42.4187	2.81338	4.8059	6.72859e-33	1.37719e-31	LOC_Os02g52780.2	protein|bZIP transcription factor, putative, expressed	AT1G49720.2	| Symbols: ABF1 | abscisic acid responsive element-binding factor 1 | chr1:18400826-18402362 FORWARD LENGTH=403
TR40653|c0_g1_i1	0	0	0	87	93	89	0	0	0	3.19847	3.89755	4.11697	9.79147	1.13008	7.61986e-33	1.55521e-31	NA	NA	NA	NA
TR21783|c1_g1_i9	52	61.23	44.34	419.75	343.15	314.68	2.10278	2.54971	1.75753	15.4317	14.3811	14.5565	3.30136	3.27325	8.02581e-33	1.63346e-31	NA	NA	NA	NA
TR1070|c0_g1_i2	1709.01	1750.84	1638.75	7265.71	6313.75	5694.29	69.1091	72.9075	64.9562	267.117	264.603	263.407	2.44942	7.54246	8.23263e-33	1.67437e-31	LOC_Os03g59110.1	protein|pheophorbide a oxygenase, chloroplast precursor, putative, expressed	AT4G25650.2	| Symbols: ACD1-LIKE, PTC52, TIC55-IV | ACD1-like | chr4:13081021-13083153 REVERSE LENGTH=559
TR21862|c0_g1_i6	0	0	0	107.39	96.21	69.19	0	0	0	3.94809	4.03207	3.2006	9.79172	1.13407	9.08131e-33	1.84439e-31	NA	NA	NA	NA
TR33808|c1_g5_i1	0	0	0	91.02	125.23	80.43	0	0	0	3.34626	5.24827	3.72054	9.92142	1.2623	9.75248e-33	1.97653e-31	NA	NA	NA	NA
TR21862|c0_g1_i7	0	0	0	103.54	81.51	80.87	0	0	0	3.80655	3.41601	3.7409	9.76554	1.10586	1.01113e-32	2.04496e-31	NA	NA	NA	NA
TR22540|c6_g2_i1	0	0	1	89	96	74	0	0	0.0396376	3.272	4.02327	3.4231	8.02684	1.0712	1.23022e-32	2.4725e-31	NA	NA	NA	NA
TR18340|c0_g1_i1	38	107	14	3289.69	3076.02	2254.04	1.53665	4.45564	0.554927	120.942	128.913	104.268	6.28923	6.14803	1.26758e-32	2.54404e-31	NA	NA	NA	NA
TR21812|c4_g2_i1	0	0	0	122.27	79.6	91.45	0	0	0	4.49514	3.33596	4.23031	9.90682	1.24715	1.28032e-32	2.56782e-31	NA	NA	NA	NA
TR6524|c1_g3_i1	0	0	0	85.23	94.23	89.22	0	0	0	3.1334	3.94909	4.12715	9.79038	1.12887	1.28935e-32	2.58416e-31	NA	NA	NA	NA
TR34183|c0_g1_i1	0	1	0	88	88	90	0	0.0416415	0	3.23524	3.688	4.16323	8.07609	1.11874	1.46015e-32	2.91436e-31	LOC_Os04g29000.1	protein|sulfotransferase domain containing protein, expressed	AT1G18590.1	| Symbols: SOT17, ATSOT17, ATST5C | sulfotransferase 17 | chr1:6398634-6399674 FORWARD LENGTH=346
TR39521|c0_g1_i1	339	420	455	1506	1709	1757	13.7085	17.4894	18.0351	55.3666	71.6226	81.2755	2.59342	5.58406	1.68243e-32	3.34877e-31	LOC_Os03g62370.1	protein|WD40-like Beta Propeller Repeat family protein, expressed	AT1G21680.1	| Symbols: | DPP6 N-terminal domain-like protein | chr1:7613028-7615148 FORWARD LENGTH=706
TR39643|c3_g3_i4	334.15	164.3	135.58	2659.77	2871.48	2593.46	13.5124	6.84169	5.37407	97.7839	120.341	119.969	4.18573	6.13898	1.84376e-32	3.66483e-31	LOC_Os04g48390.1	protein|uncharacterized membrane protein, putative, expressed	AT4G22990.2	| Symbols: | Major Facilitator Superfamily with SPX (SYG1/Pho81/XPR1) domain-containing protein | chr4:12048240-12050984 REVERSE LENGTH=700
TR21819|c3_g1_i4	0	0	1.1	86.56	91.34	77.39	0	0	0.0436014	3.1823	3.82798	3.57992	7.91339	1.05393	1.87447e-32	3.7182e-31	NA	NA	NA	NA
TR22436|c0_g1_i2	1	0	0	86.4	88.68	79.22	0.0404381	0	0	3.17641	3.7165	3.66457	8.0013	1.04971	2.19912e-32	4.33839e-31	NA	NA	NA	NA
TR34351|c0_g1_i8	1	0	0	102.15	78.28	90.22	0.0404381	0	0	3.75545	3.28064	4.17341	8.09322	1.14094	2.26938e-32	4.47394e-31	NA	NA	NA	NA
TR31673|c1_g2_i3	1.09	1.08	0	107	90.08	67.41	0.0440775	0.0449728	0	3.93375	3.77517	3.11826	7.18721	1.09848	2.42427e-32	4.77604e-31	NA	NA	NA	NA
TR30837|c0_g2_i1	8.44	7.49	2.16	258.57	145.73	200.11	0.341297	0.311895	0.0856173	9.50608	6.10741	9.25671	5.55882	2.3289	2.43686e-32	4.79757e-31	LOC_Os09g37250.1	protein|high mobility group, putative, expressed	AT1G76110.1	| Symbols: | HMG (high mobility group) box protein with ARID/BRIGHT DNA-binding domain | chr1:28555287-28557465 REVERSE LENGTH=338
TR29698|c0_g1_i1	821	1669.17	695	11425.9	9026.12	8957.16	33.1997	69.5067	27.5482	420.063	378.276	414.341	3.74976	8.01425	2.99732e-32	5.873e-31	NA	NA	NA	NA
TR6574|c1_g1_i1	0	5.98	0	171.14	115.91	120.1	0	0.249016	0	6.2918	4.85768	5.5556	6.52704	1.73332	3.02572e-32	5.92463e-31	NA	NA	AT5G55060.1	| Symbols: | unknown protein; FUNCTIONS IN: molecular_function unknown; INVOLVED IN: biological_process unknown; LOCATED IN: cellular_component unknown; EXPRESSED IN: 25 plant structures; EXPRESSED DURING: 15 growth stages; BEST Arabidopsis thaliana protein match is: unknown protein (TAIR:AT5G58510.1); Has 223 Blast hits to 218 proteins in 80 species: Archae - 0; Bacteria - 2; Metazoa - 117; Fung…
TR22975|c0_g1_i1	0	0	0	98	111	68	0	0	0	3.60288	4.65191	3.14555	9.81443	1.15674	3.07922e-32	6.02531e-31	NA	NA	NA	NA
TR41355|c0_g1_i1	0	1	0	81.29	99.9	86.72	0	0.0416415	0	2.98855	4.18672	4.01151	8.08511	1.12799	3.20206e-32	6.25298e-31	NA	NA	NA	NA
TR19587|c0_g1_i2	78.17	175.01	37.67	2389.2	2033.77	2166.6	3.16104	7.28767	1.49315	87.8367	85.2334	100.223	5.046	5.80204	3.97238e-32	7.73118e-31	LOC_Os07g33550.1	protein|cytochrome P450, putative, expressed	AT5G36140.1	| Symbols: CYP716A2 | cytochrome P450, family 716, subfamily A, polypeptide 2 | chr5:14212212-14213259 REVERSE LENGTH=318
TR25741|c0_g2_i1	151	59	118	1498	978	1471.21	6.10615	2.45685	4.67724	55.0725	40.9871	68.0554	4.11868	5.10894	4.25665e-32	8.27329e-31	LOC_Os02g44080.1	protein|aquaporin protein, putative, expressed	AT5G47450.1	| Symbols: ATTIP2;3, TIP2;3, DELTA-TIP3 | tonoplast intrinsic protein 2;3 | chr5:19248509-19249466 REVERSE LENGTH=250
TR33629|c0_g1_i2	137.82	190.97	108.92	867.62	886.49	591.55	5.57317	7.95227	4.31733	31.8972	37.152	27.364	2.94456	4.42665	4.80196e-32	9.30814e-31	LOC_Os07g08140.1	protein|heat stress transcription factor, putative, expressed	AT3G22830.1	| Symbols: AT-HSFA6B, HSFA6B | heat shock transcription factor A6B | chr3:8078981-8080895 FORWARD LENGTH=406
TR9931|c0_g1_i1	1928.2	1833.71	1158.03	10837.9	9449.83	8633.37	77.9727	76.3584	45.9016	398.446	396.034	399.364	3.07541	8.04798	4.93016e-32	9.55024e-31	LOC_Os03g32490.1	protein|DUF1230 domain containing protein, expressed	AT5G67370.1	| Symbols: | Protein of unknown function (DUF1230) | chr5:26877667-26879465 REVERSE LENGTH=327
TR24818|c0_g1_i1	0	0	0	81.57	117.21	106	0	0	0	2.99884	4.91216	4.90336	9.97867	1.31621	5.13108e-32	9.9328e-31	NA	NA	NA	NA
TR31753|c2_g1_i11	3	0	0	96.44	130.08	135.49	0.121314	0	0	3.54552	5.45153	6.26751	7.26712	1.57979	5.49912e-32	1.06381e-30	NA	NA	AT4G18975.1	| Symbols: | Pentatricopeptide repeat (PPR) superfamily protein | chr4:10392170-10393665 REVERSE LENGTH=287
TR28279|c1_g3_i3	0	0	0	81.25	108.28	80.38	0	0	0	2.98708	4.53792	3.71823	9.79098	1.13064	6.02512e-32	1.16246e-30	LOC_Os09g15835.1	protein|OBP32pep, putative, expressed	AT1G70480.2	| Symbols: | Domain of unknown function (DUF220) | chr1:26562250-26563608 FORWARD LENGTH=338
TR369|c0_g1_i1	0	0	0	134	77.92	93.19	0	0	0	4.92638	3.26556	4.3108	9.96093	1.30182	6.31516e-32	1.21679e-30	NA	NA	NA	NA
TR39422|c0_g2_i1	625.04	750.32	701.57	3503.03	2381.63	2376.67	25.2754	31.2444	27.8086	128.786	99.8119	109.94	2.524	6.30381	6.54878e-32	1.26097e-30	LOC_Os08g43654.1	protein|MATE efflux family protein, putative, expressed	AT1G12950.1	| Symbols: RSH2 | root hair specific 2 | chr1:4419849-4422462 FORWARD LENGTH=522
TR12314|c0_g1_i1	133.99	134.42	95.84	632.62	587.24	558.55	5.4183	5.59745	3.79887	23.2577	24.6107	25.8375	2.81812	4.05729	6.7988e-32	1.30737e-30	LOC_Os08g23100.2	protein|cyclase family protein, putative, expressed	AT4G35220.1	| Symbols: | Cyclase family protein | chr4:16752636-16753966 FORWARD LENGTH=272
TR36660|c2_g2_i2	340	835.03	263.96	7611.35	7061.63	7112.5	13.7489	34.7719	10.4627	279.824	295.946	329.011	4.47344	7.54903	6.83236e-32	1.31295e-30	LOC_Os02g22100.2	protein|OsRhmbd6 - Putative Rhomboid homologue, expressed	AT5G38510.1	| Symbols: | Rhomboid-related intramembrane serine protease family protein | chr5:15417839-15420002 REVERSE LENGTH=434
TR16489|c0_g2_i11	0	0	0	86.78	191.82	150.84	0	0	0	3.19038	8.039	6.97758	10.4786	1.8177	7.13499e-32	1.36928e-30	NA	NA	NA	NA
TR39698|c0_g1_i1	2841.65	1864	1404.88	17775	16537.6	15930.9	114.911	77.6197	55.6861	653.482	693.076	736.935	3.55271	8.80685	7.26961e-32	1.39419e-30	LOC_Os02g41860.2	protein|aquaporin protein, putative, expressed	AT3G53420.1	| Symbols: PIP2A, PIP2, PIP2;1 | plasma membrane intrinsic protein 2A | chr3:19803906-19805454 REVERSE LENGTH=287
TR36292|c2_g1_i3	823.75	732.11	517.17	4292.27	3565.8	3151.54	33.3109	30.4861	20.4994	157.801	149.439	145.784	2.92473	6.6673	7.61371e-32	1.45922e-30	LOC_Os02g48740.1	protein|fimbrin-like protein 2, putative, expressed	AT4G26700.1	| Symbols: ATFIM1, FIM1 | fimbrin 1 | chr4:13463760-13467426 FORWARD LENGTH=687
TR13474|c0_g1_i1	958	1031	821	3950.85	3609.03	3295.78	38.7397	42.9323	32.5425	145.249	151.251	152.457	2.48188	6.71199	8.23743e-32	1.57354e-30	LOC_Os06g24070.1	protein|myb-like DNA-binding domain containing protein, expressed	AT2G20570.2	| Symbols: GPRI1 | GBF's pro-rich region-interacting factor 1 | chr2:8855486-8857522 FORWARD LENGTH=436
TR38204|c0_g1_i1	1	8	2	162	132	128	0.0404381	0.333132	0.0792753	5.95577	5.532	5.92104	5.75055	1.80049	8.51288e-32	1.62509e-30	LOC_Os01g58890.2	protein|cysteine proteinase inhibitor precursor protein, putative, expressed	AT2G40880.1	| Symbols: FL3-27, ATCYSA, CYSA | cystatin A | chr2:17057463-17057930 FORWARD LENGTH=125
TR15938|c0_g1_i7	0	0	0	88.81	100.82	67.93	0	0	0	3.26501	4.22527	3.14231	9.71396	1.05551	9.0583e-32	1.72693e-30	NA	NA	NA	NA
TR17002|c0_g2_i3	0	0	0	79.05	99.24	85.19	0	0	0	2.9062	4.15906	3.94073	9.76148	1.10009	9.5456e-32	1.81624e-30	NA	NA	NA	NA
TR39409|c0_g1_i1	294	307	214	1232.09	1173.85	1002	11.8888	12.7839	8.48245	45.2966	49.195	46.3506	2.59043	5.02199	1.06181e-31	2.015e-30	LOC_Os04g45200.2	protein|DNA binding protein, putative, expressed	AT3G60590.3	| Symbols: | unknown protein; BEST Arabidopsis thaliana protein match is: unknown protein (TAIR:AT1G48460.1); Has 35333 Blast hits to 34131 proteins in 2444 species: Archae - 798; Bacteria - 22429; Metazoa - 974; Fungi - 991; Plants - 531; Viruses - 0; Other Eukaryotes - 9610 (source: NCBI BLink). | chr3:22398228-22399753 FORWARD LENGTH=404
TR34351|c0_g1_i6	0	0	0	105.36	78.42	72.9	0	0	0	3.87346	3.28651	3.37222	9.70925	1.05066	1.09123e-31	2.06948e-30	NA	NA	NA	NA
TR28316|c4_g4_i2	0	0	0	86.29	80	78.33	0	0	0	3.17237	3.35273	3.6234	9.65058	0.99002	1.10981e-31	2.10333e-30	LOC_Os01g41810.1	protein|cytochrome P450 72A1, putative, expressed	AT3G14690.1	| Symbols: CYP72A15 | cytochrome P450, family 72, subfamily A, polypeptide 15 | chr3:4937410-4939310 FORWARD LENGTH=512
TR18908|c0_g1_i4	22	8	5	299.31	270.71	227.82	0.889637	0.333132	0.198188	11.0038	11.3452	10.5385	4.99966	2.74039	1.1238e-31	2.12705e-30	NA	NA	NA	NA
TR40787|c1_g1_i1	494.96	262	250	3316	2765	2804.08	20.0152	10.9101	9.90941	121.91	115.879	129.711	3.6498	6.29779	1.14707e-31	2.16968e-30	LOC_Os02g09510.1	protein|limonoid UDP-glucosyltransferase, putative, expressed	AT2G23260.1	| Symbols: UGT84B1 | UDP-glucosyl transferase 84B1 | chr2:9900046-9901416 REVERSE LENGTH=456
TR10338|c0_g2_i1	0	0	0	99.95	75.22	79.27	0	0	0	3.67457	3.1524	3.66688	9.70325	1.04335	1.32807e-31	2.50875e-30	NA	NA	NA	NA
TR22516|c4_g1_i2	0	0	0	83	106	72	0	0	0	3.05142	4.44236	3.33059	9.73711	1.07787	1.40243e-31	2.64577e-30	NA	NA	NA	NA
TR28271|c2_g1_i2	0	0	0	81.06	82.48	74.31	0	0	0	2.98009	3.45666	3.43744	9.60926	0.94899	1.72773e-31	3.24465e-30	LOC_Os09g10770.1	protein|OsTOP6B - Topoisomerase 6 subunit B, expressed	AT3G20780.1	| Symbols: ATTOP6B, BIN3, HYP6, RHL3, TOP6B | topoisomerase 6 subunit B | chr3:7264025-7268498 REVERSE LENGTH=670
TR12356|c0_g2_i12	0	0	0	95.95	78.1	69	0	0	0	3.52751	3.2731	3.19181	9.63159	0.972987	1.7439e-31	3.2729e-30	NA	NA	NA	NA
TR30821|c0_g1_i1	49	116	51	727	549	617	1.98147	4.83041	2.02152	26.7275	23.0081	28.5413	3.68061	4.06363	1.81948e-31	3.4081e-30	LOC_Os07g33580.1	protein|cytochrome P450, putative, expressed	AT5G36110.1	| Symbols: CYP716A1 | cytochrome P450, family 716, subfamily A, polypeptide 1 | chr5:14195377-14197613 FORWARD LENGTH=477
TR26706|c0_g1_i1	0	1	3	117	105.78	77	0	0.0416415	0.118913	4.30139	4.43314	3.56188	6.61099	1.28458	1.94226e-31	3.62635e-30	LOC_Os11g36190.1	protein|receptor kinase, putative, expressed	AT3G47570.1	| Symbols: | Leucine-rich repeat protein kinase family protein | chr3:17527611-17530748 FORWARD LENGTH=1010
TR20572|c0_g1_i1	0	0	0	114.14	76.61	75.69	0	0	0	4.19625	3.21066	3.50128	9.76192	1.10347	2.03605e-31	3.79656e-30	NA	NA	NA	NA
TR1233|c0_g2_i3	0	9	2	190.35	176.67	117.17	0	0.374773	0.0792753	6.99804	7.40408	5.42007	5.93886	1.9838	2.06892e-31	3.85288e-30	NA	NA	NA	NA
TR34098|c2_g1_i2	2	0	0	98.03	142.4	84.04	0.0808761	0	0	3.60398	5.96785	3.88753	7.58099	1.39685	2.07551e-31	3.86018e-30	NA	NA	NA	NA
TR9368|c0_g2_i1	0	0	0	103.77	101.58	62.22	0	0	0	3.815	4.25712	2.87818	9.75981	1.10311	2.26607e-31	4.20647e-30	LOC_Os05g50090.1	protein|oxidoreductase, 2OG-FeII oxygenase domain containing protein, putative, expressed	AT1G52820.1	| Symbols: | 2-oxoglutarate (2OG) and Fe(II)-dependent oxygenase superfamily protein | chr1:19669216-19670321 FORWARD LENGTH=317
TR25253|c0_g4_i1	5	0	3.52	157.55	190.66	100.23	0.20219	0	0.139524	5.79217	7.99039	4.63645	6.15961	1.8691	2.34163e-31	4.33839e-30	NA	NA	NA	NA
TR25253|c0_g4_i8	0	0	2	130.08	86.26	70.35	0	0	0.0792753	4.78227	3.61508	3.25426	7.40092	1.2085	2.35297e-31	4.35661e-30	NA	NA	NA	NA
TR21832|c4_g3_i3	0	0	0	155	84	84	0	0	0	5.69843	3.52036	3.88568	10.0308	1.3741	2.44905e-31	4.5258e-30	LOC_Os07g28820.1	protein|ribonuclease 2-5A family protein, expressed	AT2G17520.1	| Symbols: IRE1A, ATIRE1-2, IRE1-2 | Endoribonuclease/protein kinase IRE1-like | chr2:7617504-7620929 FORWARD LENGTH=841
TR6073|c0_g2_i1	0	0	0	78	94	78.06	0	0	0	2.8676	3.93945	3.61091	9.68311	1.02237	2.45629e-31	4.5363e-30	NA	NA	NA	NA
TR21862|c0_g1_i3	0	0	0	90.01	90.68	63.46	0	0	0	3.30913	3.80032	2.93554	9.63479	0.97692	2.82334e-31	5.20752e-30	NA	NA	NA	NA
TR12356|c0_g4_i1	0	0	0	91.03	89	63	0	0	0	3.34663	3.72991	2.91426	9.62769	0.969927	2.83609e-31	5.2277e-30	NA	NA	NA	NA
TR19579|c1_g1_i1	0	2	0	86	75	72	0	0.0832829	0	3.16171	3.14318	3.33059	7.11869	0.926678	3.01421e-31	5.53837e-30	NA	NA	NA	NA
TR37966|c0_g1_i1	0	1	0	103.08	72.9	78.92	0	0.0416415	0	3.78964	3.05517	3.65069	8.00452	1.04926	3.23125e-31	5.92964e-30	NA	NA	NA	NA
TR209|c0_g1_i1	1	0	0	88	89	63	0.0404381	0	0	3.23524	3.72991	2.91426	7.90646	0.957704	3.3965e-31	6.22893e-30	LOC_Os08g23410.1	protein|rubredoxin family protein, putative, expressed	AT1G54500.1	| Symbols: | Rubredoxin-like superfamily protein | chr1:20357084-20357671 REVERSE LENGTH=195
TR7|c0_g1_i1	174.69	122.11	111.76	745.13	757.89	651.91	7.06413	5.08484	4.4299	27.394	31.7625	30.1561	2.91906	4.32049	3.71042e-31	6.79172e-30	LOC_Os01g47490.3	protein|Lg106, putative, expressed	AT1G69510.1	| Symbols: | cAMP-regulated phosphoprotein 19-related protein | chr1:26126779-26127725 FORWARD LENGTH=137
TR3464|c4_g3_i1	0	3.02	0	112.85	84.4	80.09	0	0.125757	0	4.14882	3.53713	3.70481	6.86129	1.17458	4.04157e-31	7.39318e-30	NA	NA	AT5G35830.1	| Symbols: | Ankyrin repeat family protein | chr5:14000313-14001416 REVERSE LENGTH=282
TR42453|c0_g1_i1	237.59	285.81	227.79	991	906.7	744.93	9.60768	11.9015	9.02906	36.4332	37.999	34.4591	2.34531	4.68902	4.51504e-31	8.23846e-30	LOC_Os06g46284.2	protein|glycosyl hydrolase, family 31, putative, expressed	AT5G11720.1	| Symbols: | Glycosyl hydrolases family 31 protein | chr5:3776840-3780025 FORWARD LENGTH=902
TR16573|c0_g3_i13	0	5.94	0	118.64	120.92	121.08	0	0.24735	0	4.36169	5.06765	5.60093	6.37542	1.57175	4.5408e-31	8.28022e-30	NA	NA	NA	NA
TR12788|c0_g1_i1	0	0	0	80	80	64	0	0	0	2.94112	3.35273	2.96052	9.51659	0.857929	4.67921e-31	8.52189e-30	NA	NA	NA	NA
TR1440|c1_g1_i1	4047.97	3939.7	2667.53	20352	17135.2	16987.8	163.692	164.055	105.735	748.222	718.118	785.826	2.87961	8.98682	5.13849e-31	9.34656e-30	LOC_Os07g12730.1	protein|DUF567 domain containing protein, putative, expressed	AT5G01750.2	| Symbols: | Protein of unknown function (DUF567) | chr5:290034-291109 FORWARD LENGTH=217
TR41029|c1_g2_i1	0	0	0	106.16	79.61	66.17	0	0	0	3.90287	3.33638	3.0609	9.67739	1.0199	5.66706e-31	1.02886e-29	NA	NA	NA	NA
TR37966|c1_g1_i4	0	0	0	90	82	61	0	0	0	3.30876	3.43655	2.82175	9.56687	0.909323	5.77966e-31	1.04864e-29	NA	NA	NA	NA
TR31262|c0_g2_i1	6.38	32.3	5.14	392.59	429.11	427.68	0.257995	1.34502	0.203737	14.4332	17.9836	19.7837	5.38311	3.3944	5.90866e-31	1.07003e-29	NA	NA	NA	NA
TR15899|c1_g1_i2	0	0	0	86.02	88.98	61.45	0	0	0	3.16244	3.72907	2.84256	9.58894	0.931166	5.9176e-31	1.07032e-29	NA	NA	NA	NA
TR31781|c0_g1_i1	131.8	300.62	150.57	1515.75	1178.83	1236.66	5.32974	12.5183	5.96824	55.7251	49.4037	57.2056	3.30349	5.14805	6.00736e-31	1.08519e-29	LOC_Os06g40440.1	protein|expressed protein	AT5G20190.1	| Symbols: | Tetratricopeptide repeat (TPR)-like superfamily protein | chr5:6814093-6815171 FORWARD LENGTH=290
TR35998|c0_g1_i1	1	1	0	119	73	112	0.0404381	0.0416415	0	4.37492	3.05936	5.18091	7.50904	1.31694	6.01705e-31	1.08626e-29	LOC_Os03g46470.1	protein|metal cation transporter, putative, expressed	AT1G31260.1	| Symbols: ZIP10 | zinc transporter 10 precursor | chr1:11175559-11177362 REVERSE LENGTH=364
TR8103|c0_g1_i4	3	3	1	116	98	97.23	0.121314	0.124924	0.0396376	4.26463	4.10709	4.49768	5.92402	1.35955	6.14563e-31	1.10878e-29	NA	NA	NA	NA
TR12199|c0_g1_i3	0	0	0	186.16	92.18	84.95	0	0	0	6.84399	3.86318	3.92963	10.1921	1.53725	6.4991e-31	1.17109e-29	LOC_Os01g09570.1	protein|6-phosphofructokinase, putative, expressed	AT4G26270.1	| Symbols: PFK3 | phosphofructokinase 3 | chr4:13301094-13304030 REVERSE LENGTH=489
TR15781|c0_g1_i1	12.59	18.86	13.31	188.16	206.32	200.32	0.509115	0.785358	0.527577	6.91752	8.64668	9.26643	4.26938	2.35775	7.83686e-31	1.40689e-29	LOC_Os10g39770.1	protein|zinc finger, C3HC4 type, domain containing protein, expressed	AT2G17730.2	| Symbols: NIP2 | NEP-interacting protein 2 | chr2:7704142-7705436 FORWARD LENGTH=253
TR9089|c0_g1_i1	112	107	103	484	500	461	4.52906	4.45564	4.08268	17.7938	20.9545	21.325	2.70277	3.77483	7.90827e-31	1.41795e-29	LOC_Os08g07010.1	protein|ABC-2 type transporter domain containing protein, expressed	AT3G25620.2	| Symbols: | ABC-2 type transporter family protein | chr3:9316677-9319505 REVERSE LENGTH=672
TR35899|c1_g2_i2	143.88	168.81	166.88	637.03	634.83	502.97	5.81823	7.02949	6.61473	23.4198	26.6051	23.2665	2.42282	4.10321	8.3875e-31	1.50108e-29	LOC_Os03g49170.3	protein|zinc finger family protein, putative, expressed	AT2G41900.1	| Symbols: | CCCH-type zinc finger protein with ARM repeat domain | chr2:17491352-17493502 FORWARD LENGTH=716
TR33825|c0_g1_i2	0	0	0	77	75	76	0	0	0	2.83083	3.14318	3.51562	9.55259	0.89159	8.69598e-31	1.55533e-29	NA	NA	NA	NA
TR33843|c5_g1_i3	0	0	0	83.36	83.95	59.8	0	0	0	3.06465	3.51827	2.76624	9.53144	0.87377	8.92472e-31	1.59328e-29	NA	NA	NA	NA
TR25248|c0_g1_i4	1547.04	1208.15	1131.93	6895.87	5689.94	5230.31	62.5593	50.3091	44.867	253.52	238.46	241.944	2.71486	7.38984	9.80404e-31	1.74595e-29	LOC_Os07g23150.1	protein|transferase family protein, putative, expressed	AT3G29670.1	| Symbols: | HXXXD-type acyl-transferase family protein | chr3:11527952-11529307 FORWARD LENGTH=451
TR13346|c0_g2_i2	5	8	2	144	179.01	121	0.20219	0.333132	0.0792753	5.29402	7.50215	5.59723	5.37882	1.88042	1.07714e-30	1.91704e-29	LOC_Os08g32160.1	protein|oxidoreductase, 2OG-FeII oxygenase domain containing protein, putative, expressed	AT1G52800.1	| Symbols: | 2-oxoglutarate (2OG) and Fe(II)-dependent oxygenase superfamily protein | chr1:19664044-19665362 FORWARD LENGTH=314
TR19660|c0_g1_i2	12.02	18.95	16	226.87	175	188.27	0.486066	0.789106	0.634202	8.34066	7.33409	8.70902	4.18369	2.34326	1.1473e-30	2.04065e-29	NA	NA	NA	NA
TR40717|c0_g1_i1	0	0	0	73	88	74	0	0	0	2.68378	3.688	3.4231	9.59416	0.933476	1.15977e-30	2.06158e-29	NA	NA	NA	NA
TR13023|c0_g2_i1	0	4	1	94	97.01	88	0	0.166566	0.0396376	3.45582	4.0656	4.07072	6.22954	1.1984	1.20595e-30	2.14234e-29	LOC_Os01g07480.1	protein|DUF260 domain containing protein, putative, expressed	AT3G27650.1	| Symbols: LBD25 | LOB domain-containing protein 25 | chr3:10238731-10240346 FORWARD LENGTH=159
TR39664|c3_g5_i6	6.86	3.03	0	176.31	198.97	104.56	0.277405	0.126174	0	6.48187	8.33865	4.83675	6.0417	1.9671	1.20891e-30	2.14628e-29	LOC_Os09g07020.2	protein|oxidoreductase, putative, expressed	AT3G50210.1	| Symbols: | 2-oxoglutarate (2OG) and Fe(II)-dependent oxygenase superfamily protein | chr3:18614338-18616229 REVERSE LENGTH=332
TR19749|c0_g1_i1	463	500	410	1662.01	1814	1462	18.7228	20.8207	16.2514	61.1022	76.0231	67.6294	2.37956	5.59144	1.27548e-30	2.2603e-29	LOC_Os02g40500.1	protein|OsGrx_C2.1 - glutaredoxin subgroup I, expressed	AT5G63030.1	| Symbols: | Thioredoxin superfamily protein | chr5:25286352-25287517 FORWARD LENGTH=125
TR26051|c0_g1_i1	1289.92	1325.59	1407.27	5420.38	4383.94	4140.31	52.1619	55.1995	55.7808	199.275	183.727	191.523	2.32712	7.09469	1.40741e-30	2.48953e-29	LOC_Os03g10080.5	protein|expressed protein	AT1G11755.1	| Symbols: LEW1 | Undecaprenyl pyrophosphate synthetase family protein | chr1:3969987-3971488 REVERSE LENGTH=254
TR41513|c0_g2_i2	0	2	0	91.62	81.41	59.7	0	0.0832829	0	3.36832	3.41182	2.76161	7.10519	0.91571	1.43626e-30	2.53901e-29	NA	NA	NA	NA
TR43196|c0_g1_i1	332	326	248	1277	1157	1055	13.4254	13.5751	9.83013	46.9477	48.4888	48.8023	2.47263	5.07506	1.51455e-30	2.67414e-29	LOC_Os11g02180.1	protein|dual specificity protein phosphatase, putative, expressed	AT3G10940.1	| Symbols: | dual specificity protein phosphatase (DsPTP1) family protein | chr3:3422259-3423394 REVERSE LENGTH=282
TR34085|c0_g1_i2	0	0	0	100.9	80.22	61.47	0	0	0	3.70949	3.36195	2.84349	9.62141	0.964415	1.51705e-30	2.67691e-29	NA	NA	NA	NA
TR15790|c0_g1_i3	1	0	0	86.98	75.58	59.57	0.0404381	0	0	3.19774	3.16749	2.7556	7.79485	0.846906	1.60154e-30	2.82083e-29	NA	NA	NA	NA
TR33770|c1_g1_i2	46	61.56	23	408.79	432.01	406.73	1.86015	2.56345	0.911666	15.0288	18.1051	18.8146	3.78981	3.45667	1.61199e-30	2.83751e-29	LOC_Os10g41170.1	protein|dehydrogenase, putative, expressed	AT5G61510.1	| Symbols: | GroES-like zinc-binding alcohol dehydrogenase family protein | chr5:24737084-24738975 REVERSE LENGTH=406
TR39971|c0_g1_i1	25	64	26	408	404.04	399	1.01095	2.66505	1.03058	14.9997	16.9329	18.457	3.94668	3.40315	1.68705e-30	2.96784e-29	LOC_Os03g12260.1	protein|cytochrome P450 protein, putative, expressed	AT5G63450.1	| Symbols: CYP94B1 | cytochrome P450, family 94, subfamily B, polypeptide 1 | chr5:25408987-25410519 REVERSE LENGTH=510
TR19805|c0_g1_i1	978	1064	821.99	3933.57	4223	4715.1	39.5484	44.3065	32.5817	144.614	176.982	218.112	2.71839	6.94267	1.98499e-30	3.46875e-29	LOC_Os06g43930.1	protein|OsProCP2 - Putative Lysosomal Pro-x Carboxypeptidase homologue, expressed	AT5G22860.1	| Symbols: | Serine carboxypeptidase S28 family protein | chr5:7639511-7642945 REVERSE LENGTH=502
TR34350|c4_g1_i2	160.9	192.8	184.9	713.91	627.41	559.59	6.50648	8.02847	7.329	26.2462	26.2942	25.8856	2.35595	4.21452	2.35427e-30	4.10168e-29	LOC_Os02g15550.3	protein|spermidine synthase, putative, expressed	AT5G53120.6	| Symbols: SPDS3 | spermidine synthase 3 | chr5:21535429-21537653 FORWARD LENGTH=386
TR12733|c0_g1_i1	265.37	275.34	245.7	1122.2	917.87	746.87	10.731	11.4656	9.73897	41.2566	38.4671	34.5488	2.34798	4.76038	2.38645e-30	4.15274e-29	LOC_Os04g46610.1	protein|PAP fibrillin family domain containing protein, expressed	AT4G00030.1	| Symbols: | Plastid-lipid associated protein PAP / fibrillin family protein | chr4:13565-14366 FORWARD LENGTH=212
TR25199|c0_g1_i1	0	0	1	104	69	76	0	0	0.0396376	3.82346	2.89173	3.51562	7.96985	1.01427	2.65318e-30	4.60028e-29	LOC_Os04g14690.1	protein|flavin-containing monooxygenase family protein, putative, expressed	NA	NA
TR26957|c0_g2_i1	0	1	0	81.43	71.55	62.09	0	0.0416415	0	2.9937	2.9986	2.87217	7.75698	0.804108	3.04498e-30	5.26382e-29	NA	NA	NA	NA
TR7579|c0_g2_i1	0	0	0	73.04	88.38	62.8	0	0	0	2.68525	3.70393	2.90501	9.51869	0.859937	3.17095e-30	5.47832e-29	NA	NA	NA	NA
TR40736|c0_g2_i3	542.85	593.49	593.83	1903.44	2050.05	1671.85	21.9518	24.7138	23.538	69.9781	85.9157	77.3367	2.239	5.8033	3.31638e-30	5.7091e-29	LOC_Os07g48500.1	protein|stress responsive protein, putative, expressed	AT2G39050.1	| Symbols: | hydroxyproline-rich glycoprotein family protein | chr2:16303427-16305336 FORWARD LENGTH=317
TR6886|c0_g1_i1	208	280	238	995.82	817.99	714	8.41112	11.6596	9.43376	36.6104	34.2812	33.0283	2.33429	4.62553	3.46755e-30	5.9658e-29	LOC_Os05g45210.3	protein|respiratory burst oxidase, putative, expressed	AT1G64060.1	| Symbols: ATRBOH F, ATRBOHF, RBOHAP108, RBOHF, RBOH F | respiratory burst oxidase protein F | chr1:23770266-23776317 FORWARD LENGTH=944
TR27180|c0_g1_i2	172	111	165	846.54	653.17	720.26	6.95535	4.6222	6.54021	31.1222	27.3738	33.3179	2.83986	4.37552	3.65261e-30	6.28045e-29	LOC_Os04g59120.1	protein|auxin-induced protein 5NG4, putative, expressed	AT1G70260.1	| Symbols: | nodulin MtN21 /EamA-like transporter family protein | chr1:26457067-26459338 REVERSE LENGTH=375
TR37456|c0_g1_i2	0	0	0	69.56	87.37	73.62	0	0	0	2.55731	3.6616	3.40552	9.56801	0.9071	3.97973e-30	6.82668e-29	NA	NA	NA	NA
TR33293|c0_g1_i1	4.36	0	0	130.99	102.53	88.87	0.17631	0	0	4.81572	4.29694	4.11096	6.58749	1.39354	4.06016e-30	6.95227e-29	LOC_Os01g14926.1	protein|protein kinase domain containing protein, expressed	AT3G04690.1	| Symbols: ANX1 | Malectin/receptor-like protein kinase family protein | chr3:1273386-1275938 REVERSE LENGTH=850
TR33843|c5_g1_i4	0	1	1	70.48	105.99	81.24	0	0.0416415	0.0396376	2.59113	4.44194	3.75801	7.27204	1.07631	4.0939e-30	7.00175e-29	NA	NA	NA	NA
TR21977|c1_g1_i3	1	0	0	83.64	68.48	63.54	0.0404381	0	0	3.07494	2.86993	2.93924	7.75769	0.808941	4.22722e-30	7.22124e-29	NA	NA	NA	NA
TR27047|c0_g1_i1	0	0	0	86	67.89	64	0	0	0	3.16171	2.84521	2.96052	9.47615	0.817778	4.55042e-30	7.74134e-29	NA	NA	NA	NA
TR29387|c0_g1_i1	15	79	39	619	833	702	0.606571	3.28968	1.54587	22.7569	34.9103	32.4732	4.58753	4.2061	4.58639e-30	7.79794e-29	NA	NA	NA	NA
TR8094|c0_g1_i3	24	28.35	17	278.62	260.82	184.34	0.970514	1.18054	0.67384	10.2432	10.9307	8.52722	3.89705	2.64309	4.73284e-30	8.04221e-29	LOC_Os07g07410.2	protein|oxidoreductase, 2OG-Fe oxygenase family protein, putative, expressed	AT4G10500.1	| Symbols: | 2-oxoglutarate (2OG) and Fe(II)-dependent oxygenase superfamily protein | chr4:6491089-6492342 FORWARD LENGTH=349
TR34742|c0_g1_i1	8	26	3	320	329	262	0.323505	1.08268	0.118913	11.7645	13.7881	12.1196	5.146	2.92907	5.4928e-30	9.30622e-29	NA	NA	NA	NA
TR42508|c1_g1_i1	0	0	0	82.76	70.32	84.95	0	0	0	3.04259	2.94705	3.92963	9.61895	0.956731	5.53534e-30	9.37282e-29	NA	NA	NA	NA
TR12698|c0_g1_i1	108	206	130	723	791	628	4.36731	8.57814	5.15289	26.5804	33.1501	29.0501	2.81579	4.32229	5.6198e-30	9.5047e-29	LOC_Os03g55800.1	protein|cytochrome P450, putative, expressed	AT5G42650.1	| Symbols: AOS, CYP74A, DDE2 | allene oxide synthase | chr5:17097803-17099359 REVERSE LENGTH=518
TR42508|c1_g2_i4	26.64	34.27	40.7	253.08	290.96	284.1	1.07727	1.42705	1.61325	9.30424	12.1939	13.1419	3.57815	2.88391	5.97279e-30	1.00899e-28	LOC_Os02g32570.2	protein|SNF2 family N-terminal domain containing protein, expressed	AT5G22750.1	| Symbols: RAD5, RAD5A | DNA/RNA helicase protein | chr5:7565374-7570871 REVERSE LENGTH=1029
TR35038|c0_g1_i2	226.01	348.16	185.9	1246.22	1263.66	1061.22	9.13941	14.4979	7.36864	45.8161	52.9588	49.0901	2.76937	5.06655	6.03074e-30	1.01818e-28	LOC_Os01g48874.1	protein|wax synthase, putative, expressed	AT3G49190.1	| Symbols: | O-acyltransferase (WSD1-like) family protein | chr3:18231988-18234376 REVERSE LENGTH=522
TR36044|c0_g1_i1	232	247	295.96	1196.26	817.79	938.52	9.38163	10.2854	11.7312	43.9794	34.2728	43.4142	2.47084	4.83517	6.73074e-30	1.1357e-28	LOC_Os07g30150.1	protein|phosphoribosyl transferase, putative, expressed	AT4G12440.2	| Symbols: APT4 | adenine phosphoribosyl transferase 4 | chr4:7376268-7380120 FORWARD LENGTH=182
TR39704|c6_g1_i1	1	1	0	94	78	55	0.0404381	0.0416415	0	3.45582	3.26891	2.5442	7.06127	0.877529	6.83393e-30	1.15244e-28	NA	NA	NA	NA
TR39339|c0_g1_i1	7	24.12	5	269.17	240.52	256.61	0.283066	1.00439	0.198188	9.89578	10.08	11.8703	4.94381	2.69437	7.41251e-30	1.24638e-28	LOC_Os08g43654.1	protein|MATE efflux family protein, putative, expressed	AT1G23300.1	| Symbols: | MATE efflux family protein | chr1:8263827-8266048 REVERSE LENGTH=515
TR15367|c1_g2_i5	18.67	13.14	23.61	199.51	238.3	206.41	0.754979	0.547169	0.935844	7.33479	9.98694	9.54814	4.07298	2.48149	7.94887e-30	1.33424e-28	NA	NA	NA	NA
TR35981|c0_g1_i1	4037.86	2992.64	1858.14	28394.1	21887.4	22626.9	163.283	124.618	73.6523	1043.88	917.279	1046.68	3.54647	9.34056	9.23059e-30	1.54669e-28	LOC_Os02g18450.1	protein|GTP-binding protein typA/bipA, putative, expressed	AT5G13650.2	| Symbols: | elongation factor family protein | chr5:4397821-4402364 FORWARD LENGTH=676
TR33767|c1_g1_i9	8.9	15.32	29.85	254.65	297.84	203.83	0.359899	0.637947	1.18318	9.36196	12.4822	9.42879	4.34434	2.68655	9.28244e-30	1.55447e-28	LOC_Os09g12710.1	protein|WD domain, G-beta repeat domain containing protein, expressed	AT5G56130.1	| Symbols: TEX1, AtTEX1, THO3 | Transducin/WD40 repeat-like superfamily protein | chr5:22722755-22725065 REVERSE LENGTH=315
TR21832|c3_g2_i1	0	0	0	73.67	102.79	67.64	0	0	0	2.70841	4.30783	3.1289	9.64187	0.982566	9.34462e-30	1.56398e-28	LOC_Os07g28820.1	protein|ribonuclease 2-5A family protein, expressed	AT2G17520.1	| Symbols: IRE1A, ATIRE1-2, IRE1-2 | Endoribonuclease/protein kinase IRE1-like | chr2:7617504-7620929 FORWARD LENGTH=841
TR10982|c0_g1_i1	122	127	162.01	756	532	489	4.93344	5.28847	6.42169	27.7936	22.2956	22.6202	2.6422	4.066	9.60333e-30	1.60449e-28	LOC_Os09g20220.1	protein|glutathione S-transferase, putative, expressed	AT1G78380.1	| Symbols: ATGSTU19, GST8, GSTU19 | glutathione S-transferase TAU 19 | chr1:29486659-29487819 REVERSE LENGTH=219
TR12138|c1_g1_i1	207	280	192	924	847	916.77	8.37068	11.6596	7.61043	33.97	35.497	42.4081	2.53207	4.69956	9.91132e-30	1.65213e-28	LOC_Os01g50200.1	protein|UDP-glucoronosyl and UDP-glucosyl transferase domain containing protein, expressed	AT3G16520.3	| Symbols: UGT88A1 | UDP-glucosyl transferase 88A1 | chr3:5619355-5620833 REVERSE LENGTH=462
TR12998|c0_g1_i1	0	0	0	83	90.57	55	0	0	0	3.05142	3.79571	2.5442	9.53627	0.879618	1.03388e-29	1.7214e-28	NA	NA	NA	NA
TR23493|c0_g1_i1	628.04	709	647.78	2639.3	2089.23	1964.85	25.3967	29.5238	25.6765	97.0313	87.5577	90.8903	2.28634	6.04139	1.03642e-29	1.72465e-28	LOC_Os03g48660.1	protein|DUF1336 domain containing protein, expressed	AT1G59650.1	| Symbols: CW14 | Protein of unknown function (DUF1336) | chr1:21920099-21922670 FORWARD LENGTH=492
TR15682|c12_g9_i2	1	1	0	73.72	106	67	0.0404381	0.0416415	0	2.71025	4.44236	3.09929	7.19366	1.00623	1.07693e-29	1.79103e-28	NA	NA	NA	NA
TR10667|c0_g1_i1	2.23	0	0	86.53	78.48	86.15	0.0901769	0	0	3.18119	3.28903	3.98514	7.09674	1.04235	1.14361e-29	1.89864e-28	LOC_Os11g04660.1	protein|strictosidine synthase, putative, expressed	AT3G57030.1	| Symbols: | Calcium-dependent phosphotriesterase superfamily protein | chr3:21101653-21103204 REVERSE LENGTH=374
TR39018|c0_g1_i1	747.97	1517.01	986.17	5481.53	5678.83	5411.22	30.2465	63.1705	39.0894	201.523	237.995	250.313	2.90845	7.27257	1.15272e-29	1.91157e-28	LOC_Os02g38970.2	protein|expressed protein	AT3G01750.1	| Symbols: | Ankyrin repeat family protein | chr3:270615-272691 FORWARD LENGTH=664
TR30358|c3_g1_i1	101	111	63	531	553.25	453	4.08424	4.6222	2.49717	19.5217	23.1862	20.9549	3.00878	3.82039	1.205e-29	1.99484e-28	LOC_Os06g22060.5	protein|pyrophosphate--fructose 6-phosphate 1-phosphotransferase subunit alpha, putative, expressed	AT1G76550.1	| Symbols: | Phosphofructokinase family protein | chr1:28722900-28726929 REVERSE LENGTH=617
TR36604|c6_g1_i2	126.14	90.97	122	579.3	536.73	434.58	5.10086	3.78812	4.83579	21.2974	22.4939	20.1029	2.71629	3.8639	1.22582e-29	2.02583e-28	LOC_Os04g51970.2	protein|synaptic vesicle 2-related protein, putative, expressed	AT3G13050.1	| Symbols: | Major facilitator superfamily protein | chr3:4176866-4178868 FORWARD LENGTH=500
TR30611|c5_g1_i6	3.27	0	0	277.63	92.28	214.73	0.132232	0	0	10.2068	3.86737	9.93301	7.83092	2.25976	1.32103e-29	2.17944e-28	NA	NA	NA	NA
TR16478|c4_g1_i1	2	7	4	133	132	99	0.0808761	0.29149	0.158551	4.88962	5.532	4.57955	5.29843	1.59216	1.54664e-29	2.54439e-28	NA	NA	NA	NA
TR38950|c0_g1_i1	0	0	0	78	71	57	0	0	0	2.8676	2.97555	2.63671	9.39295	0.735671	1.59922e-29	2.62791e-28	NA	NA	NA	NA
TR40716|c0_g4_i3	0	1.11	0	74.76	75.52	89.87	0	0.046222	0	2.74848	3.16497	4.15722	7.83149	0.978868	1.61361e-29	2.65004e-28	NA	NA	NA	NA
TR18935|c0_g2_i8	25.65	21.67	11.15	305.52	244.43	195.47	1.03724	0.90237	0.44196	11.2322	10.2438	9.04208	4.17471	2.66945	1.70439e-29	2.79753e-28	NA	NA	NA	NA
TR6061|c5_g1_i1	1735.84	1964.01	1502.04	6681	6966.56	5688.32	70.194	81.7842	59.5373	245.621	291.962	263.131	2.42637	7.55251	1.72967e-29	2.83582e-28	LOC_Os05g35410.1	protein|potassium channel AKT2/3, putative, expressed	AT4G22200.1	| Symbols: AKT2/3, AKT3, AKT2, KT2/3 | potassium transport 2/3 | chr4:11746666-11750091 REVERSE LENGTH=802
TR42473|c4_g4_i1	31.27	55.79	30.32	370.79	293.6	288.12	1.2645	2.32318	1.20181	13.6317	12.3045	13.3279	3.55602	3.07458	1.73656e-29	2.84549e-28	NA	NA	AT5G36930.2	| Symbols: | Disease resistance protein (TIR-NBS-LRR class) family | chr5:14567771-14571916 REVERSE LENGTH=1191
TR10170|c0_g1_i3	0	0	0	82.43	76.8	54.47	0	0	0	3.03046	3.21862	2.51968	9.44107	0.784516	1.74049e-29	2.85032e-28	LOC_Os06g48180.1	protein|glycosyl hydrolases family 16, putative, expressed	AT5G57550.1	| Symbols: XTR3, XTH25 | xyloglucan endotransglucosylase/hydrolase 25 | chr5:23305055-23306384 REVERSE LENGTH=284
TR30170|c0_g1_i3	0.52	2	4.66	136.23	123.59	76.93	0.0210278	0.0832829	0.184711	5.00837	5.17954	3.55864	5.99483	1.45497	1.7829e-29	2.91813e-28	NA	NA	NA	NA
TR29427|c0_g1_i1	835.24	801.96	731.73	3539.43	2633.13	2938.19	33.7755	33.3948	29.004	130.124	110.352	135.915	2.47664	6.46273	1.85504e-29	3.03106e-28	LOC_Os01g41710.1	protein|chlorophyll A-B binding protein, putative, expressed	AT1G29930.1	| Symbols: CAB1, AB140, CAB140, LHCB1.3 | chlorophyll A/B binding protein 1 | chr1:10478071-10478874 FORWARD LENGTH=267
TR8189|c0_g1_i5	45.54	53.12	58.41	369.21	294.16	287.46	1.84155	2.21199	2.31523	13.5737	12.328	13.2974	3.13398	3.11113	1.94444e-29	3.17533e-28	LOC_Os05g22930.1	protein|CAAX amino terminal protease family protein, putative, expressed	AT3G26085.2	| Symbols: | CAAX amino terminal protease family protein | chr3:9530842-9532397 FORWARD LENGTH=322
TR1176|c0_g1_i1	13	14	4	230.98	174	166	0.525695	0.58298	0.158551	8.49176	7.29218	7.67885	4.70687	2.26501	1.97103e-29	3.21512e-28	LOC_Os06g39270.1	protein|UDP-glucoronosyl and UDP-glucosyl transferase domain containing protein, expressed	AT4G15550.1	| Symbols: IAGLU | indole-3-acetate beta-D-glucosyltransferase | chr4:8877877-8879301 REVERSE LENGTH=474
TR18725|c0_g1_i1	16.14	97.03	26.27	1576.2	1283.18	1696.35	0.65267	4.04047	1.04128	57.9475	53.7769	78.47	5.60654	5.26606	2.03475e-29	3.31719e-28	NA	NA	NA	NA
TR3642|c0_g1_i1	1	2	0	77	84.53	63	0.0404381	0.0832829	0	2.83083	3.54258	2.91426	6.56359	0.875924	2.14662e-29	3.4976e-28	NA	NA	NA	NA
TR41450|c0_g1_i1	168	259	109	1227	1117	978	6.7936	10.7851	4.3205	45.1095	46.8124	45.2405	3.16323	4.91506	2.23938e-29	3.64463e-28	LOC_Os06g17490.1	protein|expressed protein	AT5G55830.1	| Symbols: | Concanavalin A-like lectin protein kinase family protein | chr5:22594655-22596700 FORWARD LENGTH=681
TR7303|c0_g1_i1	1002.79	917.05	840.72	3481.63	3508.22	3577.1	40.5509	38.1873	33.3241	127.999	147.026	165.47	2.47557	6.6845	2.27612e-29	3.69819e-28	LOC_Os06g51260.1	protein|MYB family transcription factor, putative, expressed	AT5G17300.1	| Symbols: RVE1 | Homeodomain-like superfamily protein | chr5:5690435-5692435 REVERSE LENGTH=387
TR4037|c0_g2_i2	0	0	0	111.96	75.16	61	0	0	0	4.1161	3.14989	2.82175	9.65003	0.993834	2.38567e-29	3.87183e-28	LOC_Os02g07830.1	protein|OsHKT1;3 - Na+ transporter, expressed	AT4G10310.1	| Symbols: HKT1, ATHKT1 | high-affinity K+ transporter 1 | chr4:6392008-6395667 FORWARD LENGTH=506
TR25290|c0_g1_i5	1	0	0	75.44	69	84.42	0.0404381	0	0	2.77348	2.89173	3.90511	7.86117	0.907963	2.4185e-29	3.9229e-28	LOC_Os02g17390.1	protein|3-hydroxyacyl-CoA dehydrogenase, putative, expressed	AT4G29010.1	| Symbols: AIM1 | Enoyl-CoA hydratase/isomerase family | chr4:14297312-14302016 REVERSE LENGTH=721
TR6693|c0_g1_i2	0	0	0	74.89	79.01	54.49	0	0	0	2.75326	3.31124	2.52061	9.40767	0.750758	2.60802e-29	4.22084e-28	NA	NA	NA	NA
TR32710|c0_g2_i1	757.28	1773.98	1071.45	8443.19	6814.97	6754.77	30.6229	73.8711	42.4697	310.406	285.609	312.463	3.16519	7.64621	2.75624e-29	4.45824e-28	LOC_Os05g39990.1	protein|expansin precursor, putative, expressed	AT2G40610.1	| Symbols: ATEXPA8, EXP8, ATEXP8, ATHEXP ALPHA 1.11, EXPA8 | expansin A8 | chr2:16949121-16950472 REVERSE LENGTH=253
TR16850|c0_g1_i1	209.27	181.19	239.78	1233.43	731.25	835.09	8.46247	7.54502	9.50431	45.3459	30.646	38.6297	2.68044	4.72135	2.85767e-29	4.61972e-28	LOC_Os02g56310.1	protein|calcium-dependent protein kinase isoform AK1, putative, expressed	AT1G08650.1	| Symbols: PPCK1, ATPPCK1 | phosphoenolpyruvate carboxylase kinase 1 | chr1:2752206-2753232 FORWARD LENGTH=284
TR318|c0_g1_i1	2	3	4	160	94.9	106.95	0.0808761	0.124924	0.158551	5.88225	3.97717	4.94731	5.79709	1.57262	2.88828e-29	4.66659e-28	NA	NA	NA	NA
TR42452|c0_g1_i4	0	1	0	100.55	71.98	56.87	0	0.0416415	0	3.69662	3.01662	2.6307	7.83824	0.887091	2.94078e-29	4.74875e-28	NA	NA	NA	NA
TR27027|c0_g1_i1	1152.3	1139	963.29	4027	4233.33	3526.13	46.5968	47.4296	38.1825	148.049	177.415	163.112	2.38698	6.84599	2.95773e-29	4.77346e-28	LOC_Os05g31690.1	protein|expressed protein	AT2G38800.1	| Symbols: | Plant calmodulin-binding protein-related | chr2:16216999-16218837 FORWARD LENGTH=612
TR22497|c2_g2_i1	0	1.44	0	66.3	93.44	67.16	0	0.0599637	0	2.43746	3.91599	3.1067	7.45746	0.887798	3.20641e-29	5.16905e-28	LOC_Os03g35600.1	protein|serine/threonine-protein kinase receptor precursor, putative, expressed	AT4G21390.1	| Symbols: B120 | S-locus lectin protein kinase family protein | chr4:11394458-11397474 REVERSE LENGTH=849
TR21253|c0_g1_i1	0	0	0	65	82	67	0	0	0	2.38966	3.43655	3.09929	9.45925	0.799091	3.64893e-29	5.85957e-28	NA	NA	NA	NA
TR14407|c0_g2_i1	0	0	0	71	69	56	0	0	0	2.61025	2.89173	2.59046	9.32397	0.666679	3.72661e-29	5.98098e-28	NA	NA	NA	NA
TR1233|c0_g2_i4	1	0	0	68.35	67.21	66.82	0.0404381	0	0	2.51282	2.81671	3.09097	7.67583	0.725883	3.83265e-29	6.14094e-28	NA	NA	NA	NA
TR16522|c2_g2_i9	0	0	0	81.71	73.58	53.21	0	0	0	3.00399	3.08367	2.4614	9.40532	0.749087	3.94146e-29	6.31178e-28	NA	NA	NA	NA
TR28372|c0_g3_i1	0	0	0	78.01	64	80	0	0	0	2.86796	2.68218	3.70065	9.51889	0.856834	3.9722e-29	6.3575e-28	NA	NA	NA	NA
TR6061|c2_g1_i1	43.01	39.5	22.84	302.81	336.72	283.09	1.73924	1.64484	0.905323	11.1325	14.1116	13.0952	3.65381	3.02604	4.33951e-29	6.93003e-28	NA	NA	NA	NA
TR37838|c0_g1_i1	114	115	167	897.15	893	444	4.60994	4.78877	6.61948	32.9829	37.4248	20.5386	3.01178	4.33421	4.7618e-29	7.58349e-28	LOC_Os08g42080.1	protein|ACR5, putative, expressed	AT1G69040.2	| Symbols: ACR4 | ACT domain repeat 4 | chr1:25957843-25960079 FORWARD LENGTH=455
TR5734|c0_g1_i1	0	0	0	88	60.96	69	0	0	0	3.23524	2.55478	3.19181	9.4806	0.821297	4.85844e-29	7.72887e-28	LOC_Os10g18480.1	protein|glucosyltransferase, putative, expressed	AT3G02100.1	| Symbols: | UDP-Glycosyltransferase superfamily protein | chr3:368840-370484 REVERSE LENGTH=464
TR7751|c0_g1_i1	1304	1210.97	869	5797.23	4787.43	5027.12	52.7312	50.4266	34.4451	213.13	200.637	232.545	2.73332	7.20455	4.96011e-29	7.88194e-28	LOC_Os04g36760.1	protein|enzyme of the cupin superfamily protein, putative, expressed	AT4G10300.1	| Symbols: | RmlC-like cupins superfamily protein | chr4:6384564-6385946 FORWARD LENGTH=134
TR12182|c0_g1_i1	0	1	0	84	77	52	0	0.0416415	0	3.08818	3.227	2.40542	7.73339	0.782879	5.07322e-29	8.05725e-28	NA	NA	NA	NA
TR10673|c0_g1_i2	1	0	0	112.5	77.75	57.52	0.0404381	0	0	4.13595	3.25843	2.66077	7.94015	0.994231	5.4434e-29	8.6215e-28	LOC_Os03g30860.1	protein|retrotransposon protein, putative, unclassified, expressed	NA	NA
TR42497|c0_g3_i7	2	1	0	119.63	99.44	59.05	0.0808761	0.0416415	0	4.39808	4.16744	2.73154	6.84767	1.16547	5.45804e-29	8.63995e-28	NA	NA	NA	NA
TR26369|c0_g1_i2	0	9.64	3	215.35	215.37	457.4	0	0.401424	0.118913	7.91714	9.02596	21.1585	6.69702	2.91838	5.77569e-29	9.13779e-28	LOC_Os09g29690.1	protein|beta-expansin precursor, putative, expressed	AT2G18660.1	| Symbols: PNP-A | plant natriuretic peptide A | chr2:8091032-8091644 REVERSE LENGTH=130
TR33604|c0_g1_i1	328	343	298	1157	1038	919	13.2637	14.283	11.812	42.536	43.5016	42.5112	2.21477	4.95167	5.96291e-29	9.42883e-28	LOC_Os12g07150.1	protein|amidase family protein, putative, expressed	AT5G64440.1	| Symbols: AtFAAH, FAAH | fatty acid amide hydrolase | chr5:25766229-25770260 FORWARD LENGTH=607
TR989|c0_g1_i1	69	88	37	484	539	420	2.79023	3.66445	1.46659	17.7938	22.589	19.4284	3.42078	3.68777	6.01404e-29	9.49929e-28	NA	NA	NA	NA
TR9691|c0_g1_i1	0	0	0	79	80	52	0	0	0	2.90436	3.35273	2.40542	9.42172	0.765595	6.15799e-29	9.72136e-28	NA	NA	NA	NA
TR6599|c0_g1_i1	2.17	5.09	2.13	139.1	104.34	85.65	0.0877506	0.211955	0.0844282	5.11388	4.37279	3.96201	5.59431	1.4345	6.82555e-29	1.07459e-27	LOC_Os12g05550.1	protein|sialyltransferase family domain containing protein, expressed	AT1G08280.1	| Symbols: | Glycosyltransferase family 29 (sialyltransferase) family protein | chr1:2608408-2609604 FORWARD LENGTH=398
TR41698|c0_g1_i1	0	0	3.87	87.86	86.54	83.95	0	0	0.153398	3.23009	3.62681	3.88337	6.45707	1.08566	6.91857e-29	1.08864e-27	LOC_Os03g08110.1	protein|hydrolase protein, putative, expressed	AT1G72620.1	| Symbols: | alpha/beta-Hydrolases superfamily protein | chr1:27341079-27342401 FORWARD LENGTH=335
TR28093|c0_g1_i1	0	0	1	69	68	54.25	0	0	0.0396376	2.53672	2.84982	2.5095	7.58858	0.637038	7.00568e-29	1.10175e-27	NA	NA	NA	NA
TR38658|c0_g2_i1	423.07	519.97	420.96	1952.69	1600.57	2190.89	17.1081	21.6523	16.6859	71.7888	67.0784	101.346	2.63123	5.79119	7.36041e-29	1.15502e-27	NA	NA	NA	NA
TR40052|c0_g1_i1	0	0	0	91	67	103	0	0	0	3.34553	2.80791	4.76459	9.75986	1.09561	7.40522e-29	1.16142e-27	NA	NA	NA	NA
TR26514|c0_g1_i1	4	7	3	131	115	141.01	0.161752	0.29149	0.118913	4.81609	4.81954	6.52286	5.29868	1.69955	7.56682e-29	1.18548e-27	NA	NA	NA	NA
TR21999|c0_g1_i2	0	0	0	97.27	186	74	0	0	0	3.57604	7.79509	3.4231	10.1773	1.52119	8.0138e-29	1.25347e-27	NA	NA	AT2G38760.1	| Symbols: ANNAT3, ANN3 | annexin 3 | chr2:16201086-16202490 FORWARD LENGTH=321
TR15785|c0_g1_i2	0	0	0	75.61	62.01	56.98	0	0	0	2.77973	2.59878	2.63579	9.31352	0.656312	8.17966e-29	1.27803e-27	NA	NA	NA	NA
TR38632|c0_g1_i1	96	84	41	610.94	530.44	553	3.88205	3.49788	1.62514	22.4606	22.2303	25.5807	3.46006	3.92295	8.25796e-29	1.28957e-27	LOC_Os02g25700.1	protein|O-acyltransferase, putative, expressed	AT5G55340.1	| Symbols: | MBOAT (membrane bound O-acyl transferase) family protein | chr5:22439985-22440986 REVERSE LENGTH=333
TR26649|c0_g1_i3	0	0	0	75	63	55	0	0	0	2.7573	2.64027	2.5442	9.30013	0.643397	8.34576e-29	1.30258e-27	NA	NA	NA	NA
TR41093|c0_g1_i2	4.21	0	4.28	110.37	108.33	110.95	0.170244	0	0.169649	4.05765	4.54001	5.13234	5.74984	1.45222	8.863e-29	1.38107e-27	LOC_Os05g40420.2	protein|2,3-bisphosphoglycerate-independent phosphoglycerate mutase, putative, expressed	AT3G08590.1	| Symbols: | Phosphoglycerate mutase, 2,3-bisphosphoglycerate-independent | chr3:2608683-2611237 REVERSE LENGTH=560
TR2348|c0_g2_i2	0	0	0	81	63	58	0	0	0	2.97789	2.64027	2.68297	9.36544	0.708196	9.09423e-29	1.41634e-27	NA	NA	NA	NA
TR11676|c0_g2_i1	24.25	27	23.98	254.38	204.56	268.68	0.980623	1.12432	0.95051	9.35204	8.57292	12.4286	3.8184	2.68169	9.34855e-29	1.45438e-27	NA	NA	NA	NA
TR16169|c0_g1_i1	119.91	133.13	89.96	619.14	483.12	498.1	4.84893	5.54373	3.5658	22.7621	20.2471	23.0412	2.75241	3.91069	9.39752e-29	1.46043e-27	LOC_Os02g02000.1	protein|cytochrome P450, putative, expressed	AT4G15440.1	| Symbols: HPL1, CYP74B2 | hydroperoxide lyase 1 | chr4:8835869-8838462 FORWARD LENGTH=384
TR20864|c0_g1_i1	69	88	80	443	357	341	2.79023	3.66445	3.17101	16.2865	14.9615	15.774	2.80347	3.41231	9.48829e-29	1.47295e-27	LOC_Os09g09790.1	protein|Fe-S metabolism associated domain containing protein, expressed	AT4G26500.1	| Symbols: EMB1374, CPSUFE, ATSUFE, SUFE1 | chloroplast sulfur E | chr4:13382456-13383571 REVERSE LENGTH=371
TR21829|c1_g2_i2	0	0	0	71.19	63.58	54.26	0	0	0	2.61723	2.66458	2.50997	9.27128	0.614601	9.63685e-29	1.49441e-27	NA	NA	NA	NA
TR20678|c0_g1_i2	0	0	0	73.67	60.45	60.02	0	0	0	2.70841	2.5334	2.77641	9.31375	0.655717	9.94191e-29	1.54006e-27	NA	NA	NA	NA
TR17009|c0_g1_i1	444	750.02	566	2185.97	2634.32	2289.21	17.9545	31.2319	22.4349	80.3651	110.402	105.895	2.56959	6.09612	9.99142e-29	1.54691e-27	NA	NA	AT5G20700.1	| Symbols: | Protein of unknown function (DUF581) | chr5:7006178-7007003 REVERSE LENGTH=248
TR26727|c0_g1_i1	0	0	0	64	74	74	0	0	0	2.3529	3.10127	3.4231	9.45293	0.791122	1.04484e-28	1.61421e-27	NA	NA	NA	NA
TR17218|c0_g1_i1	0	1	1	69	64	74	0	0.0416415	0.0396376	2.53672	2.68218	3.4231	6.96053	0.766964	1.11521e-28	1.72107e-27	NA	NA	NA	NA
TR12328|c1_g1_i1	2.77	1.1	1.22	165.43	84.82	95.55	0.112013	0.0458056	0.0483579	6.08188	3.55473	4.41996	6.48738	1.49168	1.11832e-28	1.72496e-27	NA	NA	NA	NA
TR42478|c9_g2_i3	2.06	6.86	7.53	191.06	128	110.12	0.0833024	0.28566	0.298471	7.02414	5.36436	5.09395	5.20199	1.82554	1.17289e-28	1.80744e-27	NA	NA	AT1G72840.2	| Symbols: | Disease resistance protein (TIR-NBS-LRR class) | chr1:27409504-27413485 REVERSE LENGTH=1183
TR38078|c3_g2_i3	210.6	217.85	177.28	1038.54	818.27	606.3	8.51626	9.07159	7.02696	38.1809	34.2929	28.0463	2.53799	4.54609	1.30024e-28	1.99386e-27	LOC_Os03g01750.5	protein|dual specificity protein phosphatase, putative, expressed	AT3G52180.1	| Symbols: ATPTPKIS1, DSP4, SEX4, ATSEX4 | dual specificity protein phosphatase (DsPTP1) family protein | chr3:19349884-19353459 REVERSE LENGTH=379
TR31675|c0_g3_i1	0	0	0	79.86	59.17	65.47	0	0	0	2.93598	2.47976	3.02852	9.39019	0.731144	1.34733e-28	2.06498e-27	NA	NA	NA	NA
TR9480|c0_g1_i1	4908.87	5009	3537	20066.5	18890.5	17059.8	198.505	208.582	140.198	737.726	791.684	789.154	2.58551	9.06492	1.35421e-28	2.07332e-27	LOC_Os05g47560.1	protein|serine/threonine-protein kinase SNT7, chloroplast precursor, putative, expressed	AT1G68830.1	| Symbols: STN7 | STT7 homolog STN7 | chr1:25872654-25875473 REVERSE LENGTH=562
TR12305|c2_g1_i1	1147.01	1493.02	1089	5200	4308	4030.95	46.3829	62.1715	43.1654	191.173	180.544	186.464	2.3952	7.04148	1.40186e-28	2.14288e-27	LOC_Os03g56420.1	protein|expressed protein	AT1G19400.1	| Symbols: | Erythronate-4-phosphate dehydrogenase family protein | chr1:6712222-6713676 REVERSE LENGTH=303
TR8648|c0_g1_i2	0	0	0	68.3	66.6	52.6	0	0	0	2.51098	2.79115	2.43318	9.25903	0.602632	1.44534e-28	2.20585e-27	LOC_Os07g38560.1	protein|adenylyl-sulfate kinase, putative, expressed	AT2G14750.1	| Symbols: APK, AKN1, ATAKN1, APK1 | APS kinase | chr2:6314128-6315501 FORWARD LENGTH=276
TR5985|c0_g1_i1	395	423	383	1517	1292.53	1023	15.973	17.6143	15.1812	55.7711	54.1688	47.3221	2.19829	5.24605	1.46162e-28	2.22833e-27	NA	NA	AT2G27950.1	| Symbols: | Ring/U-Box superfamily protein | chr2:11899422-11903171 REVERSE LENGTH=839
TR15680|c3_g1_i2	0	0	1	81.98	59.4	63.04	0	0	0.0396376	3.01392	2.4894	2.91611	7.68711	0.733566	1.47462e-28	2.24698e-27	NA	NA	NA	NA
TR20704|c0_g2_i1	1036.91	971.84	592	5014	4473	4319.4	41.9306	40.4688	23.4655	184.335	187.459	199.807	2.93126	7.00119	1.63635e-28	2.48817e-27	LOC_Os01g53020.1	protein|heat shock protein DnaJ, putative, expressed	AT2G42750.1	| Symbols: | DNAJ heat shock N-terminal domain-containing protein | chr2:17793404-17795419 FORWARD LENGTH=344
TR23040|c0_g2_i4	0	0	0	67.22	78.5	90.26	0	0	0	2.47128	3.28986	4.17526	9.61555	0.951251	1.89041e-28	2.86694e-27	NA	NA	NA	NA
TR34512|c0_g2_i1	350.28	316.72	438.35	1615.08	1164.5	1174.45	14.1646	13.1887	17.3752	59.3769	48.8031	54.3279	2.37274	5.26727	1.91413e-28	2.89987e-27	LOC_Os03g50310.1	protein|CCT/B-box zinc finger protein, putative, expressed	AT1G25440.1	| Symbols: | B-box type zinc finger protein with CCT domain | chr1:8933939-8935284 REVERSE LENGTH=417
TR21956|c1_g1_i1	1	5	0	94.04	117	112	0.0404381	0.208207	0	3.45729	4.90336	5.18091	6.20382	1.4187	1.93905e-28	2.93455e-27	LOC_Os03g04650.1	protein|cytochrome P450 protein, putative, expressed	AT4G39480.1	| Symbols: CYP96A9 | cytochrome P450, family 96, subfamily A, polypeptide 9 | chr4:18362558-18364108 FORWARD LENGTH=516
TR17006|c0_g2_i2	0	0	0	96.14	71.05	52.8	0	0	0	3.5345	2.97764	2.44243	9.47666	0.821333	1.94917e-28	2.94833e-27	NA	NA	NA	NA
TR16489|c0_g1_i52	0	5.27	0	104.81	175.53	99.02	0	0.21945	0	3.85324	7.3563	4.58048	6.59584	1.63182	1.97861e-28	2.99128e-27	NA	NA	NA	NA
TR23519|c0_g1_i1	0	0	0	68.18	71.98	50.94	0	0	0	2.50657	3.01662	2.35639	9.28415	0.628041	2.03357e-28	3.06957e-27	NA	NA	NA	NA
TR6553|c4_g1_i1	328	253.06	224.95	1195.85	1156.79	920.98	13.2637	10.5378	8.91649	43.9643	48.48	42.6028	2.53843	4.96845	2.03906e-28	3.07624e-27	LOC_Os07g08030.1	protein|ribose-5-phosphate isomerase A, putative, expressed	AT2G01290.1	| Symbols: RPI2 | ribose-5-phosphate isomerase 2 | chr2:149192-149989 REVERSE LENGTH=265
TR34129|c1_g1_i2	0	0	0	63.21	66	66	0	0	0	2.32386	2.766	3.05304	9.3304	0.670255	2.11203e-28	3.18302e-27	NA	NA	NA	NA
TR38152|c0_g1_i1	429	300	199	2638	1968	1997	17.3479	12.4924	7.88789	96.9835	82.4771	92.3775	3.33859	5.89001	2.18223e-28	3.28367e-27	LOC_Os01g68510.1	protein|peptide transporter PTR2, putative, expressed	AT1G69870.1	| Symbols: NRT1.7 | nitrate transporter 1.7 | chr1:26316208-26320097 FORWARD LENGTH=620
TR17311|c0_g1_i1	12	11	5	182	150	189	0.485257	0.458056	0.198188	6.69106	6.28636	8.74279	4.73887	2.14839	2.33222e-28	3.50573e-27	NA	NA	NA	NA
TR42459|c2_g4_i5	1	0	0	82	71	50	0.0404381	0	0	3.01465	2.97555	2.31291	7.65999	0.714877	2.34179e-28	3.51829e-27	NA	NA	NA	NA
TR20707|c2_g1_i1	0	0	0	61	82	66	0	0	0	2.24261	3.43655	3.05304	9.42642	0.766147	2.4355e-28	3.65527e-27	NA	NA	NA	NA
TR28292|c1_g1_i4	0	0	3.18	82.63	79.47	58.03	0	0	0.126048	3.03781	3.33052	2.68436	6.46229	0.844013	2.72837e-28	4.07578e-27	LOC_Os06g14030.1	protein|potassium channel SKOR, putative, expressed	AT3G02850.1	| Symbols: SKOR | STELAR K+ outward rectifier | chr3:619701-623473 REVERSE LENGTH=828
TR33923|c0_g1_i1	2141.03	5710.07	1514	53219.8	59573.9	52020.2	86.5791	237.776	60.0114	1956.58	2496.69	2406.35	4.69119	10.4593	2.73683e-28	4.08631e-27	NA	NA	NA	NA
TR42440|c0_g3_i1	113.01	123.61	116.29	591.86	453.18	400.54	4.56991	5.1473	4.60946	21.7592	18.9924	18.5282	2.5611	3.7813	2.95251e-28	4.39473e-27	NA	NA	NA	NA
TR21778|c3_g1_i1	119.03	186.64	205.45	679.59	753.36	569.16	4.81334	7.77196	8.14355	24.9845	31.5726	26.3283	2.51717	4.26372	3.3146e-28	4.92103e-27	LOC_Os02g53340.1	protein|cyclic nucleotide-gated ion channel, putative, expressed	AT3G17700.1	| Symbols: CNBT1, CNGC20, ATCNGC20 | cyclic nucleotide-binding transporter 1 | chr3:6049074-6052449 FORWARD LENGTH=764
TR36292|c2_g1_i2	68.26	37.89	27.84	470.71	507.05	343.44	2.7603	1.57779	1.10351	17.3052	21.25	15.8869	3.79918	3.52311	3.33704e-28	4.9518e-27	LOC_Os02g48740.1	protein|fimbrin-like protein 2, putative, expressed	AT5G35700.1	| Symbols: FIM2, FIM5 | fimbrin-like protein 2 | chr5:13872833-13876432 REVERSE LENGTH=687
TR11919|c0_g1_i1	39.13	64.58	26.6	358.74	393.76	326.81	1.58234	2.68921	1.05436	13.1887	16.5021	15.1176	3.58491	3.2568	3.36213e-28	4.98647e-27	NA	NA	NA	NA
TR42551|c0_g2_i3	0	0	0	64.09	61.48	59.3	0	0	0	2.35621	2.57657	2.74311	9.24727	0.589015	3.36831e-28	4.99307e-27	LOC_Os06g42790.2	protein|hydrolase, NUDIX family, domain containing protein, expressed	AT5G47650.1	| Symbols: ATNUDT2, ATNUDX2, NUDT2 | nudix hydrolase homolog 2 | chr5:19310391-19312084 REVERSE LENGTH=278
TR5862|c0_g1_i1	5385.43	6761	5400.58	22356.1	19163	19225.7	217.776	281.538	214.066	821.9	803.103	889.344	2.33258	9.22294	3.4897e-28	5.1598e-27	ChrSy.fgenesh.mRNA.82	protein|expressed protein	AT2G35260.1	| Symbols: | unknown protein; FUNCTIONS IN: molecular_function unknown; INVOLVED IN: biological_process unknown; LOCATED IN: chloroplast; EXPRESSED IN: 21 plant structures; EXPRESSED DURING: 13 growth stages; BEST Arabidopsis thaliana protein match is: unknown protein (TAIR:AT4G17840.1); Has 42 Blast hits to 42 proteins in 14 species: Archae - 0; Bacteria - 0; Metazoa - 0; Fungi - 0; Plants - 42;…
TR29602|c0_g1_i1	3999.37	4013.25	3638.47	15284.5	13213.3	11518.3	161.727	167.118	144.22	561.919	553.757	532.815	2.30731	8.61728	3.49645e-28	5.16714e-27	LOC_Os10g34710.1	protein|myosin-2 heavy chain, non muscle, putative, expressed	AT1G50360.1	| Symbols: VIIIA, ATVIIIA | P-loop containing nucleoside triphosphate hydrolases superfamily protein | chr1:18650688-18657106 FORWARD LENGTH=1153
TR12326|c3_g1_i4	0	0	0	79	58.04	56.66	0	0	0	2.90436	2.4324	2.62099	9.30568	0.648799	3.53867e-28	5.22686e-27	NA	NA	NA	NA
TR1115|c0_g1_i3	11.48	6.75	0	191.04	210.64	133.39	0.464229	0.28108	0	7.0234	8.82773	6.17037	5.34717	2.14565	3.68992e-28	5.43915e-27	NA	NA	NA	NA
TR29189|c0_g1_i1	1076	1224.95	953	3805.67	4032.34	3352.25	43.5114	51.0087	37.7747	139.912	168.992	155.069	2.31643	6.78286	4.15298e-28	6.09997e-27	LOC_Os07g46520.1	protein|rhythmically expressed gene 2 protein, putative, expressed	AT2G41250.1	| Symbols: | Haloacid dehalogenase-like hydrolase (HAD) superfamily protein | chr2:17200862-17202551 REVERSE LENGTH=290
TR19284|c0_g1_i1	528	454.96	405.06	1810	1666	1696	21.3513	18.9452	16.0556	66.5429	69.8205	78.4538	2.42995	5.65675	4.31498e-28	6.32827e-27	LOC_Os06g49780.1	protein|expressed protein	AT5G24460.1	| Symbols: | unknown protein; INVOLVED IN: biological_process unknown; LOCATED IN: cell wall; EXPRESSED IN: 24 plant structures; EXPRESSED DURING: 15 growth stages; Has 1807 Blast hits to 1807 proteins in 277 species: Archae - 0; Bacteria - 0; Metazoa - 736; Fungi - 347; Plants - 385; Viruses - 0; Other Eukaryotes - 339 (source: NCBI BLink). | chr5:8354815-8355717 FORWARD LENGTH=300
TR39704|c1_g1_i1	1	1	0	65	62	50.98	0.0404381	0.0416415	0	2.38966	2.59836	2.35824	6.72281	0.541977	4.34966e-28	6.37268e-27	LOC_Os07g07194.2	protein|MAC/Perforin domain containing protein, putative, expressed	AT4G24290.2	| Symbols: | MAC/Perforin domain-containing protein | chr4:12594856-12597815 FORWARD LENGTH=606
TR30645|c0_g1_i1	0	0	0	117.23	73.96	56.9	0	0	0	4.30985	3.0996	2.63209	9.64497	0.989988	4.40951e-28	6.45056e-27	NA	NA	NA	NA
TR36671|c0_g1_i5	0	0	0	61.72	82.39	58.7	0	0	0	2.26908	3.45289	2.71535	9.37719	0.718618	4.52825e-28	6.61757e-27	NA	NA	NA	NA
TR40716|c0_g1_i1	1	0	0	71	57	66	0.0404381	0	0	2.61025	2.38882	3.05304	7.61514	0.665839	4.63781e-28	6.77424e-27	NA	NA	NA	NA
TR28093|c0_g1_i3	0	0	0	61.94	64.26	55.13	0	0	0	2.27716	2.69308	2.55021	9.21653	0.559311	4.71854e-28	6.88868e-27	NA	NA	NA	NA
TR6839|c0_g1_i1	0	4.23	0	127.94	105.5	65.2	0	0.176143	0	4.70359	4.42141	3.01603	6.52103	1.27168	4.98365e-28	7.26473e-27	LOC_Os04g43170.1	protein|caleosin related protein, putative, expressed	AT2G33380.1	| Symbols: RD20, CLO-3 | Caleosin-related family protein | chr2:14144984-14146374 REVERSE LENGTH=236
TR41731|c1_g1_i1	118	139	71	656	582	537	4.77169	5.78816	2.81427	24.1172	24.3911	24.8406	2.96283	4.03352	5.29373e-28	7.71284e-27	LOC_Os11g17930.1	protein|expressed protein	AT2G31560.1	| Symbols: | Protein of unknown function (DUF1685) | chr2:13436611-13437312 FORWARD LENGTH=202
TR17647|c0_g1_i1	6	2	4	119.06	101.03	98	0.242628	0.0832829	0.158551	4.37713	4.23407	4.5333	5.20952	1.40668	5.39058e-28	7.85e-27	NA	NA	NA	NA
TR6987|c0_g1_i3	0	0	0	68.02	61.02	72.03	0	0	0	2.50069	2.55729	3.33197	9.37626	0.714906	5.78239e-28	8.40364e-27	NA	NA	NA	NA
TR42508|c1_g2_i6	612.27	410.72	459.94	2109.56	2266.21	2072.35	24.759	17.103	18.2309	77.556	94.9748	95.863	2.64769	5.94289	5.86398e-28	8.51367e-27	LOC_Os03g02150.1	protein|adapitin protein, putative, expressed	AT2G41950.1	| Symbols: | unknown protein; FUNCTIONS IN: molecular_function unknown; INVOLVED IN: biological_process unknown; LOCATED IN: chloroplast, plant-type cell wall; EXPRESSED IN: 22 plant structures; EXPRESSED DURING: 13 growth stages; Has 53 Blast hits to 53 proteins in 24 species: Archae - 0; Bacteria - 27; Metazoa - 0; Fungi - 0; Plants - 26; Viruses - 0; Other Eukaryotes - 0 (source: NCBI BLink). …
TR13848|c0_g1_i1	44.61	117.69	93.8	535.46	615.73	454.27	1.80394	4.90078	3.71801	19.6857	25.8047	21.0137	3.20132	3.86017	6.44053e-28	9.332e-27	LOC_Os06g03940.1	protein|spastin, putative, expressed	AT2G45500.1	| Symbols: | AAA-type ATPase family protein | chr2:18749973-18752636 REVERSE LENGTH=491
TR36683|c0_g1_i5	0.63	3	2.48	94.91	75.24	72.81	0.025476	0.124924	0.0983013	3.48928	3.15324	3.36805	5.75545	1.00192	7.0126e-28	1.01355e-26	LOC_Os10g08940.1	protein|expressed protein	AT5G17250.1	| Symbols: | Alkaline-phosphatase-like family protein | chr5:5668993-5673516 REVERSE LENGTH=925
TR30349|c0_g2_i2	0	0	0	73	93.11	51	0	0	0	2.68378	3.90216	2.35916	9.46254	0.806399	8.74737e-28	1.25425e-26	NA	NA	NA	NA
TR15702|c6_g3_i3	27.43	27.94	16.5	285.27	245.46	179.27	1.10922	1.16346	0.654021	10.4877	10.287	8.2927	3.81265	2.61965	9.54053e-28	1.36595e-26	LOC_Os09g12790.1	protein|potassium channel protein, putative, expressed	AT4G18160.1	| Symbols: KCO6, ATTPK3, ATKCO6, TPK3 | Ca2+ activated outward rectifying K+ channel 6 | chr4:10055696-10057546 FORWARD LENGTH=436
TR109|c0_g1_i2	0	0	0	68.06	65	48	0	0	0	2.50216	2.72409	2.22039	9.20514	0.550209	9.79726e-28	1.40201e-26	NA	NA	NA	NA
TR35245|c0_g1_i1	98.9	157	109	581.57	487	472.02	3.99932	6.53771	4.3205	21.3809	20.4097	21.8348	2.61938	3.87311	1.05483e-27	1.50642e-26	NA	NA	NA	NA
TR42462|c2_g2_i20	0	0	0	62.82	58.82	54.93	0	0	0	2.30952	2.46509	2.54096	9.17874	0.52183	1.06409e-27	1.51823e-26	NA	NA	NA	NA
TR4421|c0_g1_i1	154	232.4	199.98	757.23	646.27	701.14	6.22746	9.67748	7.92673	27.8388	27.0846	32.4334	2.39526	4.36466	1.13095e-27	1.60887e-26	NA	NA	NA	NA
TR10795|c1_g1_i1	259.33	290.45	125.59	1500.67	1558.89	1530.19	10.4868	12.0948	4.97809	55.1707	65.3317	70.7837	3.29644	5.38072	1.13928e-27	1.61992e-26	LOC_Os01g16620.5	protein|expressed protein	NA	NA
TR16839|c0_g1_i1	171	262	142	833.86	944.03	803.27	6.91491	10.9101	5.62854	30.6561	39.5634	37.1578	2.70832	4.61077	1.18497e-27	1.6824e-26	LOC_Os01g16430.1	protein|cysteine proteinase inhibitor precursor protein, putative, expressed	AT3G12490.2	| Symbols: ATCYSB, ATCYS6, CYSB | cystatin B | chr3:3960523-3961876 REVERSE LENGTH=234
TR9410|c0_g1_i1	1	4	0	100	115	66	0.0404381	0.166566	0	3.6764	4.81954	3.05304	6.2178	1.19473	1.25657e-27	1.78143e-26	NA	NA	NA	NA
TR1254|c0_g2_i2	0	0	7.33	142.09	101.4	101.39	0	0	0.290544	5.2238	4.24958	4.69011	6.01948	1.50007	1.26355e-27	1.78957e-26	LOC_Os11g01240.1	protein|IBR domain containing protein, expressed	AT5G60250.1	| Symbols: | zinc finger (C3HC4-type RING finger) family protein | chr5:24252226-24254710 FORWARD LENGTH=655
TR34117|c0_g1_i5	1475.82	1428.57	1153.86	5400.6	5060.35	4175.59	59.6793	59.4877	45.7363	198.548	212.075	193.155	2.37402	7.15548	1.27026e-27	1.79819e-26	LOC_Os06g06440.1	protein|ABC transporter, ATP-binding protein, putative, expressed	AT3G59140.1	| Symbols: ATMRP14, MRP14, ABCC10 | multidrug resistance-associated protein 14 | chr3:21863519-21868701 REVERSE LENGTH=1453
TR34639|c0_g2_i1	258	194.99	192	1233.24	875	720.97	10.433	8.11967	7.61043	45.3389	36.6705	33.3507	2.64025	4.73248	1.27268e-27	1.80075e-26	LOC_Os10g08550.5	protein|enolase, putative, expressed	AT2G36530.1	| Symbols: LOS2, ENO2 | Enolase | chr2:15321081-15323786 REVERSE LENGTH=444
TR17802|c0_g1_i1	266	289.99	318	881	1156.14	884	10.7565	12.0756	12.6048	32.3891	48.4528	40.8922	2.28409	4.85341	1.27407e-27	1.80183e-26	LOC_Os02g04710.1	protein|cycloartenol synthase, putative, expressed	AT1G78960.1	| Symbols: ATLUP2, LUP2 | lupeol synthase 2 | chr1:29696722-29701024 FORWARD LENGTH=763
TR3401|c1_g1_i2	0	0	0	94	64	52	0	0	0	3.45582	2.68218	2.40542	9.41068	0.755633	1.27853e-27	1.80725e-26	LOC_Os04g51350.1	protein|pentatricopeptide, putative, expressed	AT3G22150.1	| Symbols: | Tetratricopeptide repeat (TPR)-like superfamily protein | chr3:7813028-7815490 FORWARD LENGTH=820
TR35051|c0_g1_i3	44.68	28.56	12.04	481.4	343.6	341.51	1.80677	1.18928	0.477237	17.6982	14.4	15.7976	4.27169	3.31866	1.44677e-27	2.03908e-26	NA	NA	AT4G36660.1	| Symbols: | Protein of unknown function (DUF1195) | chr4:17285953-17287281 REVERSE LENGTH=179
TR28409|c1_g5_i1	8.28	11.76	17.53	200.04	187.45	128.09	0.334827	0.489704	0.694848	7.35428	7.85586	5.9252	4.29625	2.12745	1.49719e-27	2.10706e-26	NA	NA	NA	NA
TR40380|c0_g2_i3	0	0	0	63.84	57	54.42	0	0	0	2.34702	2.38882	2.51737	9.16743	0.510795	1.50982e-27	2.12381e-26	NA	NA	NA	NA
TR35810|c0_g4_i1	0	0	0	58	73	69	0	0	0	2.13231	3.05936	3.19181	9.3688	0.707482	1.61612e-27	2.27003e-26	NA	NA	NA	NA
TR23342|c0_g1_i1	2792.05	2291.05	1675	12024.5	10945	9759	112.905	95.4027	66.393	442.067	458.695	451.433	2.79292	8.25958	1.65113e-27	2.31696e-26	LOC_Os08g33540.2	protein|ATP-dependent Clp protease adaptor protein ClpS containing protein, expressed	AT1G68660.1	| Symbols: | Ribosomal protein L12/ ATP-dependent Clp protease adaptor protein ClpS family protein | chr1:25778058-25779083 REVERSE LENGTH=159
TR17604|c0_g1_i1	668	662	485	2638	2324.99	1940.03	27.0126	27.5666	19.2243	96.9835	97.4382	89.7422	2.44779	6.05751	1.68043e-27	2.35577e-26	LOC_Os03g38730.1	protein|peroxisomal membrane protein, putative, expressed	AT4G03410.2	| Symbols: | Peroxisomal membrane 22 kDa (Mpv17/PMP22) family protein | chr4:1501907-1503503 FORWARD LENGTH=361
TR40720|c0_g1_i2	75.06	88.08	95.38	431.19	430.82	304.24	3.03528	3.66778	3.78064	15.8523	18.0553	14.0736	2.70346	3.44997	1.68822e-27	2.36555e-26	LOC_Os06g46366.1	protein|zinc finger, C3HC4 type, domain containing protein, expressed	AT5G60580.2	| Symbols: | RING/U-box superfamily protein | chr5:24354298-24356706 FORWARD LENGTH=494
TR8204|c0_g2_i4	0	0	0	58.29	75.56	53.66	0	0	0	2.14298	3.16665	2.48221	9.26317	0.605859	1.74563e-27	2.44363e-26	NA	NA	AT1G29940.1	| Symbols: NRPA2 | nuclear RNA polymerase A2 | chr1:10479322-10486670 REVERSE LENGTH=1178
TR33791|c0_g1_i2	0	0	0	83.57	84.32	46.18	0	0	0	3.07237	3.53377	2.1362	9.43518	0.780842	1.80887e-27	2.52848e-26	LOC_Os06g49080.1	protein|zinc finger C-x8-C-x5-C-x3-H type family protein, expressed	AT1G75340.1	| Symbols: | Zinc finger C-x8-C-x5-C-x3-H type family protein | chr1:28269153-28271873 REVERSE LENGTH=435
TR31716|c0_g1_i6	4.39	5.41	4.02	170.76	114.65	88.74	0.177523	0.22528	0.159343	6.27783	4.80488	4.10495	5.23284	1.62283	1.90118e-27	2.65111e-26	NA	NA	NA	NA
TR39115|c0_g1_i1	122	188	50.43	1393	1253	1179.13	4.93344	7.82859	1.99893	51.2123	52.5121	54.5443	3.93685	5.0603	2.05416e-27	2.85343e-26	LOC_Os10g30790.1	protein|inorganic phosphate transporter, putative, expressed	AT3G54700.1	| Symbols: PHT1;7 | phosphate transporter 1;7 | chr3:20248463-20250070 REVERSE LENGTH=535
TR34702|c0_g1_i1	0	0	0	74.72	72.61	45.02	0	0	0	2.74701	3.04302	2.08254	9.28532	0.631212	2.05774e-27	2.85703e-26	LOC_Os10g40140.1	protein|MSP domain containing protein, expressed	AT5G47180.1	| Symbols: | Plant VAMP (vesicle-associated membrane protein) family protein | chr5:19161384-19163265 REVERSE LENGTH=220
TR12138|c2_g1_i1	12	24	5	217	231	207	0.485257	0.999395	0.198188	7.9778	9.681	9.57543	4.52529	2.48036	2.15398e-27	2.98778e-26	LOC_Os01g50200.1	protein|UDP-glucoronosyl and UDP-glucosyl transferase domain containing protein, expressed	AT3G16520.3	| Symbols: UGT88A1 | UDP-glucosyl transferase 88A1 | chr3:5619355-5620833 REVERSE LENGTH=462
TR18239|c0_g1_i1	295.52	193.04	161	1305.09	1141.17	975.01	11.9503	8.03847	6.38166	47.9804	47.8254	45.1021	2.90471	4.98323	2.20744e-27	3.05753e-26	LOC_Os01g07800.2	protein|thiol-disulphide oxidoreductase DCC, putative, expressed	AT1G52590.1	| Symbols: | Putative thiol-disulphide oxidoreductase DCC | chr1:19589224-19590231 REVERSE LENGTH=172
TR39183|c0_g1_i2	0	0	0	65.32	60.95	75.7	0	0	0	2.40143	2.55436	3.50174	9.38692	0.72442	2.29243e-27	3.17373e-26	NA	NA	NA	NA
TR23609|c0_g3_i1	1	0	1	61.03	78	49	0.0404381	0	0.0396376	2.24371	3.26891	2.26665	6.79964	0.617464	2.43463e-27	3.36739e-26	NA	NA	NA	NA
TR1893|c0_g1_i1	1	0	0	73	53	66	0.0404381	0	0	2.68378	2.22118	3.05304	7.60001	0.650974	2.46712e-27	3.40877e-26	NA	NA	NA	NA
TR23584|c0_g1_i1	43	108	64	513.29	459	401.02	1.73884	4.49728	2.53681	18.8706	19.2363	18.5504	3.22193	3.63195	2.56202e-27	3.53343e-26	NA	NA	NA	NA
TR30576|c0_g1_i1	127.02	183.95	48.55	1343.49	1375.88	1339.97	5.13644	7.65995	1.92441	49.3921	57.6619	61.9845	4.03106	5.14769	2.69247e-27	3.70805e-26	LOC_Os07g47120.1	protein|beta-amylase, putative, expressed	AT5G18670.1	| Symbols: BMY3, BAM9 | beta-amylase 3 | chr5:6226138-6227999 FORWARD LENGTH=536
TR22556|c0_g7_i1	2.01	0	0	62	63.39	48.33	0.0812805	0	0	2.27937	2.65662	2.23566	6.67713	0.507694	2.69786e-27	3.7137e-26	NA	NA	NA	NA
TR16543|c5_g1_i1	2	8.42	8	145.32	114.3	133.88	0.0808761	0.350621	0.317101	5.34255	4.79021	6.19304	4.94187	1.72767	3.49832e-27	4.78142e-26	NA	NA	NA	NA
TR32730|c0_g1_i1	373	492	334	1485	1448	1192	15.0834	20.4876	13.239	54.5946	60.6844	55.1397	2.31602	5.33909	3.7094e-27	5.06274e-26	LOC_Os07g46570.1	protein|glutaredoxin, putative, expressed	AT5G13810.1	| Symbols: | Glutaredoxin family protein | chr5:4455769-4456593 FORWARD LENGTH=274
TR16981|c0_g1_i3	0	1.48	0	57.53	96.28	79.54	0	0.0616294	0	2.11504	4.03501	3.67937	7.47988	0.937163	3.7545e-27	5.12189e-26	NA	NA	AT1G22600.1	| Symbols: | Late embryogenesis abundant protein (LEA) family protein | chr1:7987308-7989187 REVERSE LENGTH=385
TR22495|c1_g1_i1	0	0	0	56.03	63.11	56	0	0	0	2.05989	2.64488	2.59046	9.17066	0.512999	3.81488e-27	5.2018e-26	NA	NA	NA	NA
TR30060|c0_g2_i1	0	0	0	58	61	64	0	0	0	2.13231	2.55645	2.96052	9.23989	0.579913	3.87375e-27	5.27213e-26	NA	NA	NA	NA
TR23886|c1_g2_i3	2364.81	1752.97	1397.89	10116.6	8923.76	8267.14	95.6283	72.9962	55.409	371.929	373.987	382.422	2.82314	7.99541	3.92231e-27	5.33571e-26	LOC_Os08g25624.1	protein|phosphate/phosphate translocator, putative, expressed	AT3G01550.1	| Symbols: ATPPT2, PPT2 | phosphoenolpyruvate (pep)/phosphate translocator 2 | chr3:216947-218856 REVERSE LENGTH=383
TR1229|c0_g1_i1	409	384	368	1345.05	1163	1039	16.5392	15.9903	14.5866	49.4495	48.7403	48.0622	2.13884	5.15241	4.04846e-27	5.50472e-26	LOC_Os03g01750.2	protein|dual specificity protein phosphatase, putative, expressed	AT3G52180.1	| Symbols: ATPTPKIS1, DSP4, SEX4, ATSEX4 | dual specificity protein phosphatase (DsPTP1) family protein | chr3:19349884-19353459 REVERSE LENGTH=379
TR39048|c0_g1_i1	81	109.02	31.77	798.45	676	616.72	3.27548	4.53975	1.25929	29.3542	28.3305	28.5283	3.75788	4.19547	4.10604e-27	5.57777e-26	NA	NA	AT1G76980.1	| Symbols: | BEST Arabidopsis thaliana protein match is: embryo defective 2170 (TAIR:AT1G21390.1); Has 65 Blast hits to 65 proteins in 23 species: Archae - 0; Bacteria - 8; Metazoa - 1; Fungi - 8; Plants - 40; Viruses - 3; Other Eukaryotes - 5 (source: NCBI BLink). | chr1:28926466-28927242 REVERSE LENGTH=258
TR9148|c0_g1_i1	752.33	890.45	721.17	2514.02	2679.38	2374.07	30.4228	37.0796	28.5855	92.4255	112.29	109.82	2.21923	6.23899	4.24005e-27	5.75441e-26	LOC_Os06g15330.1	protein|CCT/B-box zinc finger protein, putative, expressed	AT1G25440.1	| Symbols: | B-box type zinc finger protein with CCT domain | chr1:8933939-8935284 REVERSE LENGTH=417
TR43110|c1_g2_i2	603.46	590.01	557.68	1977.23	1802.25	1604.43	24.4028	24.5689	22.1051	72.691	75.5307	74.2179	2.15102	5.75418	4.37879e-27	5.93713e-26	LOC_Os10g13550.1	protein|endonuclease/exonuclease/phosphatase family domain containing protein, expressed	AT5G54130.2	| Symbols: | Calcium-binding endonuclease/exonuclease/phosphatase family | chr5:21962900-21965279 FORWARD LENGTH=436
TR2395|c1_g1_i2	1015.37	934.11	728.89	4037.38	3681.7	2763.96	41.0596	38.8977	28.8915	148.43	154.297	127.856	2.483	6.65064	4.40405e-27	5.96858e-26	NA	NA	NA	NA
TR10819|c4_g1_i2	92.03	137.25	128.31	516.99	447.05	436.56	3.72152	5.71529	5.0859	19.0066	18.7355	20.1944	2.51582	3.75234	4.75464e-27	6.42565e-26	LOC_Os02g38080.2	protein|protein kinase domain containing protein, expressed	AT5G01850.1	| Symbols: | Protein kinase superfamily protein | chr5:332829-334180 FORWARD LENGTH=333
TR11136|c0_g1_i1	4.43	0	3.33	115.97	92.68	74.35	0.179141	0	0.131993	4.26353	3.88413	3.43929	5.63089	1.21797	4.79931e-27	6.483e-26	LOC_Os08g28240.1	protein|carotenoid cleavage dioxygenase, putative, expressed	AT3G63520.1	| Symbols: CCD1, ATCCD1, ATNCED1, NCED1 | carotenoid cleavage dioxygenase 1 | chr3:23452940-23455896 FORWARD LENGTH=538
TR29141|c0_g1_i1	76	31	49	546	397	404	3.07329	1.29089	1.94224	20.0732	16.6379	18.6883	3.6182	3.56985	5.07782e-27	6.85601e-26	LOC_Os01g52230.1	protein|phosphoethanolamine/phosphocholine phosphatase, putative, expressed	AT1G17710.1	| Symbols: | Pyridoxal phosphate phosphatase-related protein | chr1:6090763-6091975 REVERSE LENGTH=279
TR41355|c0_g1_i3	0	0	0	79.32	72.99	43.97	0	0	0	2.91612	3.05894	2.03397	9.31141	0.657826	5.11885e-27	6.90496e-26	NA	NA	NA	NA
TR6513|c0_g2_i1	0	0	0	57.48	60.28	49.29	0	0	0	2.1132	2.52628	2.28006	9.09656	0.441397	5.19829e-27	7.00884e-26	LOC_Os01g16040.1	protein|mitochondrial carrier protein, putative, expressed	AT5G01500.1	| Symbols: TAAC | thylakoid ATP/ADP carrier | chr5:199017-201329 FORWARD LENGTH=415
TR29162|c0_g1_i1	5.01	5.06	0	159.31	116.46	84.54	0.202595	0.210706	0	5.85688	4.88073	3.91066	5.6104	1.55994	5.42705e-27	7.31046e-26	NA	NA	NA	NA
TR22472|c1_g6_i1	0	2	1	90	84	49	0	0.0832829	0.0396376	3.30876	3.52036	2.26665	6.54259	0.853621	5.71994e-27	7.69784e-26	LOC_Os08g43050.1	protein|disease resistance protein RGA2, putative, expressed	AT3G14470.1	| Symbols: | NB-ARC domain-containing disease resistance protein | chr3:4857940-4861104 FORWARD LENGTH=1054
TR34490|c0_g2_i1	0	1.4	1	65.81	133.71	92.16	0	0.058298	0.0396376	2.41944	5.60366	4.26315	7.2363	1.258	6.42967e-27	8.62888e-26	LOC_Os08g41950.2	protein|OsMADS7 - MADS-box family gene with MIKCc type-box, expressed	AT3G02310.1	| Symbols: SEP2, AGL4 | K-box region and MADS-box transcription factor family protein | chr3:464554-466687 REVERSE LENGTH=250
TR33848|c3_g1_i2	14	2.04	8	206.9	166	252.05	0.566133	0.0849486	0.317101	7.60648	6.95691	11.6594	5.21803	2.40606	6.76169e-27	9.06605e-26	NA	NA	NA	NA
TR8437|c0_g2_i1	0	0	0	67	52	53	0	0	0	2.46319	2.17927	2.45168	9.13856	0.48271	6.8303e-27	9.15381e-26	NA	NA	NA	NA
TR37069|c0_g2_i1	367	599.8	299	2064.08	2143.38	2258.39	14.8408	24.9765	11.8517	75.8839	89.8271	104.469	2.90536	5.92071	6.98946e-27	9.35411e-26	LOC_Os01g64540.1	protein|anthocyanidin 3-O-glucosyltransferase, putative, expressed	AT2G22590.1	| Symbols: | UDP-Glycosyltransferase superfamily protein | chr2:9593012-9594424 FORWARD LENGTH=470
TR39290|c0_g1_i1	0	0	0	63	69	45	0	0	0	2.31613	2.89173	2.08162	9.17151	0.517337	7.4507e-27	9.95756e-26	NA	NA	NA	NA
TR12246|c0_g1_i1	86.19	139.57	162.55	566.39	661.13	459.6	3.48536	5.8119	6.4431	20.8228	27.7074	21.2602	2.66554	3.9927	7.53942e-27	1.00668e-25	LOC_Os01g70170.1	protein|transaldolase, putative, expressed	AT5G13420.1	| Symbols: | Aldolase-type TIM barrel family protein | chr5:4302080-4304212 REVERSE LENGTH=438
TR17347|c0_g1_i1	0	0	1	59	61	73	0	0	0.0396376	2.16908	2.55645	3.37684	7.62357	0.666072	7.55046e-27	1.00769e-25	NA	NA	AT2G42360.1	| Symbols: | RING/U-box superfamily protein | chr2:17640907-17641617 FORWARD LENGTH=236
TR17543|c0_g2_i1	224.15	387.5	221.22	1156.32	1247.76	1007.85	9.06419	16.1361	8.76864	42.511	52.2925	46.6213	2.57688	5.02722	8.20038e-27	1.09091e-25	LOC_Os07g38530.2	protein|STE_PAK_Ste20_Slob_Wnk.4 - STE kinases include homologs to sterile 7, sterile 11 and sterile 20 from yeast, expressed	AT5G58350.1	| Symbols: WNK4, ZIK2 | with no lysine (K) kinase 4 | chr5:23585505-23587681 FORWARD LENGTH=571
TR15334|c1_g1_i1	0	0	0	66	62	44	0	0	0	2.42643	2.59836	2.03536	9.12908	0.475734	8.29964e-27	1.1036e-25	LOC_Os05g41290.1	protein|disease resistance RPP13-like protein 1, putative, expressed	AT3G14470.1	| Symbols: | NB-ARC domain-containing disease resistance protein | chr3:4857940-4861104 FORWARD LENGTH=1054
TR30579|c0_g1_i1	39.96	46.8	55.8	334.49	262.76	251.67	1.61591	1.94882	2.21178	12.2972	11.012	11.6418	3.10971	2.94819	8.62662e-27	1.1455e-25	LOC_Os09g29470.2	protein|AGAP005770-PA, putative, expressed	AT3G03570.1	| Symbols: | Protein of unknown function (DUF3550/UPF0682) | chr3:857013-860105 FORWARD LENGTH=607
TR10338|c0_g1_i1	6	4	4	106	114	87	0.242628	0.166566	0.158551	3.89699	4.77764	4.02446	4.94192	1.36091	9.08285e-27	1.20332e-25	NA	NA	NA	NA
TR10188|c0_g2_i1	2	5	6	140	94	96	0.0808761	0.208207	0.237826	5.14697	3.93945	4.44078	5.15885	1.45458	1.00377e-26	1.32678e-25	ChrUn.fgenesh.mRNA.94	protein|expressed protein	AT3G62930.1	| Symbols: | Thioredoxin superfamily protein | chr3:23261538-23261846 REVERSE LENGTH=102
TR16499|c2_g3_i2	6.25	12.9	9.65	178.19	136.66	118.77	0.252738	0.537175	0.382503	6.55098	5.7273	5.49408	4.42708	1.87444	1.02448e-26	1.3523e-25	LOC_Os01g41770.1	protein|leucine rich repeat protein, putative, expressed	AT3G28890.1	| Symbols: AtRLP43, RLP43 | receptor like protein 43 | chr3:10896706-10898841 REVERSE LENGTH=711
TR41061|c1_g1_i1	0	0	0	56.98	72	80	0	0	0	2.09482	3.01745	3.70065	9.44094	0.776899	1.04311e-26	1.37564e-25	NA	NA	NA	NA
TR31694|c1_g1_i1	1	1	2	84	96	148.16	0.0404381	0.0416415	0.0792753	3.08818	4.02327	6.8536	6.78705	1.45455	1.05566e-26	1.39156e-25	LOC_Os04g03210.1	protein|receptor kinase, putative, expressed	AT3G47090.1	| Symbols: | Leucine-rich repeat protein kinase family protein | chr3:17341512-17344645 REVERSE LENGTH=1009
TR21819|c3_g1_i2	6.06	5.05	7.43	120.14	111.66	114.34	0.245055	0.210289	0.294508	4.41683	4.67957	5.28915	4.73499	1.54964	1.07991e-26	1.42222e-25	LOC_Os07g22534.3	protein|WD domain, G-beta repeat domain containing protein, expressed	AT3G49180.1	| Symbols: RID3 | Transducin/WD40 repeat-like superfamily protein | chr3:18229810-18231874 FORWARD LENGTH=438
TR35916|c0_g1_i1	563.73	529.62	542.66	1746.5	1824.56	1406.78	22.7962	22.0542	21.5098	64.2084	76.4656	65.075	2.13386	5.64172	1.15701e-26	1.521e-25	LOC_Os11g41890.1	protein|RNA recognition motif containing protein, putative, expressed	AT3G07810.2	| Symbols: | RNA-binding (RRM/RBD/RNP motifs) family protein | chr3:2492875-2495102 FORWARD LENGTH=495
TR18906|c1_g1_i7	0	0	0	77	56	47	0	0	0	2.83083	2.34691	2.17413	9.19291	0.53906	1.16533e-26	1.53054e-25	NA	NA	NA	NA
TR20048|c0_g2_i1	1101.35	1201.29	1070.18	7928.31	4305.26	3825.06	44.5365	50.0235	42.4194	291.477	180.43	176.94	2.76213	7.21346	1.18765e-26	1.55915e-25	LOC_Os03g51650.1	protein|membrane protein, putative, expressed	AT2G36630.1	| Symbols: | Sulfite exporter TauE/SafE family protein | chr2:15352767-15355050 REVERSE LENGTH=459
TR6061|c6_g1_i1	383.26	337.47	158.68	2461.68	2192.01	1770.95	15.4983	14.0527	6.2897	90.5013	91.8651	81.9208	3.37486	5.84205	1.21025e-26	1.58738e-25	LOC_Os12g03260.1	protein|MATE efflux family protein, putative, expressed	AT5G17700.1	| Symbols: | MATE efflux family protein | chr5:5831025-5833415 REVERSE LENGTH=497
TR29456|c1_g1_i2	410.07	549.32	457.12	1511.47	1433.28	1352.77	16.5824	22.8745	18.1192	55.5677	60.0675	62.5766	2.14566	5.43476	1.24814e-26	1.63558e-25	LOC_Os05g49020.1	protein|60S ribosomal protein L18a-1, putative, expressed	AT1G53560.1	| Symbols: | Ribosomal protein L18ae family | chr1:19984908-19985960 REVERSE LENGTH=153
TR1013|c0_g2_i1	266	345.12	266.33	1015.32	871.77	888.09	10.7565	14.3713	10.5567	37.3273	36.5351	41.0814	2.20304	4.79348	1.2513e-26	1.63899e-25	LOC_Os04g23580.1	protein|xylosyltransferase, putative, expressed	AT1G71070.1	| Symbols: | Core-2/I-branching beta-1,6-N-acetylglucosaminyltransferase family protein | chr1:26807440-26809152 REVERSE LENGTH=395
TR15029|c1_g2_i1	0	0	0	59.91	51.85	53.47	0	0	0	2.20253	2.17299	2.47342	9.08504	0.428962	1.28074e-26	1.67527e-25	NA	NA	NA	NA
TR36661|c1_g1_i2	0	0	0	61	61	44	0	0	0	2.24261	2.55645	2.03536	9.08065	0.427405	1.37887e-26	1.80118e-25	LOC_Os03g03280.1	protein|TKL_IRAK_CrRLK1L-1.6 - The CrRLK1L-1 subfamily has homology to the CrRLK1L homolog, expressed	AT5G59700.1	| Symbols: | Protein kinase superfamily protein | chr5:24052613-24055102 REVERSE LENGTH=829
TR31735|c4_g1_i2	775.09	938.42	1158.9	3242.37	3110.86	2679.87	31.3431	39.0772	45.9361	119.203	130.373	123.966	2.19838	6.49234	1.39215e-26	1.81771e-25	LOC_Os01g43020.1	protein|CTP synthase, putative, expressed	AT1G30820.1	| Symbols: | CTP synthase family protein | chr1:10945251-10948825 REVERSE LENGTH=600
TR22481|c2_g2_i7	0	0	0	64.91	115.62	60.61	0	0	0	2.38635	4.84553	2.80371	9.62088	0.962524	1.47848e-26	1.92436e-25	LOC_Os03g45300.1	protein|transposon protein, putative, unclassified, expressed	AT4G38170.1	| Symbols: FRS9 | FAR1-related sequence 9 | chr4:17904613-17906439 FORWARD LENGTH=545
TR38029|c0_g1_i1	0	0	0	66.35	51.61	48.36	0	0	0	2.43929	2.16293	2.23704	9.08645	0.432307	1.54883e-26	2.0123e-25	NA	NA	NA	NA
TR41093|c0_g1_i5	0	0	1.05	59.86	58.62	44.31	0	0	0.0416195	2.2007	2.45671	2.0497	7.30508	0.407676	1.57412e-26	2.04332e-25	LOC_Os05g40420.2	protein|2,3-bisphosphoglycerate-independent phosphoglycerate mutase, putative, expressed	AT3G08590.1	| Symbols: | Phosphoglycerate mutase, 2,3-bisphosphoglycerate-independent | chr3:2608683-2611237 REVERSE LENGTH=560
TR8639|c0_g1_i2	4.01	0	6.48	112.97	131.21	83.11	0.162157	0	0.256852	4.15323	5.49889	3.84451	5.43373	1.43348	1.57928e-26	2.04909e-25	LOC_Os01g61420.1	protein|zinc finger, C3HC4 type domain containing protein, expressed	AT4G03510.1	| Symbols: RMA1, ATRMA1 | RING membrane-anchor 1 | chr4:1557905-1558654 REVERSE LENGTH=249
TR28727|c0_g1_i1	397.99	406	149	2844.92	3459	2831	16.0939	16.9064	5.90601	104.591	144.964	130.957	3.78164	6.33117	1.58294e-26	2.05293e-25	LOC_Os03g09970.1	protein|sulfate transporter, putative, expressed	AT1G22150.1	| Symbols: SULTR1;3 | sulfate transporter 1;3 | chr1:7818361-7821344 FORWARD LENGTH=656
TR16483|c3_g5_i3	0	1	0	55	57	49	0	0.0416415	0	2.02202	2.38882	2.26665	7.34488	0.397241	1.639e-26	2.12277e-25	NA	NA	NA	NA
TR15060|c0_g2_i1	243	159	128	993	965.33	792.9	9.82645	6.62099	5.07362	36.5067	40.4561	36.6781	2.88549	4.67298	1.70835e-26	2.2116e-25	NA	NA	NA	NA
TR38248|c0_g1_i1	0	0	0	63	56	44	0	0	0	2.31613	2.34691	2.03536	9.05429	0.401472	1.93015e-26	2.49205e-25	NA	NA	NA	NA
TR27654|c0_g1_i1	136	107	96	507	537	436	5.49958	4.45564	3.80521	18.6394	22.5052	20.1685	2.64898	3.81113	2.08499e-26	2.68597e-25	LOC_Os06g06440.1	protein|ABC transporter, ATP-binding protein, putative, expressed	AT3G59140.1	| Symbols: ATMRP14, MRP14, ABCC10 | multidrug resistance-associated protein 14 | chr3:21863519-21868701 REVERSE LENGTH=1453
TR16543|c5_g1_i2	5	26.58	8	233.68	272.57	217.14	0.20219	1.10683	0.317101	8.59102	11.4232	10.0445	4.73188	2.61266	2.1201e-26	2.72999e-25	NA	NA	NA	NA
TR28979|c0_g1_i1	0	1	0	52	63	53	0	0.0416415	0	1.91173	2.64027	2.45168	7.41013	0.460135	2.17754e-26	2.80145e-25	LOC_Os04g33820.1	protein|OsFBX132 - F-box domain containing protein, expressed	AT2G36090.1	| Symbols: | F-box family protein | chr2:15158631-15159584 FORWARD LENGTH=317
TR15384|c0_g1_i3	451.04	521.63	458.86	1501.4	1531.21	1185.43	18.2392	21.7214	18.1881	55.1975	64.1716	54.8358	2.09135	5.41003	2.2143e-26	2.84622e-25	LOC_Os01g23900.1	protein|retrotransposon protein, putative, unclassified, expressed	ATMG00860.1	| Symbols: ORF158 | DNA/RNA polymerases superfamily protein | chrM:235916-236392 FORWARD LENGTH=158
TR16992|c0_g3_i1	31.48	36.46	16.58	247.64	287.76	228.61	1.27299	1.51825	0.657192	9.10425	12.0598	10.5751	3.70064	2.74809	2.44154e-26	3.1258e-25	NA	NA	NA	NA
TR30629|c4_g1_i2	678.68	780.36	725.42	2256.14	2114.02	2104.41	27.4445	32.4953	28.7539	82.9448	88.5966	97.3461	2.11154	6.03516	2.50206e-26	3.20186e-25	LOC_Os03g16670.1	protein|haloacid dehalogenase-like hydrolase family protein, putative, expressed	AT5G02230.1	| Symbols: | Haloacid dehalogenase-like hydrolase (HAD) superfamily protein | chr5:449132-450507 FORWARD LENGTH=280
TR17817|c0_g1_i1	377.99	338	179	1875.96	1704.99	1614	15.2852	14.0748	7.09514	68.9679	71.4546	74.6606	3.05556	5.57626	2.54729e-26	3.25686e-25	LOC_Os01g55670.1	protein|expressed protein	AT5G55570.1	| Symbols: | unknown protein; LOCATED IN: chloroplast; Has 35333 Blast hits to 34131 proteins in 2444 species: Archae - 798; Bacteria - 22429; Metazoa - 974; Fungi - 991; Plants - 531; Viruses - 0; Other Eukaryotes - 9610 (source: NCBI BLink). | chr5:22514587-22515260 REVERSE LENGTH=143
TR26650|c2_g1_i1	2	2	2	73	121	85	0.0808761	0.0832829	0.0792753	2.68378	5.071	3.93194	5.9827	1.2047	2.62648e-26	3.35514e-25	NA	NA	NA	NA
TR24144|c0_g3_i1	0	0	0	56.01	52	51	0	0	0	2.05915	2.17927	2.35916	9.02975	0.374622	2.64688e-26	3.37822e-25	NA	NA	NA	NA
TR19252|c0_g1_i1	182	212	125	835	704	620.45	7.35973	8.82799	4.9547	30.698	29.504	28.7009	2.58111	4.36157	2.65193e-26	3.38317e-25	LOC_Os08g44650.1	protein|expressed protein	NA	NA
TR28654|c0_g1_i1	0	0	0	70	55	82	0	0	0	2.57348	2.305	3.79317	9.42611	0.762229	2.74008e-26	3.48947e-25	NA	NA	NA	NA
TR9887|c0_g1_i1	1393.86	1682.99	1049	5406	5837	5079	56.365	70.0822	41.5799	198.746	244.623	234.945	2.51962	7.29871	2.83691e-26	3.60915e-25	LOC_Os10g18370.1	protein|transcriptional regulator, putative, expressed	AT3G29240.1	| Symbols: | Protein of unknown function (DUF179) | chr3:11191780-11192868 FORWARD LENGTH=317
TR27570|c0_g2_i1	555.53	882.07	373.02	3605.91	3991.11	3085.19	22.4646	36.7307	14.7856	132.568	167.264	142.715	3.09449	6.60895	2.86797e-26	3.64271e-25	LOC_Os06g14390.1	protein|1-aminocyclopropane-1-carboxylate oxidase homolog 4, putative, expressed	AT1G06620.1	| Symbols: | 2-oxoglutarate (2OG) and Fe(II)-dependent oxygenase superfamily protein | chr1:2025618-2027094 FORWARD LENGTH=365
TR23886|c1_g2_i4	18.31	10.4	13.01	204.02	159.86	243.68	0.740421	0.433071	0.515686	7.5006	6.69959	11.2722	4.40017	2.39423	2.88945e-26	3.66839e-25	LOC_Os08g25624.1	protein|phosphate/phosphate translocator, putative, expressed	AT3G01550.1	| Symbols: ATPPT2, PPT2 | phosphoenolpyruvate (pep)/phosphate translocator 2 | chr3:216947-218856 REVERSE LENGTH=383
TR13419|c0_g1_i1	4614.83	3847.28	3235.46	18819.2	14778.1	14005.9	186.615	160.206	128.246	691.871	619.336	647.886	2.54295	8.83135	3.05836e-26	3.87433e-25	LOC_Os05g05140.2	protein|expressed protein	AT4G02920.2	| Symbols: | unknown protein; BEST Arabidopsis thaliana protein match is: unknown protein (TAIR:AT1G03340.1); Has 41 Blast hits to 41 proteins in 12 species: Archae - 0; Bacteria - 0; Metazoa - 0; Fungi - 0; Plants - 41; Viruses - 0; Other Eukaryotes - 0 (source: NCBI BLink). | chr4:1292816-1294670 FORWARD LENGTH=419
TR8198|c1_g1_i1	770	947.86	661	2808	3144.64	2334.93	31.1373	39.4703	26.2005	103.233	131.789	108.009	2.33183	6.34292	3.07346e-26	3.89175e-25	LOC_Os06g24730.1	protein|hydrolase, alpha/beta fold family domain containing protein, expressed	AT5G13800.2	| Symbols: PPH, CRN1 | pheophytinase | chr5:4452063-4454141 REVERSE LENGTH=484
TR15149|c0_g1_i5	197.26	275.42	191.99	843.64	758.35	907.49	7.97681	11.4689	7.61003	31.0156	31.7818	41.9788	2.4703	4.61493	3.14418e-26	3.97781e-25	LOC_Os07g05620.2	protein|CAMK_KIN1/SNF1/Nim1_like.28 - CAMK includes calcium/calmodulin depedent protein kinases, expressed	AT3G17510.1	| Symbols: CIPK1, SnRK3.16 | CBL-interacting protein kinase 1 | chr3:5989309-5992627 REVERSE LENGTH=444
TR34075|c0_g1_i3	68.85	80.95	73.41	377.83	345.81	291.01	2.78416	3.37088	2.9098	13.8906	14.4926	13.4616	2.71657	3.25273	3.21467e-26	4.05989e-25	NA	NA	NA	NA
TR17030|c0_g2_i1	3.41	5	7	117.56	100.52	86.9	0.137894	0.208207	0.277463	4.32198	4.2127	4.01983	4.80584	1.35367	3.24066e-26	4.09093e-25	NA	NA	NA	NA
TR39732|c0_g1_i3	0	12.51	12.48	200.41	190.23	141.29	0	0.520935	0.494678	7.36788	7.97237	6.53581	4.94086	2.14933	3.33911e-26	4.21153e-25	NA	NA	NA	NA
TR34456|c0_g1_i1	122	288	120	1283.06	1180	944.87	4.93344	11.9927	4.75652	47.1705	49.4527	43.7079	3.22537	4.94121	3.37425e-26	4.254e-25	LOC_Os01g02000.1	protein|phosphate transporter 1, putative, expressed	AT1G14040.1	| Symbols: | EXS (ERD1/XPR1/SYG1) family protein | chr1:4810488-4814543 FORWARD LENGTH=813
TR22543|c0_g1_i7	0	3.37	6.41	122.32	109.91	73.49	0	0.140332	0.254077	4.49698	4.60623	3.39951	5.44011	1.32885	3.55262e-26	4.47108e-25	LOC_Os01g50860.1	protein|chloride transporter, chloride channel family, putative, expressed	AT4G35440.2	| Symbols: CLC-E | chloride channel E | chr4:16836367-16839345 REVERSE LENGTH=749
TR5991|c1_g1_i7	0	0	0	90.17	117.67	46.87	0	0	0	3.31501	4.93144	2.16812	9.68018	1.02619	3.98266e-26	4.99275e-25	LOC_Os02g45670.1	protein|myb-like DNA-binding domain containing protein, expressed	AT5G52660.2	| Symbols: | Homeodomain-like superfamily protein | chr5:21359423-21362037 REVERSE LENGTH=331
TR20572|c0_g2_i1	0	0	0	54.86	56.39	45.31	0	0	0	2.01688	2.36325	2.09596	9.00179	0.348583	4.02656e-26	5.04559e-25	NA	NA	NA	NA
TR7744|c0_g1_i1	3	4	0	90	78	66	0.121314	0.166566	0	3.30876	3.26891	3.05304	5.50548	0.951709	4.03684e-26	5.05628e-25	NA	NA	NA	NA
TR10166|c0_g2_i1	1	3	0	68	66	62.01	0.0404381	0.124924	0	2.49995	2.766	2.86847	6.00772	0.694253	4.34304e-26	5.4257e-25	NA	NA	NA	NA
TR34597|c0_g1_i1	357	330.98	206.99	1478.89	1245	1173	14.4364	13.7825	8.20459	54.37	52.1768	54.2608	2.64218	5.20865	4.454e-26	5.55952e-25	LOC_Os01g47630.1	protein|expressed protein	AT2G42975.1	| Symbols: | unknown protein; FUNCTIONS IN: molecular_function unknown; INVOLVED IN: biological_process unknown; LOCATED IN: chloroplast thylakoid membrane, chloroplast; Has 32 Blast hits to 32 proteins in 16 species: Archae - 0; Bacteria - 0; Metazoa - 2; Fungi - 2; Plants - 28; Viruses - 0; Other Eukaryotes - 0 (source: NCBI BLink). | chr2:17873998-17874820 FORWARD LENGTH=187
TR4101|c0_g1_i2	0	0	0	121.38	59.94	59.56	0	0	0	4.46242	2.51203	2.75513	9.60414	0.949081	4.60014e-26	5.73287e-25	LOC_Os06g39330.1	protein|UDP-glucoronosyl and UDP-glucosyl transferase domain containing protein, expressed	AT4G14090.1	| Symbols: | UDP-Glycosyltransferase superfamily protein | chr4:8122434-8123804 REVERSE LENGTH=456
TR31264|c0_g2_i1	395	565.16	222	2936.02	2469.01	2173.19	15.973	23.5341	8.79955	107.94	103.474	100.528	3.20538	6.09845	4.70092e-26	5.8551e-25	LOC_Os10g42100.1	protein|pyruvate kinase, putative, expressed	AT1G32440.1	| Symbols: PKp3 | plastidial pyruvate kinase 3 | chr1:11712205-11714963 FORWARD LENGTH=571
TR42508|c1_g4_i1	8.94	7	9	123.73	139.15	109.06	0.361516	0.29149	0.356739	4.54881	5.83165	5.04491	4.41028	1.66192	4.84718e-26	6.02948e-25	LOC_Os02g32570.2	protein|SNF2 family N-terminal domain containing protein, expressed	AT5G22750.1	| Symbols: RAD5, RAD5A | DNA/RNA helicase protein | chr5:7565374-7570871 REVERSE LENGTH=1029
TR8034|c0_g1_i1	167.92	109	76.92	810.99	787.24	599	6.79036	4.53892	3.04893	29.8153	32.9925	27.7086	3.13728	4.31612	5.13414e-26	6.37272e-25	LOC_Os11g47760.1	protein|DnaK family protein, putative, expressed	AT5G02500.1	| Symbols: HSC70-1, HSP70-1, AT-HSC70-1, HSC70 | heat shock cognate protein 70-1 | chr5:554055-556334 REVERSE LENGTH=651
TR17759|c0_g1_i1	5960	3321	3814	28930.1	22255	21530.4	241.011	138.291	151.178	1063.59	932.685	995.958	2.98159	9.38633	5.68127e-26	7.03072e-25	LOC_Os08g36480.1	protein|nitrate reductase, putative, expressed	AT1G37130.1	| Symbols: NIA2, B29, NIA2-1, CHL3, NR, NR2, ATNR2 | nitrate reductase 2 | chr1:14158617-14161652 FORWARD LENGTH=917
TR34517|c0_g2_i1	686.58	681.97	407.19	2896.51	2625.71	2382.39	27.764	28.3982	16.14	106.487	110.041	110.205	2.67649	6.22557	6.24443e-26	7.71445e-25	LOC_Os03g05800.1	protein|expressed protein	AT2G36895.1	| Symbols: | unknown protein; FUNCTIONS IN: molecular_function unknown; INVOLVED IN: biological_process unknown; LOCATED IN: chloroplast; Has 32 Blast hits to 32 proteins in 14 species: Archae - 0; Bacteria - 0; Metazoa - 0; Fungi - 0; Plants - 32; Viruses - 0; Other Eukaryotes - 0 (source: NCBI BLink). | chr2:15489176-15490296 REVERSE LENGTH=232
TR15053|c0_g4_i1	138.52	245.49	22.88	10981.6	10201	7942.11	5.60148	10.2226	0.906909	403.728	427.514	367.387	6.67844	7.90393	6.3855e-26	7.88535e-25	LOC_Os02g08230.1	protein|WAX2, putative, expressed	AT5G57800.1	| Symbols: FLP1, YRE, CER3, WAX2 | Fatty acid hydroxylase superfamily | chr5:23420589-23423832 FORWARD LENGTH=632
TR6477|c0_g1_i1	2472.03	2537.01	1716.03	9956.36	8890.07	7610.82	99.9641	105.645	68.0194	366.036	372.575	352.062	2.498	7.99032	6.39035e-26	7.88798e-25	LOC_Os10g30790.1	protein|inorganic phosphate transporter, putative, expressed	AT2G38940.1	| Symbols: ATPT2, PHT1;4 | phosphate transporter 1;4 | chr2:16258500-16260104 FORWARD LENGTH=534
TR15694|c0_g1_i2	0	0	0	93.06	107.31	43.85	0	0	0	3.42126	4.49726	2.02842	9.61711	0.963946	6.48617e-26	8.00283e-25	NA	NA	NA	NA
TR30358|c1_g2_i1	92	136	62	573	577	435	3.7203	5.66324	2.45753	21.0658	24.1815	20.1223	2.97703	3.86246	6.90376e-26	8.50356e-25	LOC_Os06g22060.5	protein|pyrophosphate--fructose 6-phosphate 1-phosphotransferase subunit alpha, putative, expressed	AT1G20950.1	| Symbols: | Phosphofructokinase family protein | chr1:7297467-7301336 REVERSE LENGTH=614
TR32505|c0_g1_i4	69.18	200.78	80.32	969.23	910.69	810.07	2.79751	8.36077	3.18369	35.6328	38.1662	37.4723	3.49237	4.58205	7.21327e-26	8.86968e-25	LOC_Os05g50890.2	protein|OsGH3.5 - Probable indole-3-acetic acid-amido synthetase, expressed	AT4G03400.1	| Symbols: DFL2, GH3-10 | Auxin-responsive GH3 family protein | chr4:1497675-1499729 REVERSE LENGTH=591
TR23983|c0_g1_i1	344.97	757	331	3249.03	2783.01	3185.42	13.9499	31.5226	13.1201	119.447	116.633	147.352	3.24314	6.39339	7.28929e-26	8.95936e-25	LOC_Os02g03550.1	protein|glycosyl hydrolases family 16, putative, expressed	AT1G32170.1	| Symbols: XTR4, XTH30 | xyloglucan endotransglucosylase/hydrolase 30 | chr1:11575434-11577776 FORWARD LENGTH=343
TR7075|c0_g1_i1	6.06	9.02	16.37	153.32	170.78	124.01	0.245055	0.375606	0.648868	5.63666	7.15723	5.73647	4.35839	1.9295	7.7711e-26	9.54749e-25	LOC_Os10g31790.1	protein|ubiquitin family protein, putative, expressed	AT2G30105.1	| Symbols: | CONTAINS InterPro DOMAIN/s: Leucine-rich repeat, typical subtype (InterPro:IPR003591), Leucine-rich repeat (InterPro:IPR001611), Ubiquitin (InterPro:IPR000626), Ubiquitin supergroup (InterPro:IPR019955); BEST Arabidopsis thaliana protein match is: Leucine-rich repeat (LRR) family protein (TAIR:AT5G07910.1). | chr2:12849855-12851908 FORWARD LENGTH=367
TR3159|c0_g1_i2	132.92	160.77	193.23	642.2	521.35	508.68	5.37503	6.6947	7.65918	23.6099	21.8493	23.5306	2.3229	4.03656	7.7846e-26	9.55596e-25	LOC_Os03g27960.2	protein|sodium/calcium exchanger protein, putative, expressed	AT1G55730.1	| Symbols: ATCAX5, CAX5 | cation exchanger 5 | chr1:20831387-20833941 REVERSE LENGTH=441
TR25239|c0_g2_i1	0	7	0	143.56	149.39	293.41	0	0.29149	0	5.27785	6.2608	13.5726	6.90128	2.3087	7.83996e-26	9.61576e-25	NA	NA	NA	NA
TR30657|c4_g1_i5	6.14	2.12	1.04	103.9	94.6	82.37	0.24829	0.0882799	0.0412231	3.81978	3.9646	3.81028	5.37497	1.22071	7.94832e-26	9.74453e-25	NA	NA	NA	NA
TR17019|c0_g2_i1	1	0	1	58.31	47	52	0.0404381	0	0.0396376	2.14371	1.96973	2.40542	6.55338	0.374229	7.98303e-26	9.78293e-25	NA	NA	NA	NA
TR18238|c0_g1_i1	114	167	144.29	541.98	524	422	4.60994	6.95412	5.71931	19.9254	21.9604	19.5209	2.34564	3.86094	8.04594e-26	9.8517e-25	LOC_Os01g41210.1	protein|transposon protein, putative, unclassified, expressed	AT1G64260.1	| Symbols: | MuDR family transposase | chr1:23847756-23849915 FORWARD LENGTH=719
TR31741|c0_g1_i1	0	6.14	0	134.26	109.87	71.09	0	0.255679	0	4.93594	4.60455	3.28849	6.10821	1.35634	8.45227e-26	1.03273e-24	LOC_Os03g10420.1	protein|PPR repeat containing protein, expressed	AT2G16880.1	| Symbols: | Pentatricopeptide repeat (PPR) superfamily protein | chr2:7312262-7314493 REVERSE LENGTH=743
TR1459|c0_g1_i1	362	656	469	1779.32	2031	1970	14.6386	27.3168	18.59	65.415	85.1174	91.1285	2.51971	5.80905	8.50534e-26	1.03878e-24	LOC_Os01g62760.1	protein|protein phosphatase 2C, putative, expressed	AT1G07430.1	| Symbols: HAI2 | highly ABA-induced PP2C gene 2 | chr1:2281151-2282656 REVERSE LENGTH=442
TR34678|c0_g1_i2	12	5.99	16	179.44	144.12	145	0.485257	0.249432	0.634202	6.59694	6.03994	6.70743	4.30459	2.00137	9.08559e-26	1.10731e-24	ChrUn.fgenesh.mRNA.94	protein|expressed protein	AT1G03020.1	| Symbols: | Thioredoxin superfamily protein | chr1:698207-698515 REVERSE LENGTH=102
TR9814|c0_g1_i3	0	0	0	51.52	52.77	53.16	0	0	0	1.89408	2.21154	2.45908	9.02004	0.363927	9.66095e-26	1.17644e-24	NA	NA	NA	NA
TR1306|c0_g1_i1	3	25.24	8	247.78	240	245.1	0.121314	1.05103	0.317101	9.10939	10.0582	11.3379	4.8873	2.63203	1.01974e-25	1.24124e-24	NA	NA	NA	NA
TR12101|c0_g1_i1	1	0	0	57	48	56	0.0404381	0	0	2.09555	2.01164	2.59046	7.34838	0.403089	1.08913e-25	1.32459e-24	NA	NA	NA	NA
TR21041|c0_g1_i1	2391.27	2662.05	1002.74	18768.4	17569.6	14520	96.6983	110.852	39.7462	690.003	736.324	671.67	3.58499	8.81341	1.09699e-25	1.33358e-24	LOC_Os05g33570.1	protein|pyruvate, phosphate dikinase, chloroplast precursor, putative, expressed	AT4G15530.5	| Symbols: PPDK | pyruvate orthophosphate dikinase | chr4:8864828-8870748 REVERSE LENGTH=963
TR8666|c0_g1_i1	662.01	685	432	2489.61	2415.56	2175.88	26.7704	28.5244	17.1235	91.5281	101.234	100.652	2.52025	6.09138	1.11443e-25	1.35422e-24	LOC_Os08g43440.1	protein|cytochrome P450, putative, expressed	AT4G12300.1	| Symbols: CYP706A4 | cytochrome P450, family 706, subfamily A, polypeptide 4 | chr4:7308016-7309692 REVERSE LENGTH=516
TR34098|c3_g4_i1	0	0	1	61.43	49.3	42.84	0	0	0.0396376	2.25842	2.06612	1.9817	7.26971	0.325008	1.11828e-25	1.35833e-24	NA	NA	NA	NA
TR36250|c2_g4_i1	0	2	0	51	63	46	0	0.0832829	0	1.87497	2.64027	2.12787	6.57594	0.393929	1.17643e-25	1.42716e-24	NA	NA	NA	NA
TR28105|c0_g1_i6	0	3.4	3	83.94	96.81	61.54	0	0.141581	0.118913	3.08597	4.05722	2.84673	5.6856	0.99395	1.21543e-25	1.47324e-24	NA	NA	NA	NA
TR31675|c0_g3_i5	0	0	0	90.82	71.99	41.34	0	0	0	3.33891	3.01704	1.91231	9.36079	0.70875	1.226e-25	1.48543e-24	NA	NA	NA	NA
TR15373|c4_g3_i10	0	0	0	50.53	85.1	73.93	0	0	0	1.85769	3.56646	3.41986	9.44099	0.77783	1.26185e-25	1.52758e-24	LOC_Os03g31594.1	protein|jmjC domain containing protein, expressed	AT1G11950.1	| Symbols: | Transcription factor jumonji (jmjC) domain-containing protein | chr1:4034747-4038310 REVERSE LENGTH=875
TR4036|c0_g1_i2	135.5	147.95	79.35	570.63	697.4	566.34	5.47936	6.16085	3.14525	20.9787	29.2274	26.1978	2.868	4.09748	1.28125e-25	1.54913e-24	NA	NA	NA	NA
TR7975|c0_g1_i1	95	177	169	614	575	543	3.84162	7.37054	6.69876	22.5731	24.0977	25.1182	2.52844	4.05833	1.28682e-25	1.5552e-24	LOC_Os04g42020.1	protein|CCT/B-box zinc finger protein, putative, expressed	AT3G02380.1	| Symbols: COL2, ATCOL2 | CONSTANS-like 2 | chr3:487438-488624 REVERSE LENGTH=347
TR42691|c0_g1_i1	0	0	0	58	47	51	0	0	0	2.13231	1.96973	2.35916	9.00233	0.347597	1.29036e-25	1.55884e-24	NA	NA	NA	NA
TR15357|c1_g1_i4	87	131	135.39	553.81	453.64	381	3.51811	5.45503	5.36654	20.3603	19.0116	17.6243	2.51226	3.73012	1.29368e-25	1.56219e-24	LOC_Os08g41880.1	protein|nucleotide pyrophosphatase/phosphodiesterase, putative, expressed	AT5G50400.1	| Symbols: ATPAP27, PAP27 | purple acid phosphatase 27 | chr5:20523575-20526231 REVERSE LENGTH=611
TR33323|c0_g1_i1	7	6	3	197	96	133	0.283066	0.249849	0.118913	7.24252	4.02327	6.15233	5.22275	1.82462	1.30861e-25	1.5789e-24	NA	NA	NA	NA
TR42508|c1_g1_i8	352.06	379.98	383.7	1007.66	1334.09	1055.01	14.2366	15.8229	15.209	37.0457	55.9105	48.8028	2.1495	5.09731	1.3176e-25	1.58909e-24	LOC_Os02g32570.1	protein|SNF2 family N-terminal domain containing protein, expressed	AT5G22750.1	| Symbols: RAD5, RAD5A | DNA/RNA helicase protein | chr5:7565374-7570871 REVERSE LENGTH=1029
TR9098|c0_g1_i1	0	0	0	50	52	50	0	0	0	1.8382	2.17927	2.31291	8.96752	0.312873	1.38811e-25	1.67273e-24	NA	NA	AT3G18670.1	| Symbols: | Ankyrin repeat family protein | chr3:6424135-6426471 REVERSE LENGTH=598
TR25238|c3_g1_i1	1	4	2	70	95.15	78	0.0404381	0.166566	0.0792753	2.57348	3.98765	3.60813	5.58268	1.01517	1.45607e-25	1.75317e-24	NA	NA	NA	NA
TR33015|c0_g1_i1	1	2	1	75	66	48	0.0404381	0.0832829	0.0396376	2.7573	2.766	2.22039	5.94111	0.631975	1.46294e-25	1.76071e-24	NA	NA	NA	NA
TR9446|c0_g1_i1	44	61	53	283	330	249	1.77927	2.54013	2.10079	10.4042	13.83	11.5183	2.98564	2.98655	1.4955e-25	1.79914e-24	LOC_Os05g26660.1	protein|NADH-ubiquinone oxidoreductase, mitochondrial precursor, putative, expressed	AT4G21490.1	| Symbols: NDB3 | NAD(P)H dehydrogenase B3 | chr4:11436495-11439326 REVERSE LENGTH=580
TR36514|c0_g2_i1	0	0.87	1	50.25	93.42	71.58	0	0.0362281	0.0396376	1.84739	3.91515	3.31116	7.09771	0.822828	1.50738e-25	1.81192e-24	NA	NA	AT3G55240.1	| Symbols: | Plant protein 1589 of unknown function | chr3:20473876-20474705 REVERSE LENGTH=95
TR5991|c1_g1_i8	0	1	0	87.74	52.8	100.11	0	0.0416415	0	3.22568	2.2128	4.6309	7.94669	0.985397	1.59227e-25	1.91079e-24	LOC_Os02g45670.1	protein|myb-like DNA-binding domain containing protein, expressed	AT5G52660.2	| Symbols: | Homeodomain-like superfamily protein | chr5:21359423-21362037 REVERSE LENGTH=331
TR28209|c0_g1_i1	4755.98	4946	3528.11	17794.7	15766.6	14976.5	192.323	205.959	139.846	654.205	660.764	692.785	2.40446	8.88585	1.74184e-25	2.08595e-24	LOC_Os08g44400.1	protein|glutathione S-transferase, N-terminal domain containing protein, expressed	AT5G03880.1	| Symbols: | Thioredoxin family protein | chr5:1038674-1041453 REVERSE LENGTH=339
TR35314|c0_g2_i1	0	4	5	137.4	78.9	106.7	0	0.166566	0.198188	5.05138	3.30663	4.93574	5.65081	1.41789	1.75853e-25	2.10507e-24	NA	NA	NA	NA
TR10156|c0_g1_i1	69	120.99	20	1256.95	1214.59	1159.13	2.79023	5.0382	0.792753	46.2106	50.9024	53.6192	4.64421	4.95359	1.77978e-25	2.12962e-24	LOC_Os07g09970.1	protein|LTPL84 - Protease inhibitor/seed storage/LTP family protein precursor, expressed	AT2G44290.1	| Symbols: | Bifunctional inhibitor/lipid-transfer protein/seed storage 2S albumin superfamily protein | chr2:18305418-18306202 REVERSE LENGTH=205
TR17704|c0_g1_i1	0	1	0	50	55	60	0	0.0416415	0	1.8382	2.305	2.77549	7.39372	0.441443	1.79447e-25	2.14632e-24	NA	NA	NA	NA
TR41214|c0_g1_i1	660.83	759.86	663.67	2013.41	2190.04	1933.19	26.7227	31.6417	26.3063	74.0211	91.7826	89.4258	2.09952	5.95912	1.8158e-25	2.17093e-24	LOC_Os09g28750.1	protein|gibberellin receptor GID1L2, putative, expressed	AT2G03550.1	| Symbols: | alpha/beta-Hydrolases superfamily protein | chr2:1077080-1078018 FORWARD LENGTH=312
TR37450|c0_g1_i14	1	0	0	48.55	69.69	50.69	0.0404381	0	0	1.78489	2.92064	2.34482	7.41232	0.467307	1.86781e-25	2.23219e-24	NA	NA	NA	NA
TR35857|c0_g1_i1	77.07	96.71	83	464.48	360.38	303.79	3.11656	4.02715	3.28992	17.0762	15.1032	14.0528	2.66295	3.40749	1.90224e-25	2.27145e-24	NA	NA	AT2G36650.1	| Symbols: | unknown protein; Has 35333 Blast hits to 34131 proteins in 2444 species: Archae - 798; Bacteria - 22429; Metazoa - 974; Fungi - 991; Plants - 531; Viruses - 0; Other Eukaryotes - 9610 (source: NCBI BLink). | chr2:15359994-15361194 FORWARD LENGTH=373
TR34119|c0_g1_i1	0	0	0	50	57	43	0	0	0	1.8382	2.38882	1.9891	8.94058	0.288516	1.95503e-25	2.3316e-24	LOC_Os01g14926.1	protein|protein kinase domain containing protein, expressed	AT5G61350.1	| Symbols: | Protein kinase superfamily protein | chr5:24667973-24670501 FORWARD LENGTH=842
TR15127|c0_g1_i1	340	389.33	284.64	1148.13	1076.23	906.14	13.7489	16.2123	11.2825	42.2099	45.1038	41.9163	2.15579	4.96901	2.01248e-25	2.39616e-24	LOC_Os03g44670.1	protein|expressed protein	AT3G11760.1	| Symbols: | unknown protein; FUNCTIONS IN: molecular_function unknown; INVOLVED IN: biological_process unknown; LOCATED IN: cellular_component unknown; EXPRESSED IN: 23 plant structures; EXPRESSED DURING: 14 growth stages; BEST Arabidopsis thaliana protein match is: unknown protein (TAIR:AT5G04860.1); Has 84 Blast hits to 73 proteins in 13 species: Archae - 0; Bacteria - 0; Metazoa - 0; Fungi - …
TR15292|c1_g1_i5	1.74	0	0	53.88	48.27	45.03	0.0703622	0	0	1.98085	2.02295	2.083	6.61204	0.276865	2.06336e-25	2.45372e-24	NA	NA	AT3G11964.1	| Symbols: | RNA binding;RNA binding | chr3:3793957-3806626 REVERSE LENGTH=1896
TR17702|c0_g1_i2	201.7	277.66	246.09	811.08	713.7	631.41	8.15636	11.5622	9.75442	29.8186	29.9105	29.2078	2.11101	4.43936	2.14166e-25	2.54265e-24	NA	NA	NA	NA
TR20238|c0_g1_i1	2353.48	2583	1745.02	8607.53	8424.26	7444.33	95.1702	107.56	69.1685	316.448	353.053	344.361	2.4034	7.8982	2.22962e-25	2.6449e-24	LOC_Os02g47800.1	protein|monodehydroascorbate reductase, putative, expressed	AT3G27820.1	| Symbols: ATMDAR4, MDAR4 | monodehydroascorbate reductase 4 | chr3:10315249-10317881 FORWARD LENGTH=488
TR23020|c0_g3_i1	0	0	0	89.65	47.17	59.9	0	0	0	3.2959	1.97685	2.77086	9.32745	0.670481	2.34462e-25	2.77677e-24	NA	NA	NA	NA
TR18494|c0_g1_i1	0	0	0	61	51.57	39.61	0	0	0	2.24261	2.16125	1.83228	8.95294	0.302699	2.36775e-25	2.80302e-24	NA	NA	NA	NA
TR21857|c6_g1_i1	12.43	36.17	21.46	363.98	206.39	227.27	0.502645	1.50617	0.850624	13.3814	8.64962	10.5131	4.0429	2.77591	2.40736e-25	2.84874e-24	NA	NA	NA	NA
TR18725|c0_g2_i1	6.86	26.97	12.73	237.8	200.82	302.65	0.277405	1.12307	0.504587	8.74249	8.41618	14	4.55963	2.67731	2.45145e-25	2.89854e-24	NA	NA	NA	NA
TR19706|c2_g1_i2	0	15	13	283.4	165.92	205.12	0	0.624622	0.515289	10.4189	6.95356	9.48847	5.08822	2.45131	2.48697e-25	2.93934e-24	LOC_Os05g38350.1	protein|glycerol-3-phosphate acyltransferase 8, putative, expressed	AT3G11430.1	| Symbols: ATGPAT5, GPAT5 | glycerol-3-phosphate acyltransferase 5 | chr3:3595911-3597678 FORWARD LENGTH=502
TR11088|c0_g1_i2	234	215.08	229	813.18	799.03	552.03	9.46251	8.95625	9.07702	29.8958	33.4866	25.5359	2.19529	4.42082	2.49361e-25	2.94598e-24	LOC_Os05g23740.1	protein|DnaK family protein, putative, expressed	AT5G49910.1	| Symbols: CPHSC70-2EAT SHOCK PROTEIN 70-2, HSC70-7, cpHsc70-2 | chloroplast heat shock protein 70-2 | chr5:20303470-20306295 FORWARD LENGTH=718
TR34157|c4_g1_i2	3.4	1.13	0	73.97	73.38	56.52	0.137489	0.0470549	0	2.71944	3.07529	2.61451	5.88507	0.747021	2.54241e-25	3.00119e-24	LOC_Os07g17220.1	protein|disease resistance protein, putative, expressed	AT3G14460.1	| Symbols: | LRR and NB-ARC domains-containing disease resistance protein | chr3:4851990-4856264 REVERSE LENGTH=1424
TR25263|c1_g1_i1	487	406	323	1814.77	1524.07	1280	19.6933	16.9064	12.803	66.7183	63.8724	59.2104	2.43916	5.47748	2.58377e-25	3.04628e-24	LOC_Os08g29720.2	protein|mitochondrial carrier protein, putative, expressed	AT4G27940.1	| Symbols: ATMTM1, MTM1 | manganese tracking factor for mitochondrial SOD2 | chr4:13904745-13907036 FORWARD LENGTH=413
TR17788|c0_g1_i1	115	348.02	18	43068.4	37619.9	37437.6	4.65038	14.4921	0.713477	1583.37	1576.61	1731.79	8.485	9.92547	3.03662e-25	3.56421e-24	LOC_Os09g29660.1	protein|white-brown complex homolog protein 11, putative, expressed	AT1G17840.1	| Symbols: WBC11, ABCG11, DSO, COF1, ATWBC11 | white-brown complex homolog protein 11 | chr1:6142870-6145894 FORWARD LENGTH=703
TR26931|c0_g1_i1	564	605	376	2143.97	1989.12	1781.13	22.8071	25.1931	14.9037	78.821	83.3622	82.3917	2.46303	5.83806	3.09936e-25	3.63195e-24	NA	NA	AT2G46100.1	| Symbols: | Nuclear transport factor 2 (NTF2) family protein | chr2:18953326-18954467 FORWARD LENGTH=240
TR1892|c0_g1_i1	0	0	0	50	59	67	0	0	0	1.8382	2.47264	3.09929	9.19172	0.529986	3.21644e-25	3.76763e-24	LOC_Os11g02369.1	protein|LTPL7 - Protease inhibitor/seed storage/LTP family protein precursor, expressed	AT5G59310.1	| Symbols: LTP4 | lipid transfer protein 4 | chr5:23925296-23925772 REVERSE LENGTH=112
TR37771|c0_g2_i2	0	0	1	68.97	44.1	56.37	0	0	0.0396376	2.53562	1.84819	2.60757	7.42121	0.470373	3.23711e-25	3.79031e-24	NA	NA	NA	NA
TR30664|c1_g3_i1	0	0	0	55	55	39	0	0	0	2.02202	2.305	1.80407	8.92455	0.274446	3.34877e-25	3.91629e-24	NA	NA	NA	NA
TR39664|c3_g5_i4	0	0.01	0	66.65	45.35	47.14	0	0.000416415	0	2.45032	1.90058	2.18061	8.9907	0.369848	3.41284e-25	3.98477e-24	LOC_Os09g07020.1	protein|oxidoreductase, putative, expressed	AT3G50210.1	| Symbols: | 2-oxoglutarate (2OG) and Fe(II)-dependent oxygenase superfamily protein | chr3:18614338-18616229 REVERSE LENGTH=332
TR1177|c0_g1_i1	7678.1	6547.55	5841.62	29278.7	22717.1	21039	310.488	272.65	231.548	1076.4	952.052	973.227	2.38239	9.47173	4.17182e-25	4.85135e-24	LOC_Os03g52460.1	protein|glucose-1-phosphate adenylyltransferase large subunit, putative, expressed	AT5G19220.1	| Symbols: ADG2, APL1 | ADP glucose pyrophosphorylase large subunit 1 | chr5:6463931-6466775 REVERSE LENGTH=522
TR36334|c0_g1_i2	0	0	0	75.1	73.79	146.41	0	0	0	2.76098	3.09247	6.77265	9.96612	1.29594	4.26263e-25	4.95496e-24	NA	NA	NA	NA
TR27745|c0_g1_i1	0	2	0	47	61	59	0	0.0832829	0	1.72791	2.55645	2.72923	6.65244	0.464445	4.39666e-25	5.10052e-24	NA	NA	NA	NA
TR13951|c0_g1_i1	0	0	0	58	86	44	0	0	0	2.13231	3.60418	2.03536	9.25674	0.602204	4.51668e-25	5.23345e-24	NA	NA	NA	NA
TR26982|c0_g4_i1	2	3	0	246.54	93.18	87.13	0.0808761	0.124924	0	9.06381	3.90509	4.03047	6.7928	1.77361	4.52826e-25	5.24477e-24	NA	NA	NA	NA
TR23040|c0_g2_i2	0	0	0	53.37	52.66	67.74	0	0	0	1.9621	2.20693	3.13353	9.17379	0.512071	4.94782e-25	5.72154e-24	NA	NA	NA	NA
TR5527|c0_g1_i1	507	480	417	1770	1404	1285	20.5021	19.9879	16.5289	65.0724	58.8404	59.4417	2.19044	5.4708	5.04314e-25	5.82711e-24	LOC_Os08g06630.1	protein|RNA polymerase sigma factor, putative, expressed	AT1G64860.1	| Symbols: SIGA, SIG1, SIG2, SIGB, RPOD1 | sigma factor A | chr1:24098497-24100746 FORWARD LENGTH=502
TR14451|c0_g2_i1	26.86	49	15.07	300.15	308.3	285.31	1.08617	2.04043	0.597339	11.0347	12.9206	13.1979	3.83328	2.96891	5.04817e-25	5.8306e-24	NA	NA	NA	NA
TR19011|c0_g1_i1	2	3	1	77	73	93	0.0808761	0.124924	0.0396376	2.83083	3.05936	4.30201	5.79539	1.01876	5.11539e-25	5.90352e-24	NA	NA	NA	NA
TR14127|c0_g1_i1	646	801.96	597	2320.46	2025.76	1987.63	26.123	33.3948	23.6637	85.3095	84.8978	91.944	2.16944	5.98894	5.17189e-25	5.96634e-24	LOC_Os02g45460.1	protein|expressed protein	AT5G62140.1	| Symbols: | unknown protein; FUNCTIONS IN: molecular_function unknown; INVOLVED IN: biological_process unknown; LOCATED IN: chloroplast; EXPRESSED IN: 19 plant structures; EXPRESSED DURING: 13 growth stages; Has 60 Blast hits to 60 proteins in 24 species: Archae - 0; Bacteria - 14; Metazoa - 0; Fungi - 0; Plants - 45; Viruses - 0; Other Eukaryotes - 1 (source: NCBI BLink). | chr5:24954563-249553…
TR16489|c0_g1_i4	0	4.73	0	81.53	124.1	156.15	0	0.196964	0	2.99737	5.20092	7.22321	6.71131	1.59514	5.19099e-25	5.98599e-24	NA	NA	NA	NA
TR35302|c0_g1_i2	0	0	0	47	60	61	0	0	0	1.72791	2.51455	2.82175	9.12134	0.461421	5.19398e-25	5.98705e-24	NA	NA	NA	NA
TR31723|c0_g1_i1	0	0	0	53	48	42	0	0	0	1.94849	2.01164	1.94284	8.87106	0.220684	5.53746e-25	6.37282e-24	NA	NA	NA	NA
TR20300|c0_g1_i1	0	0	0	53	48	42	0	0	0	1.94849	2.01164	1.94284	8.87106	0.220684	5.57418e-25	6.41252e-24	NA	NA	NA	NA
TR36334|c0_g1_i1	0	0	0	77.9	70.21	146.5	0	0	0	2.86392	2.94244	6.77682	9.96246	1.29228	5.88992e-25	6.77037e-24	NA	NA	NA	NA
TR29109|c0_g1_i1	157	112	144	699	519.77	454	6.34878	4.66384	5.70782	25.6981	21.7831	21.0012	2.53485	3.99424	5.99356e-25	6.88129e-24	LOC_Os09g38540.1	protein|plastocyanin-like domain containing protein, putative, expressed	AT5G15350.1	| Symbols: ENODL17, AtENODL17 | early nodulin-like protein 17 | chr5:4985184-4986154 REVERSE LENGTH=172
TR12400|c2_g1_i3	0	0	0	63.38	66.95	36.89	0	0	0	2.33011	2.80581	1.70646	9.08185	0.431225	6.53754e-25	7.49394e-24	LOC_Os05g01040.1	protein|serine/threonine-protein kinase, putative, expressed	AT5G38560.1	| Symbols: | Protein kinase superfamily protein | chr5:15439844-15443007 FORWARD LENGTH=681
TR39404|c1_g1_i1	6	36	1	729	1149	768.03	0.242628	1.49909	0.0396376	26.801	48.1535	35.5276	6.48504	4.45312	6.8939e-25	7.89306e-24	LOC_Os03g61760.1	protein|OsSPL6 - SBP-box gene family member, expressed	AT2G33810.1	| Symbols: SPL3 | squamosa promoter binding protein-like 3 | chr2:14305342-14305828 FORWARD LENGTH=131
TR22701|c0_g1_i1	0	0	0	50	50	40	0	0	0	1.8382	2.09545	1.85033	8.83985	0.190439	7.05634e-25	8.07264e-24	NA	NA	NA	NA
TR6027|c0_g1_i2	0	1	0	65	46	70	0	0.0416415	0	2.38966	1.92782	3.23807	7.52916	0.573574	7.20469e-25	8.23584e-24	LOC_Os06g41810.1	protein|reductase, putative, expressed	AT1G76470.1	| Symbols: | NAD(P)-binding Rossmann-fold superfamily protein | chr1:28689955-28691405 REVERSE LENGTH=325
TR13861|c2_g1_i1	87.9	99.35	49.11	418.53	518.67	471.9	3.55451	4.13708	1.9466	15.3869	21.737	21.8292	3.11217	3.69523	7.38473e-25	8.42832e-24	LOC_Os05g12330.1	protein|uncharacterized protein KIAA1310, putative, expressed	AT5G41850.1	| Symbols: | alpha/beta-Hydrolases superfamily protein | chr5:16756698-16757791 REVERSE LENGTH=224
TR22460|c4_g3_i10	1	0	0	45.25	66.8	60.47	0.0404381	0	0	1.66357	2.79953	2.79723	7.45359	0.505042	7.88993e-25	8.99781e-24	NA	NA	NA	NA
TR25253|c0_g4_i9	0	0	0	94.34	50.7	48.55	0	0	0	3.46832	2.12479	2.24583	9.29167	0.638389	7.89531e-25	9.00041e-24	NA	NA	NA	NA
TR34987|c0_g1_i1	292.51	359.29	169.74	1302.21	1387.17	1164.01	11.8285	14.9614	6.72809	47.8745	58.135	53.8449	2.75859	5.17971	8.37986e-25	9.53023e-24	LOC_Os03g07190.1	protein|expressed protein	AT1G13990.3	| Symbols: | unknown protein; FUNCTIONS IN: molecular_function unknown; INVOLVED IN: biological_process unknown; LOCATED IN: chloroplast; EXPRESSED IN: 23 plant structures; EXPRESSED DURING: 13 growth stages; CONTAINS InterPro DOMAIN/s: Protein of unknown function DUF3110 (InterPro:IPR021503); Has 4 Blast hits to 4 proteins in 1 species: Archae - 0; Bacteria - 0; Metazoa - 0; Fungi - 0; Plants - …
TR36255|c0_g1_i2	404.01	474.97	470.27	1229.9	1247.29	1033.11	16.3374	19.7784	18.6404	45.2161	52.2728	47.7897	1.91831	5.18315	8.51379e-25	9.67494e-24	LOC_Os03g26870.1	protein|WD-40 repeat family protein, putative, expressed	AT1G78070.1	| Symbols: | Transducin/WD40 repeat-like superfamily protein | chr1:29355219-29358368 FORWARD LENGTH=449
TR26140|c1_g1_i1	0	0	1	57	71.99	104.01	0	0	0.0396376	2.09555	3.01704	4.81131	7.91467	0.949206	9.07715e-25	1.02909e-23	NA	NA	NA	NA
TR6009|c1_g1_i3	217.41	276.44	294.45	825.27	805.03	630.01	8.79164	11.5114	11.6713	30.3403	33.7381	29.1431	2.05792	4.51513	9.27165e-25	1.0499e-23	LOC_Os03g54100.2	protein|potassium channel protein, putative, expressed	AT5G55630.1	| Symbols: KCO1, TPK1, ATKCO1, ATTPK1 | Outward rectifying potassium channel protein | chr5:22531718-22532893 FORWARD LENGTH=363
TR26061|c0_g1_i1	0	0	0	47	48.51	44	0	0	0	1.72791	2.03301	2.03536	8.84107	0.190009	9.93699e-25	1.12392e-23	NA	NA	NA	NA
TR24980|c0_g1_i1	5659.9	5083.88	3902.98	20256.1	17599.3	16768.8	228.875	211.7	154.705	744.697	737.573	775.693	2.42285	9.05273	1.02865e-24	1.1621e-23	LOC_Os03g12910.1	protein|squalene monooxygenase, putative, expressed	AT4G37760.1	| Symbols: SQE3 | squalene epoxidase 3 | chr4:17744085-17746426 FORWARD LENGTH=525
TR35808|c0_g1_i2	0	0	0	72.87	43.14	52.48	0	0	0	2.679	1.80796	2.42763	9.10711	0.452093	1.04209e-24	1.17682e-23	NA	NA	NA	NA
TR17006|c0_g3_i1	0	0	0	58.63	59.25	35.81	0	0	0	2.15548	2.48311	1.6565	8.96301	0.313812	1.05719e-24	1.1934e-23	NA	NA	NA	NA
TR37460|c0_g1_i2	0	0	0	49	54	40	0	0	0	1.80144	2.26309	1.85033	8.87005	0.220014	1.0621e-24	1.19801e-23	NA	NA	NA	NA
TR8218|c0_g1_i2	4.91	5.28	0	114.07	79.87	87.88	0.198551	0.219867	0	4.19367	3.34728	4.06516	5.25959	1.22965	1.08921e-24	1.22706e-23	LOC_Os06g40070.1	protein|NADP-dependent oxidoreductase, putative, expressed	AT5G17000.1	| Symbols: | Zinc-binding dehydrogenase family protein | chr5:5584983-5586991 REVERSE LENGTH=345
TR11067|c0_g1_i1	115.31	108	56	626.14	492.03	470.06	4.66291	4.49728	2.21971	23.0194	20.6205	21.7441	3.02304	3.86316	1.18854e-24	1.33594e-23	NA	NA	NA	NA
TR42470|c2_g1_i11	12.55	5.97	10.45	138.35	132.17	115.73	0.507498	0.2486	0.414213	5.08631	5.53912	5.35345	4.24648	1.72491	1.20388e-24	1.35213e-23	NA	NA	NA	NA
TR19653|c0_g1_i1	39	25	14	326	274	214	1.57708	1.04104	0.554927	11.9851	11.4831	9.89924	3.87966	2.81533	1.25098e-24	1.40231e-23	LOC_Os01g63930.2	protein|cytochrome P450, putative, expressed	AT2G27690.1	| Symbols: CYP94C1 | cytochrome P450, family 94, subfamily C, polypeptide 1 | chr2:11809373-11810860 FORWARD LENGTH=495
TR38020|c0_g1_i1	1825	1924	1422	6130.05	6109.92	4961	73.7995	80.1182	56.3647	225.365	256.061	229.487	2.26048	7.40898	1.25429e-24	1.40547e-23	LOC_Os02g32520.1	protein|ERD1 protein, chloroplast precursor, putative, expressed	AT5G51070.1	| Symbols: ERD1, CLPD, SAG15 | Clp ATPase | chr5:20764479-20768481 FORWARD LENGTH=945
TR39002|c0_g1_i3	0	0	0	57.2	46.72	66.75	0	0	0	2.1029	1.95799	3.08773	9.14652	0.485385	1.30242e-24	1.45772e-23	NA	NA	NA	NA
TR14126|c0_g2_i1	0	0	0	45.33	51.38	44.44	0	0	0	1.66651	2.15329	2.05571	8.85867	0.206978	1.31417e-24	1.46973e-23	NA	NA	NA	NA
TR23463|c0_g3_i2	662.98	444.56	451.96	2393.08	2014.88	1787.63	26.8096	18.5121	17.9146	87.9793	84.4418	82.6924	2.50331	5.89452	1.31985e-24	1.47551e-23	LOC_Os12g08220.1	protein|histone deacetylase, putative, expressed	AT4G33470.1	| Symbols: hda14, ATHDA14 | histone deacetylase 14 | chr4:16102774-16105439 REVERSE LENGTH=423
TR16482|c0_g5_i3	0	0.98	0	49	46	53.6	0	0.0408086	0	1.80144	1.92782	2.47944	7.26059	0.292151	1.35338e-24	1.51241e-23	NA	NA	NA	NA
TR22460|c4_g3_i9	0	0	0	46.75	50.2	41.53	0	0	0	1.71872	2.10384	1.9211	8.82764	0.177649	1.35821e-24	1.51722e-23	NA	NA	NA	NA
TR23580|c0_g1_i1	0	0	0	46	81	69	0	0	0	1.69115	3.39464	3.19181	9.34474	0.682031	1.38728e-24	1.5485e-23	LOC_Os08g03640.1	protein|60S acidic ribosomal protein P0, putative, expressed	AT2G40010.1	| Symbols: | Ribosomal protein L10 family protein | chr2:16708578-16710448 REVERSE LENGTH=317
TR33816|c0_g1_i1	142.89	168.42	122.57	708.55	472.81	522.31	5.7782	7.01325	4.85838	26.0492	19.815	24.1611	2.50402	4.03317	1.43515e-24	1.59946e-23	LOC_Os06g42020.1	protein|CSLA9 - cellulose synthase-like family A, expressed	AT5G03760.1	| Symbols: ATCSLA09, CSLA09, ATCSLA9, CSLA9, RAT4 | Nucleotide-diphospho-sugar transferases superfamily protein | chr5:985910-990087 REVERSE LENGTH=533
TR34114|c1_g1_i2	0	0	0	48	46	44	0	0	0	1.76467	1.92782	2.03536	8.82542	0.174733	1.46594e-24	1.63252e-23	NA	NA	NA	NA
TR7014|c0_g1_i1	77	92	52	376	405	358	3.11373	3.83101	2.06116	13.8233	16.9732	16.5604	2.89926	3.40513	1.5259e-24	1.69798e-23	LOC_Os11g29900.1	protein|expressed protein	AT1G55280.1	| Symbols: | Lipase/lipooxygenase, PLAT/LH2 family protein | chr1:20623099-20624533 REVERSE LENGTH=390
TR18850|c1_g1_i2	0	0	2.63	58.39	50.57	48.38	0	0	0.104247	2.14665	2.11934	2.23797	6.22377	0.375055	1.5584e-24	1.73348e-23	NA	NA	NA	NA
TR14070|c0_g1_i1	725.17	781.02	403.08	3501.1	3098.76	2557.97	29.3245	32.5228	15.9771	128.715	129.866	118.327	2.77855	6.41825	1.55904e-24	1.73352e-23	LOC_Os10g21290.1	protein|apocytochrome f precursor, putative, expressed	ATCG00540.1	| Symbols: PETA | photosynthetic electron transfer A | chrC:61657-62619 FORWARD LENGTH=320
TR40183|c0_g1_i1	933.01	1265.25	754.36	4072.67	3635.87	3093.8	37.7291	52.6869	29.901	149.728	152.376	143.113	2.4017	6.71245	1.58634e-24	1.76185e-23	LOC_Os08g42590.3	protein|mtN19, putative, expressed	AT5G61820.1	| Symbols: | FUNCTIONS IN: molecular_function unknown; INVOLVED IN: biological_process unknown; LOCATED IN: vacuole; EXPRESSED IN: 24 plant structures; EXPRESSED DURING: 15 growth stages; CONTAINS InterPro DOMAIN/s: Stress up-regulated Nod 19 (InterPro:IPR011692); Has 30201 Blast hits to 17322 proteins in 780 species: Archae - 12; Bacteria - 1396; Metazoa - 17338; Fungi - 3422; Plants - 5037; Vir…
TR5594|c0_g1_i2	0	0	0	65	42	49	0	0	0	2.38966	1.76018	2.26665	8.99757	0.344078	1.71832e-24	1.90405e-23	LOC_Os02g54890.1	protein|UDP-glucuronate 4-epimerase, putative, expressed	AT1G02000.1	| Symbols: GAE2 | UDP-D-glucuronate 4-epimerase 2 | chr1:346052-347356 FORWARD LENGTH=434
TR32768|c0_g1_i1	3615.95	4549.04	2984	14199	13224.3	11299	146.222	189.429	118.279	522.012	554.217	522.669	2.32754	8.56843	1.74098e-24	1.92841e-23	LOC_Os03g59040.1	protein|squalene synthetase, putative, expressed	AT4G34640.1	| Symbols: SQS1, ERG9 | squalene synthase 1 | chr4:16538489-16541655 FORWARD LENGTH=410
TR23581|c0_g1_i3	13.28	30.73	20.41	193.22	205.68	252.77	0.537018	1.27964	0.809004	7.10355	8.61986	11.6927	3.90102	2.52285	1.74627e-24	1.93279e-23	LOC_Os02g52780.1	protein|bZIP transcription factor, putative, expressed	AT3G19290.3	| Symbols: ABF4 | ABRE binding factor 4 | chr3:6687956-6689784 FORWARD LENGTH=432
TR18889|c6_g1_i2	3017.19	2947.13	2222.41	11698	9294.79	8385.84	122.009	122.723	88.0911	430.064	389.536	387.913	2.3636	8.16048	1.80808e-24	1.99662e-23	LOC_Os08g19140.1	protein|adenylate kinase family protein, putative, expressed	AT5G35170.1	| Symbols: | adenylate kinase family protein | chr5:13419278-13423482 FORWARD LENGTH=588
TR12329|c2_g1_i7	0	0	0	61.38	44.81	40.06	0	0	0	2.25658	1.87795	1.8531	8.89717	0.247808	1.85169e-24	2.04322e-23	NA	NA	NA	NA
TR26399|c0_g1_i1	195	193	214	648	583	570	7.88542	8.0368	8.48245	23.8231	24.433	26.3671	2.12017	4.18445	1.91717e-24	2.11207e-23	LOC_Os01g17470.1	protein|plastocyanin-like domain containing protein, putative, expressed	AT1G08500.1	| Symbols: ENODL18, AtENODL18 | early nodulin-like protein 18 | chr1:2689110-2689881 FORWARD LENGTH=228
TR23371|c0_g1_i1	1442	1816	1054	5619.79	5877.96	5665.47	58.3117	75.6209	41.7781	206.606	246.34	262.074	2.53347	7.37384	1.91774e-24	2.11207e-23	LOC_Os05g34980.1	protein|amino acid transporter, putative, expressed	AT5G09220.1	| Symbols: AAP2 | amino acid permease 2 | chr5:2866867-2868863 FORWARD LENGTH=493
TR21013|c0_g1_i1	0	0	0	54	59	84	0	0	0	1.98526	2.47264	3.88568	9.36475	0.698411	1.93978e-24	2.13553e-23	NA	NA	NA	NA
TR14504|c0_g1_i1	0	0	0	50.78	43	45	0	0	0	1.86688	1.80209	2.08162	8.83357	0.182621	2.06288e-24	2.26674e-23	NA	NA	NA	NA
TR22832|c0_g1_i1	6027.77	5252.84	6577.67	23372.2	17313.1	16876.1	243.751	218.736	260.723	859.255	725.575	780.655	2.21772	9.15691	2.20343e-24	2.41567e-23	LOC_Os09g38030.1	protein|UTP--glucose-1-phosphate uridylyltransferase, putative, expressed	AT5G17310.2	| Symbols: UGP2 | UDP-glucose pyrophosphorylase 2 | chr5:5696955-5700845 REVERSE LENGTH=470
TR37786|c0_g1_i2	829.25	661.48	712.31	2732.07	2292.67	2012.97	33.5333	27.545	28.2343	100.442	96.0837	93.1162	2.19686	6.12815	2.20937e-24	2.42126e-23	LOC_Os07g30200.1	protein|tRNA synthetases class II domain containing protein, expressed	AT4G17300.1	| Symbols: NS1, OVA8, ATNS1 | Class II aminoacyl-tRNA and biotin synthetases superfamily protein | chr4:9681558-9684833 FORWARD LENGTH=567
TR39708|c0_g1_i2	0	3	2	70.59	104.68	135.85	0	0.124924	0.0792753	2.59517	4.38704	6.28417	6.42258	1.37971	2.25648e-24	2.47102e-23	LOC_Os07g41370.1	protein|OsMADS18 - MADS-box family gene with MIKCc type-box, expressed	AT1G69120.1	| Symbols: AP1, AGL7 | K-box region and MADS-box transcription factor family protein | chr1:25982576-25986102 REVERSE LENGTH=256
TR22497|c2_g2_i2	0	7.71	7.5	135.44	106.06	95.58	0	0.321056	0.297282	4.97932	4.44488	4.42135	4.97896	1.49024	2.27314e-24	2.48832e-23	LOC_Os03g35600.1	protein|serine/threonine-protein kinase receptor precursor, putative, expressed	AT4G27300.1	| Symbols: | S-locus lectin protein kinase family protein | chr4:13669308-13672348 REVERSE LENGTH=815
TR4591|c0_g1_i1	0	0	0	46	46	42	0	0	0	1.69115	1.92782	1.94284	8.78232	0.132994	2.52558e-24	2.75943e-23	NA	NA	NA	NA
TR34376|c0_g1_i1	1541.76	1903.56	1226.97	5371.49	8181.86	6626.48	62.3458	79.267	48.6342	197.478	342.894	306.529	2.65616	7.59367	2.68931e-24	2.93721e-23	LOC_Os09g30414.1	protein|aspartic proteinase nepenthesin-2 precursor, putative, expressed	AT5G10770.1	| Symbols: | Eukaryotic aspartyl protease family protein | chr5:3403331-3405331 REVERSE LENGTH=474
TR4624|c0_g1_i1	4	28	7	231	340	326	0.161752	1.16596	0.277463	8.49249	14.2491	15.0802	5.08546	2.92982	2.70877e-24	2.95736e-23	LOC_Os06g11490.1	protein|plastocyanin-like domain containing protein, putative, expressed	AT5G20230.1	| Symbols: ATBCB, BCB, SAG14 | blue-copper-binding protein | chr5:6826626-6827408 FORWARD LENGTH=196
TR10673|c0_g1_i3	0	0	0	64.25	56.21	34.5	0	0	0	2.36209	2.35571	1.59591	8.97094	0.322683	2.71233e-24	2.96012e-23	LOC_Os02g40250.1	protein|retrotransposon protein, putative, unclassified, expressed	NA	NA
TR26009|c0_g1_i1	0	6	0	84	127	145	0	0.249849	0	3.08818	5.32245	6.70743	6.36678	1.57078	2.80568e-24	3.05969e-23	NA	NA	AT4G35220.1	| Symbols: | Cyclase family protein | chr4:16752636-16753966 FORWARD LENGTH=272
TR13791|c0_g1_i2	36.23	51.31	75.22	295.15	374.58	295.33	1.46507	2.13662	2.98154	10.8509	15.6983	13.6614	3.12066	3.13961	3.10544e-24	3.3764e-23	LOC_Os09g04800.1	protein|ATPase BadF/BadG/BcrA/BcrD type, putative, expressed	AT1G30540.1	| Symbols: | Actin-like ATPase superfamily protein | chr1:10816951-10819172 REVERSE LENGTH=351
TR22008|c0_g2_i12	27.69	51.68	1.85	1030.38	1106.09	1010.41	1.11973	2.15203	0.0733296	37.8809	46.3552	46.7397	5.80284	4.71724	3.13742e-24	3.40861e-23	LOC_Os01g23530.1	protein|terpene synthase, putative, expressed	AT4G16730.1	| Symbols: TPS02 | terpene synthase 02 | chr4:9403119-9406003 FORWARD LENGTH=539
TR31132|c0_g1_i1	307.91	471.76	427.05	1122.06	1385.56	1169.36	12.4513	19.6448	16.9273	41.2515	58.0676	54.0924	2.16185	5.21044	3.15871e-24	3.42917e-23	LOC_Os04g33640.2	protein|glycosyl hydrolases family 17, putative, expressed	AT2G27500.1	| Symbols: | Glycosyl hydrolase superfamily protein | chr2:11752364-11753844 REVERSE LENGTH=392
TR3536|c0_g1_i1	104	106	69	444.04	410.89	404.08	4.20556	4.41399	2.735	16.3247	17.22	18.692	2.70487	3.57492	3.26517e-24	3.53943e-23	NA	NA	NA	NA
TR7758|c0_g1_i1	238.36	373.22	192.42	1134.48	1036.52	1049.6	9.63882	15.5414	7.62707	41.7081	43.4396	48.5525	2.54572	4.95464	3.6047e-24	3.90309e-23	LOC_Os01g13800.1	protein|receptor-like protein kinase 5 precursor, putative, expressed	AT5G65710.1	| Symbols: HSL2 | HAESA-like 2 | chr5:26292372-26295440 FORWARD LENGTH=993
TR22899|c0_g1_i1	46	97	33	483	435	420	1.86015	4.03922	1.30804	17.757	18.2305	19.4284	3.4679	3.57764	3.86365e-24	4.17878e-23	NA	NA	NA	NA
TR34069|c2_g2_i1	7	0	1	95	99	108	0.283066	0	0.0396376	3.49258	4.149	4.99588	5.69509	1.33206	4.08913e-24	4.41935e-23	NA	NA	NA	NA
TR5790|c1_g1_i1	0	0	1	59.89	62	34	0	0	0.0396376	2.2018	2.59836	1.57278	7.28078	0.338685	4.11631e-24	4.44706e-23	NA	NA	NA	NA
TR23755|c0_g1_i1	998	1136	1034.81	3093.26	2959.7	2580.02	40.3572	47.3047	41.0174	113.721	124.038	119.347	1.98246	6.46877	4.17174e-24	4.50526e-23	LOC_Os06g21980.1	protein|pantothenate kinase 4, putative, expressed	AT4G35360.1	| Symbols: | Uncharacterised conserved protein (UCP030210) | chr4:16812303-16814656 REVERSE LENGTH=367
TR39682|c0_g2_i1	3.9	3.99	1.42	116	107	56	0.157708	0.166149	0.0562854	4.26463	4.48427	2.59046	5.34904	1.19319	4.41089e-24	4.75642e-23	LOC_Os03g05850.1	protein|retrotransposon protein, putative, unclassified, expressed	AT4G23160.1	| Symbols: CRK8 | cysteine-rich RLK (RECEPTOR-like protein kinase) 8 | chr4:12129485-12134086 FORWARD LENGTH=1262
TR9091|c0_g1_i1	4	12	0	129	172	121	0.161752	0.499698	0	4.74256	7.20836	5.59723	5.22208	1.8145	4.42305e-24	4.76776e-23	LOC_Os04g43990.1	protein|DUF584 domain containing protein, putative, expressed	AT5G03230.1	| Symbols: | Protein of unknown function, DUF584 | chr5:769636-770136 FORWARD LENGTH=166
TR9805|c0_g1_i1	580.98	634.89	586	1667.04	1744.75	1452.3	23.4937	26.4377	23.2277	61.2871	73.1209	67.1807	1.96886	5.64479	4.46677e-24	4.81131e-23	LOC_Os01g40094.1	protein|protein phosphatase 2C, putative, expressed	AT1G72770.1	| Symbols: HAB1 | HYPERSENSITIVE TO ABA1 | chr1:27390998-27392851 FORWARD LENGTH=511
TR22105|c0_g1_i2	0	1	0	59.78	46.88	76.56	0	0.0416415	0	2.19775	1.9647	3.54152	7.55514	0.596732	4.52948e-24	4.87704e-23	NA	NA	NA	NA
TR41411|c0_g1_i1	0	0	0	51	54	35	0	0	0	1.87497	2.26309	1.61903	8.83307	0.185696	4.61076e-24	4.9627e-23	LOC_Os07g28820.1	protein|ribonuclease 2-5A family protein, expressed	AT2G17520.1	| Symbols: IRE1A, ATIRE1-2, IRE1-2 | Endoribonuclease/protein kinase IRE1-like | chr2:7617504-7620929 FORWARD LENGTH=841
TR38882|c0_g1_i1	0	1	0	56	61	34	0	0.0416415	0	2.05879	2.55645	1.57278	7.23639	0.295644	4.64223e-24	4.99472e-23	NA	NA	NA	NA
TR15785|c0_g1_i3	0	0	0	50.39	40.99	46.02	0	0	0	1.85254	1.71785	2.1288	8.82106	0.169882	4.99623e-24	5.36562e-23	NA	NA	NA	NA
TR16651|c0_g1_i1	1039	1550.99	1284.01	3961.94	3889	3715.32	42.0152	64.5855	50.8951	145.657	162.984	171.864	2.12891	6.86856	5.18314e-24	5.55809e-23	LOC_Os01g66510.1	protein|MLO domain containing protein, putative, expressed	AT4G02600.1	| Symbols: MLO1, ATMLO1 | Seven transmembrane MLO family protein | chr4:1144141-1147156 FORWARD LENGTH=526
TR6524|c1_g1_i5	0	1	0	48	47	36	0	0.0416415	0	1.76467	1.96973	1.66529	7.04147	0.104137	5.47193e-24	5.86342e-23	NA	NA	NA	NA
TR5869|c0_g3_i1	0	0	0	45	44	46	0	0	0	1.65438	1.844	2.12787	8.79839	0.147141	5.57195e-24	5.96397e-23	NA	NA	NA	NA
TR2875|c0_g2_i1	1356	1210	990	4810.82	3973	3414	54.834	50.3862	39.2413	176.865	166.505	157.925	2.29558	6.90254	5.5999e-24	5.99166e-23	LOC_Os01g61120.1	protein|expressed protein	AT2G40400.1	| Symbols: | Protein of unknown function (DUF399 and DUF3411) | chr2:16869363-16872569 FORWARD LENGTH=735
TR40674|c0_g1_i1	596.42	429	389	2091.01	1801.99	1508.11	24.1181	17.8642	15.419	76.874	75.5198	69.7623	2.44428	5.70332	5.65058e-24	6.04142e-23	LOC_Os05g02310.1	protein|soluble inorganic pyrophosphatase, putative, expressed	AT1G01050.1	| Symbols: AtPPa1, PPa1 | pyrophosphorylase 1 | chr1:31382-32670 REVERSE LENGTH=212
TR12313|c0_g1_i2	14.52	12	12.35	161.99	158	105	0.587161	0.499698	0.489525	5.95541	6.62164	4.8571	3.95599	1.8687	6.04384e-24	6.45711e-23	NA	NA	NA	NA
TR12356|c1_g2_i7	0	0	0	46.03	57.58	37.55	0	0	0	1.69225	2.41313	1.73699	8.84981	0.200755	6.13271e-24	6.54964e-23	NA	NA	NA	NA
TR13423|c0_g1_i1	1016	955.01	886.95	3169.72	2675.24	2643.66	41.0851	39.768	35.1566	116.532	112.117	122.291	2.10183	6.42303	6.35309e-24	6.77749e-23	LOC_Os03g60380.1	protein|cinnamoyl CoA reductase, putative, expressed	AT5G58490.1	| Symbols: | NAD(P)-binding Rossmann-fold superfamily protein | chr5:23643068-23644455 FORWARD LENGTH=324
TR3614|c1_g1_i1	51	75	42	345	313	267	2.06234	3.12311	1.66478	12.6836	13.1175	12.3509	2.99163	3.08514	6.36675e-24	6.78956e-23	NA	NA	NA	NA
TR2701|c0_g2_i1	49	26	29	267	318	398.98	1.98147	1.08268	1.14949	9.816	13.3271	18.4561	3.78312	3.13425	6.40934e-24	6.83246e-23	NA	NA	NA	NA
TR40206|c0_g1_i1	6	0	1.02	94	76	80	0.242628	0	0.0404304	3.45582	3.18509	3.70065	5.59307	1.05211	6.43059e-24	6.85258e-23	LOC_Os10g33140.1	protein|hcrVf2 protein, putative, expressed	AT2G34930.1	| Symbols: | disease resistance family protein / LRR family protein | chr2:14737169-14739886 REVERSE LENGTH=905
TR37720|c0_g1_i1	421	246	175	2239	2006.99	1493	17.0244	10.2438	6.93659	82.3147	84.1111	69.0634	3.26089	5.68554	6.63023e-24	7.06012e-23	LOC_Os02g47580.1	protein|expressed protein	AT3G50910.1	| Symbols: | unknown protein; BEST Arabidopsis thaliana protein match is: unknown protein (TAIR:AT5G66480.1); Has 76 Blast hits to 75 proteins in 28 species: Archae - 0; Bacteria - 10; Metazoa - 7; Fungi - 2; Plants - 49; Viruses - 0; Other Eukaryotes - 8 (source: NCBI BLink). | chr3:18920189-18921999 FORWARD LENGTH=447
TR32086|c0_g2_i1	2.37	0	0	57.71	47.75	56.65	0.0958382	0	0	2.12165	2.00116	2.62052	6.39187	0.422792	7.02475e-24	7.47364e-23	NA	NA	NA	NA
TR40552|c0_g1_i1	104.75	80.27	26	818.11	779.53	655.58	4.23589	3.34256	1.03058	30.077	32.6694	30.3259	3.91771	4.29318	7.02633e-24	7.47364e-23	NA	NA	AT5G54280.2	| Symbols: ATM2, ATMYOS1, ATM4 | myosin 2 | chr5:22039606-22045592 REVERSE LENGTH=1220
TR33795|c1_g1_i1	881.99	827.55	760.7	3007.32	2366.1	2127.44	35.666	34.4604	30.1523	110.561	99.1611	98.4114	2.12508	6.23184	7.05468e-24	7.49962e-23	LOC_Os03g06720.1	protein|expressed protein	AT5G43745.1	| Symbols: | Protein of unknown function (DUF1012) | chr5:17569435-17574954 REVERSE LENGTH=817
TR15358|c3_g1_i1	1	0	0	59	51	34	0.0404381	0	0	2.16908	2.13736	1.57278	7.16412	0.22986	7.05593e-24	7.49962e-23	NA	NA	NA	NA
TR34539|c0_g2_i1	6.02	12.74	5.12	224.98	122.78	110.07	0.243437	0.530512	0.202945	8.27117	5.1456	5.09163	4.75501	1.92831	7.54414e-24	8.01029e-23	LOC_Os04g30040.2	protein|jacalin-like lectin domain containing protein, expressed	NA	NA
TR42473|c4_g1_i1	0	2.52	1	61	45.03	55	0	0.104936	0.0396376	2.24261	1.88717	2.5442	5.89639	0.417696	7.77365e-24	8.24429e-23	NA	NA	AT5G36930.2	| Symbols: | Disease resistance protein (TIR-NBS-LRR class) family | chr5:14567771-14571916 REVERSE LENGTH=1191
TR41519|c0_g1_i1	220.65	352.74	207.76	963.72	914.6	800.41	8.92266	14.6886	8.23511	35.4302	38.3301	37.0255	2.3176	4.718	7.82432e-24	8.29195e-23	LOC_Os01g37560.3	protein|chaperone protein dnaJ 49, putative, expressed	AT3G57340.1	| Symbols: | Heat shock protein DnaJ, N-terminal with domain of unknown function (DUF1977) | chr3:21219175-21220278 FORWARD LENGTH=367
TR2349|c0_g3_i2	4.3	10.52	5.69	114.21	101.39	93.19	0.173884	0.438068	0.225538	4.19882	4.24916	4.3108	4.42597	1.39149	7.85538e-24	8.31876e-23	NA	NA	AT4G15802.1	| Symbols: HSBP, AtHSBP | heat shock factor binding protein | chr4:8986864-8988339 REVERSE LENGTH=86
TR28281|c3_g1_i2	2	5	5	81	82	67	0.0808761	0.208207	0.198188	2.97789	3.43655	3.09929	4.75294	0.952301	8.04574e-24	8.511e-23	LOC_Os12g34360.1	protein|expressed protein	AT3G06210.1	| Symbols: | ARM repeat superfamily protein | chr3:1880093-1883317 FORWARD LENGTH=840
TR34119|c8_g1_i3	51.85	55.08	31.97	303.57	364.13	236.54	2.09671	2.29361	1.26722	11.1605	15.2604	10.9419	3.22003	3.02465	8.14152e-24	8.60603e-23	LOC_Os10g39010.2	protein|TKL_IRAK_CrRLK1L-1.16 - The CrRLK1L-1 subfamily has homology to the CrRLK1L homolog, expressed	AT3G51550.1	| Symbols: FER | Malectin/receptor-like protein kinase family protein | chr3:19117877-19120564 REVERSE LENGTH=895
TR30652|c3_g2_i1	67	107	87	437	373	300	2.70935	4.45564	3.44847	16.0659	15.6321	13.8774	2.62275	3.39027	8.30637e-24	8.77387e-23	LOC_Os06g12030.2	protein|glutaredoxin domain containing protein, putative, expressed	AT4G08550.1	| Symbols: | electron carriers;protein disulfide oxidoreductases | chr4:5444345-5446825 FORWARD LENGTH=637
TR16184|c0_g1_i1	0	0	0	51	53	34	0	0	0	1.87497	2.22118	1.57278	8.81146	0.164901	8.49985e-24	8.97496e-23	NA	NA	NA	NA
TR26131|c0_g2_i1	0	0	0	49.92	44	36	0	0	0	1.83526	1.844	1.66529	8.72944	0.0838238	9.02914e-24	9.52687e-23	NA	NA	NA	NA
TR35843|c1_g1_i1	55.75	91.22	9.22	1445.7	1352.19	1436.36	2.25442	3.79853	0.365459	53.1498	56.669	66.4433	5.29202	5.16029	9.41432e-24	9.9152e-23	LOC_Os05g51420.2	protein|hypersensitive-induced response protein, putative, expressed	AT5G62740.1	| Symbols: HIR1, ATHIR1 | SPFH/Band 7/PHB domain-containing membrane-associated protein family | chr5:25201320-25202535 FORWARD LENGTH=286
TR15662|c1_g1_i2	34	81	53	452	362.09	262	1.37489	3.37296	2.10079	16.6173	15.1749	12.1196	3.21095	3.26707	9.89192e-24	1.04068e-22	NA	NA	NA	NA
TR22512|c1_g1_i2	6.95	6.07	3.08	91.59	106.04	83.51	0.281045	0.252764	0.122084	3.36722	4.44404	3.86302	4.62158	1.24972	1.00821e-23	1.0603e-22	LOC_Os04g39930.1	protein|receptor-like protein kinase, putative, expressed	AT5G60900.1	| Symbols: RLK1 | receptor-like protein kinase 1 | chr5:24498467-24501494 REVERSE LENGTH=748
TR8450|c0_g1_i1	1	0	1	54	57	33	0.0404381	0	0.0396376	1.98526	2.38882	1.52652	6.40722	0.237822	1.09725e-23	1.15185e-22	NA	NA	NA	NA
TR22566|c0_g1_i1	6	8	5	141	100	80	0.242628	0.333132	0.198188	5.18373	4.19091	3.70065	4.56862	1.42838	1.10358e-23	1.15808e-22	NA	NA	NA	NA
TR27762|c0_g1_i1	1	1	1	61	75	121	0.0404381	0.0416415	0.0396376	2.24261	3.14318	5.59723	6.80505	1.10342	1.11162e-23	1.16567e-22	LOC_Os12g32850.1	protein|cytochrome P450, putative, expressed	AT3G26300.1	| Symbols: CYP71B34 | cytochrome P450, family 71, subfamily B, polypeptide 34 | chr3:9639199-9640866 REVERSE LENGTH=500
TR5291|c0_g1_i1	757.96	738.04	586.28	2306.44	2171.69	1938.65	30.6504	30.7331	23.2388	84.7941	91.0135	89.6783	2.15167	6.00877	1.14257e-23	1.19769e-22	LOC_Os07g43330.1	protein|heat shock protein DnaJ, putative, expressed	AT1G77930.1	| Symbols: | Chaperone DnaJ-domain superfamily protein | chr1:29301184-29302467 FORWARD LENGTH=271
TR10055|c0_g1_i1	16	18	11	153.01	151	165.94	0.647009	0.749546	0.436014	5.62527	6.32827	7.67607	3.91797	2.03995	1.19778e-23	1.25329e-22	LOC_Os07g40620.1	protein|saccharopine dehydrogenase, putative, expressed	AT5G39410.1	| Symbols: | Saccharopine dehydrogenase | chr5:15768415-15770274 REVERSE LENGTH=454
TR3359|c0_g1_i1	383	486.55	387.14	1224	1124	1001	15.4878	20.2607	15.3453	44.9992	47.1058	46.3044	1.95123	5.10851	1.22287e-23	1.27908e-22	LOC_Os05g07130.2	protein|6PF-2-K/Fru-2,6-P2ASE liver isozyme, putative, expressed	AT2G30080.1	| Symbols: ZIP6, ATZIP6 | ZIP metal ion transporter family | chr2:12838730-12840112 REVERSE LENGTH=341
TR6450|c0_g1_i1	424	360	295	1235	1208.89	1064	17.1457	14.9909	11.6931	45.4036	50.6635	49.2187	2.22507	5.12496	1.35846e-23	1.41527e-22	LOC_Os06g07760.1	protein|sulfiredoxin-1, putative, expressed	AT1G31170.4	| Symbols: SRX | sulfiredoxin | chr1:11133521-11134686 FORWARD LENGTH=198
TR23978|c0_g1_i1	17	15	19	145	170	174	0.687447	0.624622	0.753115	5.33079	7.12454	8.04891	3.80218	2.10742	1.40894e-23	1.46734e-22	LOC_Os02g47920.1	protein|ZOS2-16 - C2H2 zinc finger protein, expressed	AT3G27970.1	| Symbols: | Exonuclease family protein | chr3:10389609-10391544 FORWARD LENGTH=357
TR42466|c1_g1_i5	1.29	0	1.01	65.34	68.1	36.61	0.0521651	0	0.040034	2.40216	2.85401	1.69351	6.47476	0.469336	1.5028e-23	1.56284e-22	NA	NA	NA	NA
TR11123|c0_g1_i1	0	0	0	44	44	50	0	0	0	1.61762	1.844	2.31291	8.83488	0.181245	1.51165e-23	1.57147e-22	NA	NA	NA	NA
TR35222|c0_g1_i1	12184	8813.4	6377.71	47638.5	43632	42973.2	492.696	367.003	252.797	1751.38	1828.58	1987.86	2.81105	10.2996	1.51809e-23	1.5776e-22	LOC_Os07g29410.1	protein|thioredoxin, putative, expressed	AT1G76080.1	| Symbols: ATCDSP32, CDSP32 | chloroplastic drought-induced stress protein of 32 kD | chr1:28548063-28549348 REVERSE LENGTH=302
TR4123|c0_g1_i1	1598.33	1330.75	835.18	6423.37	6165.46	5026.15	64.6334	55.4144	33.1046	236.149	258.389	232.5	2.73808	7.36996	1.58124e-23	1.64146e-22	LOC_Os09g39560.1	protein|genetic modifier, putative, expressed	AT4G11570.1	| Symbols: | Haloacid dehalogenase-like hydrolase (HAD) superfamily protein | chr4:7004743-7005864 FORWARD LENGTH=373
TR28361|c3_g1_i1	0	0	0	44	47	36	0	0	0	1.61762	1.96973	1.66529	8.69977	0.054306	1.62529e-23	1.68658e-22	LOC_Os02g21240.1	protein|OsFBX48 - F-box domain containing protein, expressed	AT4G05460.1	| Symbols: | RNI-like superfamily protein | chr4:2761106-2762400 REVERSE LENGTH=302
TR18178|c0_g1_i1	11624	9591.04	7097.99	41601.6	37749.1	33535.9	470.052	399.385	281.348	1529.44	1582.03	1551.31	2.51247	10.0841	1.66098e-23	1.723e-22	LOC_Os03g19380.1	protein|calvin cycle protein CP12, putative, expressed	AT3G62410.1	| Symbols: CP12-2, CP12 | CP12 domain-containing protein 2 | chr3:23091006-23091401 FORWARD LENGTH=131
TR1834|c0_g1_i1	2941.93	2907.21	2152.28	9058.59	9637.31	8634.4	118.966	121.06	85.3113	333.03	403.891	399.411	2.3041	8.07772	1.68429e-23	1.7453e-22	LOC_Os02g10120.1	protein|lipoxygenase, putative, expressed	AT3G45140.1	| Symbols: LOX2, ATLOX2 | lipoxygenase 2 | chr3:16525437-16529233 FORWARD LENGTH=896
TR36670|c5_g2_i2	0	0	3	71.31	62.12	38.16	0	0	0.118913	2.62164	2.60339	1.76521	6.16708	0.485155	1.69541e-23	1.75619e-22	NA	NA	NA	NA
TR21438|c0_g1_i1	1107.99	1104	715.98	3582.89	4045.23	3579.74	44.805	45.9722	28.3798	131.722	169.532	165.592	2.46771	6.76687	1.72744e-23	1.78873e-22	LOC_Os10g36924.1	protein|aquaporin protein, putative, expressed	AT1G80760.1	| Symbols: NIP6;1, NIP6, NLM7 | NOD26-like intrinsic protein 6;1 | chr1:30350640-30352015 REVERSE LENGTH=305
TR29525|c0_g1_i1	44830.1	44297.7	35752.3	148983	126372	121651	1812.84	1844.62	1417.14	5477.23	5296.13	5627.35	2.19726	11.9518	1.74867e-23	1.81007e-22	LOC_Os02g10390.1	protein|chlorophyll A-B binding protein, putative, expressed	AT1G61520.1	| Symbols: LHCA3 | photosystem I light harvesting complex gene 3 | chr1:22700152-22701149 FORWARD LENGTH=273
TR42502|c3_g1_i10	0	2	2	64.06	54.36	76.94	0	0.0832829	0.0792753	2.3551	2.27818	3.5591	6.02534	0.700951	1.82595e-23	1.88735e-22	NA	NA	NA	NA
TR6443|c0_g1_i1	1252	1525	1325	4381.22	3640.33	3328.27	50.6285	63.5032	52.5199	161.071	152.563	153.96	2.00324	6.85617	1.9139e-23	1.97596e-22	LOC_Os04g47320.1	protein|uncharacterized mscS family protein, putative, expressed	AT3G14810.1	| Symbols: MSL5 | mechanosensitive channel of small conductance-like 5 | chr3:4971223-4974216 REVERSE LENGTH=881
TR30204|c0_g1_i3	0	0	0	99.38	49.34	44.29	0	0	0	3.65361	2.06779	2.04877	9.28109	0.629797	1.9144e-23	1.97596e-22	NA	NA	NA	NA
TR33626|c1_g1_i1	1259	1456.65	1162.79	3975.29	3643.89	3586.18	50.9115	60.657	46.0902	146.148	152.712	165.89	2.07009	6.83293	2.05417e-23	2.11796e-22	LOC_Os10g40590.1	protein|oxysterol-binding protein, putative, expressed	AT4G22540.1	| Symbols: ORP2A | OSBP(oxysterol binding protein)-related protein 2A | chr4:11860969-11866108 REVERSE LENGTH=721
TR39372|c0_g2_i1	1246.03	1149.18	1214	3779.63	3237.91	3101.92	50.387	47.8535	48.1201	138.954	135.698	143.489	2.01985	6.6913	2.30187e-23	2.36744e-22	LOC_Os06g35540.1	protein|aminotransferase, classes I and II, domain containing protein, expressed	AT2G30970.1	| Symbols: ASP1 | aspartate aminotransferase 1 | chr2:13179012-13181686 FORWARD LENGTH=430
TR28674|c0_g2_i1	3.03	0	0	51.71	72.63	60.66	0.122527	0	0	1.90107	3.04386	2.80602	6.2761	0.61307	2.34184e-23	2.40683e-22	LOC_Os02g42890.1	protein|cytochrome b561, putative, expressed	AT1G14730.1	| Symbols: | Cytochrome b561/ferric reductase transmembrane protein family | chr1:5073244-5074568 FORWARD LENGTH=224
TR37067|c0_g1_i1	6	2	2	96	91.98	60	0.242628	0.0832829	0.0792753	3.52935	3.8548	2.77549	5.0853	1.04039	2.50609e-23	2.5729e-22	NA	NA	NA	NA
TR38833|c0_g1_i1	108	124	79	418	460	433	4.36731	5.16354	3.13137	15.3674	19.2782	20.0298	2.61448	3.65004	2.52512e-23	2.59152e-22	LOC_Os01g02200.1	protein|armadillo/beta-catenin repeat family protein, putative, expressed	AT3G03440.1	| Symbols: | ARM repeat superfamily protein | chr3:815709-818568 FORWARD LENGTH=408
TR10785|c2_g1_i1	17.04	14.26	10.06	186.62	142.23	121.64	0.689065	0.593807	0.398755	6.86091	5.96073	5.62684	3.94977	1.95594	2.53986e-23	2.60572e-22	LOC_Os05g12380.1	protein|expressed protein	AT1G01430.1	| Symbols: TBL25 | TRICHOME BIREFRINGENCE-LIKE 25 | chr1:156953-158536 REVERSE LENGTH=456
TR42430|c8_g2_i1	0	0	0	41.97	57.06	37.35	0	0	0	1.54299	2.39133	1.72774	8.80262	0.154153	2.59479e-23	2.65924e-22	NA	NA	NA	NA
TR33660|c0_g1_i2	0	0	0.32	40	58	42.44	0	0	0.012684	1.47056	2.43073	1.9632	8.06885	0.20218	2.7772e-23	2.84316e-22	NA	NA	NA	NA
TR15938|c0_g1_i1	0	0	0	39.39	63.18	55.07	0	0	0	1.44814	2.64782	2.54744	9.02882	0.370348	3.07481e-23	3.13896e-22	NA	NA	NA	NA
TR17729|c0_g1_i1	164	220	190	617	559	504	6.63184	9.16112	7.53115	22.6834	23.4272	23.3141	2.0894	4.08565	3.18369e-23	3.24781e-22	LOC_Os04g45720.1	protein|aldehyde dehydrogenase, putative, expressed	AT4G36250.1	| Symbols: ALDH3F1 | aldehyde dehydrogenase 3F1 | chr4:17151029-17153381 FORWARD LENGTH=484
TR1040|c1_g1_i1	423	371.01	240	1623.99	1373.99	1188	17.1053	15.4494	9.51303	59.7044	57.5827	54.9547	2.53074	5.3234	3.20832e-23	3.27178e-22	LOC_Os11g04030.1	protein|major facilitator superfamily antiporter, putative, expressed	AT5G13750.1	| Symbols: ZIFL1 | zinc induced facilitator-like 1 | chr5:4438318-4441289 FORWARD LENGTH=478
TR12382|c2_g4_i16	0	0	0	44.23	39.55	40.04	0	0	0	1.62607	1.6575	1.85218	8.66949	0.0232886	3.38104e-23	3.44064e-22	NA	NA	NA	NA
TR21300|c0_g1_i1	4	1	1	85.01	89	48	0.161752	0.0416415	0.0396376	3.12531	3.72991	2.22039	5.61933	0.863883	3.43857e-23	3.49796e-22	LOC_Os12g35330.1	protein|OsGrx_C12 - glutaredoxin subgroup III, expressed	AT2G47880.1	| Symbols: | Glutaredoxin family protein | chr2:19605124-19605432 FORWARD LENGTH=102
TR23384|c0_g1_i1	941	1947.99	594.17	10686	10184.7	8274.27	38.0522	81.1171	23.5515	392.86	426.832	382.752	3.60101	8.00863	3.44334e-23	3.50157e-22	LOC_Os07g39350.1	protein|transporter family protein, putative, expressed	AT3G18830.1	| Symbols: ATPLT5, PMT5, ATPMT5 | polyol/monosaccharide transporter 5 | chr3:6489000-6491209 REVERSE LENGTH=539
TR35315|c0_g1_i1	24344.6	10818.8	9242.8	158273	135096	123334	984.448	450.509	366.363	5818.77	5661.75	5705.19	3.72179	11.8397	3.56297e-23	3.62195e-22	LOC_Os03g03910.1	protein|catalase domain containing protein, expressed	AT4G35090.1	| Symbols: CAT2 | catalase 2 | chr4:16700937-16703215 REVERSE LENGTH=492
TR42475|c10_g1_i1	11.14	13.1	15	129.72	138.92	113.28	0.45048	0.545503	0.594564	4.76903	5.82201	5.24012	3.80917	1.73552	3.65034e-23	3.70947e-22	NA	NA	NA	NA
TR15899|c0_g1_i1	152.94	120.04	135.17	455.31	558.22	474.53	6.1846	4.99864	5.35782	16.739	23.3945	21.9509	2.40133	3.86384	3.74578e-23	3.80378e-22	LOC_Os01g16900.2	protein|dehydrogenase, putative, expressed	AT5G03290.1	| Symbols: IDH-V | isocitrate dehydrogenase V | chr5:794043-795939 FORWARD LENGTH=374
TR36640|c0_g1_i2	0	0	0	102.53	40.74	81.53	0	0	0	3.76942	1.70738	3.77143	9.53179	0.870262	3.82597e-23	3.88245e-22	NA	NA	NA	NA
TR31675|c0_g9_i1	0	0	0	51.88	37.54	39.72	0	0	0	1.90732	1.57327	1.83737	8.72512	0.0784267	3.87256e-23	3.92701e-22	NA	NA	NA	NA
TR3642|c1_g1_i1	1	1	0	47	42	33	0.0404381	0.0416415	0	1.72791	1.76018	1.52652	6.17565	0.0141161	3.90378e-23	3.95728e-22	NA	NA	NA	NA
TR18210|c0_g1_i1	1382	1673.35	1015	5265	5488.91	3939	55.8854	69.6807	40.2322	193.563	230.035	182.211	2.37511	7.15749	4.24133e-23	4.29044e-22	NA	NA	NA	NA
TR28381|c3_g1_i3	35706.4	60390.7	38205.7	174831	150939	160117	1443.9	2514.76	1514.38	6427.5	6325.74	7406.72	2.4064	12.2144	4.33018e-23	4.37572e-22	LOC_Os01g41710.1	protein|chlorophyll A-B binding protein, putative, expressed	AT1G29930.1	| Symbols: CAB1, AB140, CAB140, LHCB1.3 | chlorophyll A/B binding protein 1 | chr1:10478071-10478874 FORWARD LENGTH=267
TR13859|c4_g7_i4	0	0	0	39.7	62.81	44.03	0	0	0	1.45953	2.63231	2.03675	8.913	0.259887	4.47686e-23	4.52078e-22	LOC_Os01g11570.1	protein|GDSL-like lipase/acylhydrolase, putative, expressed	AT5G45920.1	| Symbols: | SGNH hydrolase-type esterase superfamily protein | chr5:18622822-18624677 FORWARD LENGTH=241
TR25253|c0_g4_i6	0	0	0	66.76	40.91	38	0	0	0	2.45437	1.7145	1.75781	8.88671	0.239034	4.60247e-23	4.64439e-22	NA	NA	NA	NA
TR40807|c0_g1_i1	11	24	14	163.97	156	173	0.444819	0.999395	0.554927	6.0282	6.53782	8.00266	3.87648	2.1106	4.6378e-23	4.6784e-22	LOC_Os03g27280.1	protein|CAMK_CAMK_like.19 - CAMK includes calcium/calmodulin depedent protein kinases, expressed	AT1G78290.2	| Symbols: | Protein kinase superfamily protein | chr1:29457457-29458909 REVERSE LENGTH=343
TR36661|c4_g1_i1	3	6	1	76	83	63	0.121314	0.249849	0.0396376	2.79407	3.47845	2.91426	4.94721	0.894275	4.64707e-23	4.68612e-22	NA	NA	NA	NA
TR37754|c0_g1_i1	93	112.87	74	365	512.68	389	3.76074	4.70007	2.93318	13.4189	21.486	17.9944	2.71595	3.58306	4.73655e-23	4.77469e-22	LOC_Os03g40070.1	protein|transposon protein, putative, unclassified, expressed	AT5G08100.1	| Symbols: | N-terminal nucleophile aminohydrolases (Ntn hydrolases) superfamily protein | chr5:2593242-2594586 REVERSE LENGTH=315
TR34129|c1_g1_i3	2	2	0	56.4	47.43	47.09	0.0808761	0.0832829	0	2.07349	1.98775	2.1783	5.62526	0.32862	4.77831e-23	4.81511e-22	NA	NA	NA	NA
TR6535|c2_g1_i1	245.74	133.53	88.97	1094.94	1367.97	1162	9.93725	5.56038	3.52656	40.2544	57.3304	53.7519	3.46087	5.02416	4.85068e-23	4.88633e-22	LOC_Os05g38530.1	protein|DnaK family protein, putative, expressed	AT3G12580.1	| Symbols: HSP70, ATHSP70 | heat shock protein 70 | chr3:3991487-3993689 REVERSE LENGTH=650
TR37929|c0_g1_i1	15	42.89	17	217.51	341.72	267.84	0.606571	1.786	0.67384	7.99655	14.3212	12.3898	4.0176	2.84993	5.10633e-23	5.1367e-22	NA	NA	AT1G80920.1	| Symbols: J8 | Chaperone DnaJ-domain superfamily protein | chr1:30403863-30404549 REVERSE LENGTH=163
TR42498|c1_g1_i1	6	4	2	87	93	65	0.242628	0.166566	0.0792753	3.19847	3.89755	3.00678	4.82451	1.03717	5.33061e-23	5.35486e-22	NA	NA	AT4G31970.1	| Symbols: CYP82C2 | cytochrome P450, family 82, subfamily C, polypeptide 2 | chr4:15462408-15464358 FORWARD LENGTH=523
TR35795|c0_g2_i1	0	0	0	65	39	40	0	0	0	2.38966	1.63445	1.85033	8.87368	0.22528	5.43116e-23	5.4502e-22	NA	NA	NA	NA
TR8872|c0_g2_i1	1	0	0	55	59	31	0.0404381	0	0	2.02202	2.47264	1.434	7.17101	0.237868	6.02783e-23	6.03221e-22	NA	NA	NA	NA
TR22792|c0_g1_i1	7905.71	8171.81	5386.45	30642.2	24744.7	23005.1	319.692	340.286	213.506	1126.53	1037.03	1064.17	2.39084	9.57444	6.0524e-23	6.05471e-22	LOC_Os12g08810.1	protein|VTC2, putative, expressed	AT4G26850.1	| Symbols: VTC2 | mannose-1-phosphate guanylyltransferase (GDP)s;GDP-galactose:mannose-1-phosphate guanylyltransferases;GDP-galactose:glucose-1-phosphate guanylyltransferases;GDP-galactose:myoinositol-1-phosphate guanylyltransferases;glucose-1-phosphate guanylyltransferase | chr4:13499262-13501145 REVERSE LENGTH=442
TR29138|c0_g1_i1	16	19	7	173	152	141	0.647009	0.791188	0.277463	6.36018	6.37018	6.5224	3.98754	2.01107	6.25597e-23	6.25187e-22	LOC_Os04g42650.1	protein|plant protein of unknown function domain containing protein, expressed	AT2G36430.1	| Symbols: | Plant protein of unknown function (DUF247) | chr2:15290211-15291557 FORWARD LENGTH=448
TR34413|c2_g3_i5	962.14	1138.3	724.81	3268.17	3242.64	2809.35	38.9071	47.4005	28.7298	120.151	135.896	129.955	2.25359	6.52948	6.36275e-23	6.35638e-22	LOC_Os05g49590.2	protein|suppressor of phythchrome A, putative, expressed	AT1G53090.1	| Symbols: SPA4 | SPA1-related 4 | chr1:19783748-19786690 FORWARD LENGTH=794
TR23890|c0_g1_i1	43.77	63.65	72.77	357.5	261.21	276.55	1.76997	2.65048	2.88443	13.1431	10.9471	12.7927	2.85699	3.05639	6.67809e-23	6.6645e-22	NA	NA	NA	NA
TR25294|c11_g1_i1	1	1	0	42	39	42	0.0404381	0.0416415	0	1.54409	1.63445	1.94284	6.20158	0.0351085	6.81102e-23	6.79481e-22	NA	NA	NA	NA
TR28354|c0_g1_i2	560.81	673.68	579.23	1807.56	1585.56	1363.26	22.6781	28.053	22.9593	66.4532	66.4494	63.0619	1.92391	5.61653	7.20439e-23	7.17734e-22	LOC_Os08g23780.1	protein|glycosyl transferase 8 domain containing protein, putative, expressed	AT5G47780.1	| Symbols: GAUT4 | galacturonosyltransferase 4 | chr5:19347991-19350517 FORWARD LENGTH=616
TR4397|c0_g1_i1	1	0	0	40	47	35	0.0404381	0	0	1.47056	1.96973	1.61903	6.93945	0.00915895	7.42888e-23	7.39081e-22	NA	NA	NA	NA
TR16384|c0_g1_i1	1439.95	1412	1178	4345.12	3905.03	3582	58.2288	58.7977	46.6931	159.744	163.656	165.697	2.08275	6.90417	7.47459e-23	7.43116e-22	LOC_Os07g39590.1	protein|spotted leaf 11, putative, expressed	AT4G16490.1	| Symbols: | ARM repeat superfamily protein | chr4:9293891-9295530 REVERSE LENGTH=472
TR1190|c0_g1_i1	0	0	0	39.13	46.62	36.25	0	0	0	1.43858	1.9538	1.67686	8.64559	0.00094875	7.52363e-23	7.47736e-22	LOC_Os02g53320.1	protein|universal stress protein domain containing protein, putative, expressed	AT3G53990.1	| Symbols: | Adenine nucleotide alpha hydrolases-like superfamily protein | chr3:19989658-19991019 REVERSE LENGTH=160
TR22759|c0_g1_i1	181.78	278	173	762	756.01	582	7.35083	11.5763	6.85731	28.0142	31.6837	26.9222	2.26448	4.37073	7.55934e-23	7.51026e-22	LOC_Os04g39430.1	protein|cytochrome P450, putative, expressed	AT3G50660.1	| Symbols: DWF4, CYP90B1, CLM, SNP2, SAV1, PSC1 | Cytochrome P450 superfamily protein | chr3:18814262-18817168 REVERSE LENGTH=513
TR38616|c0_g2_i1	11	20	8	171	143	122	0.444819	0.832829	0.317101	6.28665	5.993	5.64349	4.00009	1.90812	7.62776e-23	7.57321e-22	LOC_Os01g07130.1	protein|expressed protein	AT2G40390.1	| Symbols: | unknown protein; BEST Arabidopsis thaliana protein match is: unknown protein (TAIR:AT5G64190.1); Has 75 Blast hits to 75 proteins in 11 species: Archae - 0; Bacteria - 0; Metazoa - 0; Fungi - 0; Plants - 74; Viruses - 0; Other Eukaryotes - 1 (source: NCBI BLink). | chr2:16867385-16868961 FORWARD LENGTH=496
TR12296|c1_g1_i1	0	0	0	58	44	32	0	0	0	2.13231	1.844	1.48026	8.76432	0.120464	7.62794e-23	7.57321e-22	NA	NA	NA	NA
TR5496|c0_g1_i1	8	31	0	423	414	385.87	0.323505	1.29089	0	15.5512	17.3504	17.8496	5.50334	3.35292	7.65561e-23	7.59807e-22	NA	NA	NA	NA
TR5790|c0_g1_i1	11	12.96	10	132	128.98	95	0.444819	0.539673	0.396376	4.85285	5.40543	4.39452	3.90175	1.6207	8.02665e-23	7.95268e-22	NA	NA	NA	NA
TR27064|c0_g1_i1	0	1	0	40	51	35	0	0.0416415	0	1.47056	2.13736	1.61903	6.98855	0.0523915	8.36164e-23	8.27891e-22	NA	NA	NA	NA
TR20693|c0_g2_i1	1587.34	871.13	872.27	6918.77	5815.44	4720.23	64.189	36.2751	34.5747	254.362	243.72	218.349	2.88795	7.3324	8.4582e-23	8.37165e-22	LOC_Os02g09460.1	protein|GA16396-PA, putative, expressed	AT1G21065.1	| Symbols: | unknown protein; INVOLVED IN: biological_process unknown; LOCATED IN: chloroplast; EXPRESSED IN: 22 plant structures; EXPRESSED DURING: 13 growth stages; CONTAINS InterPro DOMAIN/s: Uncharacterised protein family UPF0047 (InterPro:IPR001602); Has 3800 Blast hits to 3784 proteins in 1137 species: Archae - 215; Bacteria - 2154; Metazoa - 42; Fungi - 99; Plants - 99; Viruses - 0; Other …
TR39498|c0_g1_i1	490.79	638.07	498	1554.18	1595.28	1278	19.8466	26.5702	19.7395	57.1379	66.8567	59.1179	1.98064	5.50382	8.90666e-23	8.80347e-22	LOC_Os03g31180.1	protein|diacylglycerol kinase 1, putative, expressed	AT5G07920.1	| Symbols: DGK1, ATDGK1 | diacylglycerol kinase1 | chr5:2525197-2528396 REVERSE LENGTH=728
TR17649|c0_g1_i2	505	357	299	1649.02	1529	1316	20.4212	14.866	11.8517	60.6246	64.079	60.8757	2.46591	5.43918	9.06325e-23	8.95212e-22	NA	NA	AT3G49160.1	| Symbols: | pyruvate kinase family protein | chr3:18222132-18224415 REVERSE LENGTH=710
TR15350|c4_g1_i9	183.87	144.27	132.03	582.94	617.58	459.35	7.43535	6.00761	5.23336	21.4312	25.8822	21.2487	2.36904	4.01466	9.09758e-23	8.98296e-22	LOC_Os03g16090.2	protein|LIM domain-containing protein, putative, expressed	AT2G39830.1	| Symbols: DAR2 | DA1-related protein 2 | chr2:16619950-16623658 REVERSE LENGTH=528
TR42495|c3_g2_i4	4	8	11	100	134	96	0.161752	0.333132	0.436014	3.6764	5.61582	4.44078	4.36632	1.49163	9.14244e-23	9.02419e-22	NA	NA	NA	NA
TR35413|c0_g2_i1	40.31	120.21	35.32	656.47	555.95	598.59	1.63006	5.00572	1.4	24.1345	23.2994	27.6897	3.76271	3.99616	9.66585e-23	9.53756e-22	LOC_Os04g53760.2	protein|kinesin motor domain containing protein, putative, expressed	AT4G21270.1	| Symbols: ATK1, KATA, KATAP | kinesin 1 | chr4:11329579-11333884 REVERSE LENGTH=793
TR17764|c0_g1_i1	31111	28137.2	19347.8	108968	99116.5	90385.1	1258.07	1171.67	766.899	4006.12	4153.88	4181.04	2.44618	11.4985	9.70881e-23	9.57669e-22	LOC_Os07g05820.2	protein|hydroxyacid oxidase 1, putative, expressed	AT3G14420.1	| Symbols: | Aldolase-type TIM barrel family protein | chr3:4821804-4823899 FORWARD LENGTH=367
TR14470|c0_g1_i1	8	12	9	113	110	119	0.323505	0.499698	0.356739	4.15434	4.61	5.50472	4.09137	1.56748	9.72024e-23	9.58469e-22	LOC_Os04g40080.1	protein|leucine rich repeat containing protein, expressed	AT3G11330.1	| Symbols: PIRL9 | plant intracellular ras group-related LRR 9 | chr3:3552330-3554695 REVERSE LENGTH=499
TR36017|c0_g3_i1	0	5	3	74.93	205.04	223.12	0	0.208207	0.118913	2.75473	8.59304	10.3211	6.4967	2.08398	9.82422e-23	9.67732e-22	LOC_Os09g32948.1	protein|OsMADS8 - MADS-box family gene with MIKCc type-box, expressed	AT3G02310.1	| Symbols: SEP2, AGL4 | K-box region and MADS-box transcription factor family protein | chr3:464554-466687 REVERSE LENGTH=250
TR41533|c1_g1_i3	0	0	0	48.54	41	32	0	0	0	1.78453	1.71827	1.48026	8.63044	-0.0110805	9.91779e-23	9.76284e-22	NA	NA	NA	NA
TR17749|c0_g1_i1	129	60	60	657	585	441	5.21651	2.49849	2.37826	24.154	24.5168	20.3998	3.25001	3.91606	1.02431e-22	1.00796e-21	ChrUn.fgenesh.mRNA.94	protein|expressed protein	AT2G47880.1	| Symbols: | Glutaredoxin family protein | chr2:19605124-19605432 FORWARD LENGTH=102
TR42458|c3_g3_i2	226.05	314.26	305.48	787.16	890.38	661.87	9.14102	13.0862	12.1085	28.9392	37.315	30.6169	2.00992	4.57706	1.1288e-22	1.10928e-21	LOC_Os07g16990.1	protein|retrotransposon protein, putative, Ty1-copia subclass, expressed	AT4G23160.1	| Symbols: CRK8 | cysteine-rich RLK (RECEPTOR-like protein kinase) 8 | chr4:12129485-12134086 FORWARD LENGTH=1262
TR41693|c0_g1_i1	1	0	0	49.01	40	32	0.0404381	0	0	1.80181	1.67636	1.48026	6.92	-0.00745061	1.1874e-22	1.16528e-21	NA	NA	NA	NA
TR12318|c0_g1_i3	0	0	0	42	48	32	0	0	0	1.54409	2.01164	1.48026	8.63847	-0.00395448	1.27104e-22	1.24428e-21	NA	NA	NA	NA
TR3450|c0_g1_i1	149	184.13	149.95	491	528	481	6.02527	7.66744	5.94366	18.0511	22.128	22.2502	2.17786	3.91272	1.30152e-22	1.27209e-21	NA	NA	NA	NA
TR22774|c0_g1_i1	76.01	143.02	83.01	489.07	444.08	371.04	3.0737	5.95556	3.29032	17.9802	18.611	17.1636	2.64904	3.62365	1.3263e-22	1.29544e-21	LOC_Os01g32330.1	protein|heavy metal-associated domain containing protein, expressed	AT1G22990.1	| Symbols: HIPP22 | Heavy metal transport/detoxification superfamily protein | chr1:8139221-8140045 FORWARD LENGTH=152
TR15325|c2_g2_i1	122.63	180.95	119.63	547.95	510.18	410.05	4.95892	7.53502	4.74185	20.1449	21.3812	18.9681	2.32769	3.84323	1.38534e-22	1.35128e-21	LOC_Os08g42840.1	protein|leucine rich repeat protein, putative, expressed	AT2G34930.1	| Symbols: | disease resistance family protein / LRR family protein | chr2:14737169-14739886 REVERSE LENGTH=905
TR22516|c4_g4_i4	44.69	20.36	30.43	259.16	248.56	220.4	1.80718	0.84782	1.20617	9.52777	10.4169	10.1953	3.44559	2.69813	1.38737e-22	1.3528e-21	NA	NA	NA	NA
TR12306|c0_g1_i1	90.72	96.55	75.47	464.19	314.26	352.79	3.66854	4.02048	2.99145	17.0655	13.1703	16.3194	2.63589	3.4242	1.46189e-22	1.42451e-21	LOC_Os10g41749.2	protein|crcB-like protein, expressed	AT2G41705.1	| Symbols: | camphor resistance CrcB family protein | chr2:17398083-17399910 FORWARD LENGTH=461
TR39289|c0_g1_i1	183.83	174.49	166.76	711.42	528.55	454.71	7.43373	7.26602	6.60997	26.1547	22.151	21.034	2.21031	4.06547	1.50954e-22	1.46945e-21	LOC_Os01g11710.1	protein|GDSL-like lipase/acylhydrolase, putative, expressed	AT1G28600.1	| Symbols: | GDSL-like Lipase/Acylhydrolase superfamily protein | chr1:10051228-10053073 REVERSE LENGTH=393
TR22688|c0_g1_i1	119	263	161	716	800.58	838	4.81213	10.9517	6.38166	26.3231	33.5516	38.7643	2.68298	4.49266	1.51322e-22	1.47254e-21	LOC_Os04g53300.1	protein|polyphenol oxidase, putative, expressed	NA	NA
TR34453|c0_g2_i1	118.17	282.53	99	1083.39	1115.61	1012.91	4.77857	11.765	3.92413	39.8298	46.7542	46.8553	3.23466	4.86611	1.56131e-22	1.51758e-21	NA	NA	NA	NA
TR15718|c0_g2_i2	474	561	423.18	1436.12	1430	1175.95	19.1676	23.3609	16.7739	52.7976	59.93	54.3972	2.00325	5.36816	1.5649e-22	1.52027e-21	LOC_Os06g47000.1	protein|external NADH-ubiquinone oxidoreductase 1, mitochondrial precursor, putative, expressed	AT4G05020.2	| Symbols: NDB2 | NAD(P)H dehydrogenase B2 | chr4:2572752-2576222 FORWARD LENGTH=619
TR18983|c0_g1_i1	0	0	0	44	42	57	0	0	0	1.61762	1.76018	2.63671	8.89405	0.236402	1.62963e-22	1.58262e-21	NA	NA	NA	NA
TR30799|c0_g1_i1	38	90	43	334	436	346	1.53665	3.74773	1.70442	12.2792	18.2724	16.0053	3.2572	3.33731	1.66379e-22	1.61471e-21	LOC_Os06g11210.1	protein|12-oxophytodienoate reductase, putative, expressed	AT1G76690.1	| Symbols: OPR2, ATOPR2 | 12-oxophytodienoate reductase 2 | chr1:28778976-28780355 FORWARD LENGTH=374
TR32703|c0_g2_i1	0	0	0	44.5	43.61	63.34	0	0	0	1.636	1.82766	2.92999	8.98177	0.320759	1.73642e-22	1.68407e-21	NA	NA	NA	NA
TR6852|c0_g1_i3	22	49	26	273	212	223	0.889637	2.04043	1.03058	10.0366	8.88473	10.3156	3.40988	2.66062	1.77695e-22	1.72222e-21	LOC_Os01g53294.1	protein|respiratory burst oxidase protein B, putative, expressed	AT1G19230.2	| Symbols: | Riboflavin synthase-like superfamily protein | chr1:6644189-6649149 FORWARD LENGTH=934
TR23375|c0_g1_i1	1072.84	870.92	640	3472.76	3401	2866.28	43.3836	36.2664	25.3681	127.673	142.533	132.589	2.43124	6.56169	1.88614e-22	1.82622e-21	LOC_Os11g25780.1	protein|PB1 domain containing protein, expressed	AT1G70640.1	| Symbols: | octicosapeptide/Phox/Bem1p (PB1) domain-containing protein | chr1:26636255-26636887 FORWARD LENGTH=174
TR41022|c0_g2_i1	0	0	3	43	63.04	49	0	0	0.118913	1.58085	2.64195	2.26665	6.04681	0.361941	2.07529e-22	2.00533e-21	NA	NA	NA	NA
TR2349|c0_g3_i1	13	14.12	13.74	181.18	114.17	123.05	0.525695	0.587977	0.544621	6.66091	4.78476	5.69206	3.87348	1.85735	2.12108e-22	2.04821e-21	NA	NA	AT4G15802.1	| Symbols: HSBP, AtHSBP | heat shock factor binding protein | chr4:8986864-8988339 REVERSE LENGTH=86
TR14874|c0_g2_i1	1	4	0	70	53	47	0.0404381	0.166566	0	2.57348	2.22118	2.17413	5.49957	0.493066	2.13095e-22	2.05705e-21	NA	NA	AT5G48770.1	| Symbols: | Disease resistance protein (TIR-NBS-LRR class) family | chr5:19773277-19777242 REVERSE LENGTH=1190
TR6061|c6_g1_i4	137.76	130.53	102.45	513.07	489.99	359.06	5.57075	5.43546	4.06088	18.8625	20.535	16.6094	2.39499	3.72052	2.14582e-22	2.06942e-21	LOC_Os12g03260.1	protein|MATE efflux family protein, putative, expressed	AT5G17700.1	| Symbols: | MATE efflux family protein | chr5:5831025-5833415 REVERSE LENGTH=497
TR35808|c0_g3_i1	0	0	0	39.17	47.9	33.31	0	0	0	1.44005	2.00745	1.54086	8.62266	-0.0201515	2.21411e-22	2.13447e-21	NA	NA	NA	NA
TR10198|c0_g1_i1	3	4.44	2	61	66	59	0.121314	0.184888	0.0792753	2.24261	2.766	2.72923	4.77911	0.65314	2.21703e-22	2.1363e-21	NA	NA	NA	NA
TR29203|c0_g1_i1	1249	1825	1349	4341	4461.39	4130.04	50.5071	75.9957	53.4712	159.593	186.973	191.048	2.09577	7.03592	2.30777e-22	2.22032e-21	LOC_Os01g03530.1	protein|multicopper oxidase domain containing protein, expressed	AT1G23010.1	| Symbols: LPR1 | Cupredoxin superfamily protein | chr1:8147353-8149580 FORWARD LENGTH=581
TR36523|c1_g1_i1	44	9	2	1349	1090	984.94	1.77927	0.374773	0.0792753	49.5947	45.6809	45.5615	6.41198	4.81851	2.4521e-22	2.35527e-21	LOC_Os07g37690.1	protein|UDP-glucoronosyl and UDP-glucosyl transferase domain containing protein, expressed	AT3G21760.1	| Symbols: HYR1 | UDP-Glycosyltransferase superfamily protein | chr3:7667099-7668556 FORWARD LENGTH=485
TR13017|c0_g1_i1	66	45	41	385	272	258	2.66891	1.87387	1.62514	14.1542	11.3993	11.9346	3.09934	3.05354	2.48519e-22	2.38547e-21	LOC_Os01g58022.1	protein|NADPH-dependent oxidoreductase, putative, expressed	ATCG00430.1	| Symbols: PSBG | photosystem II reaction center protein G | chrC:49257-49934 REVERSE LENGTH=225
TR31569|c0_g1_i1	182	145	103	653	571.96	538	7.35973	6.03801	4.08268	24.0069	23.9703	24.8869	2.55411	4.07793	2.51414e-22	2.41166e-21	NA	NA	NA	NA
TR14578|c0_g1_i2	601	1094	705	2619	3103.89	2700	24.3033	45.5558	27.9445	96.285	130.081	124.897	2.36606	6.3715	2.61215e-22	2.50318e-21	NA	NA	AT2G46240.1	| Symbols: BAG6, ATBAG6 | BCL-2-associated athanogene 6 | chr2:18986586-18989827 FORWARD LENGTH=1043
TR27101|c0_g2_i1	0	0	0	50	54	29	0	0	0	1.8382	2.26309	1.34149	8.75271	0.109653	2.72384e-22	2.60503e-21	NA	NA	NA	NA
TR41509|c0_g1_i3	32	13	11	293.99	211	185	1.29402	0.541339	0.436014	10.8083	8.84282	8.55775	4.10978	2.56182	2.72861e-22	2.60874e-21	NA	NA	NA	NA
TR18265|c0_g2_i1	23341.1	20514.6	15391.2	76525.8	67388	65637.9	943.869	854.259	610.07	2813.4	2824.17	3036.29	2.34673	11.0065	2.75576e-22	2.63382e-21	LOC_Os08g44680.1	protein|photosystem I reaction center subunit II, chloroplast precursor, putative, expressed	AT1G03130.1	| Symbols: PSAD-2 | photosystem I subunit D-2 | chr1:753528-754142 REVERSE LENGTH=204
TR12384|c0_g1_i3	2	3	1	170	59	91	0.0808761	0.124924	0.0396376	6.24989	2.47264	4.20949	6.15811	1.38254	2.88243e-22	2.75215e-21	NA	NA	NA	NA
TR3922|c7_g1_i3	933.35	1533.07	865.95	3861.33	4513.73	3972.73	37.7429	63.8393	34.3242	141.958	189.166	183.771	2.43884	6.91206	3.08406e-22	2.94176e-21	LOC_Os02g51910.1	protein|cytokinin-O-glucosyltransferase 2, putative, expressed	AT1G22340.1	| Symbols: AtUGT85A7, UGT85A7 | UDP-glucosyl transferase 85A7 | chr1:7890464-7892090 REVERSE LENGTH=487
TR39502|c0_g1_i1	4243.1	3852	3261.99	12547.7	11614.7	10859.5	171.583	160.403	129.298	461.303	486.76	502.34	2.15285	8.45895	3.10618e-22	2.9609e-21	LOC_Os06g03660.2	protein|peroxisomal biogenesis factor 11, putative, expressed	AT2G45740.1	| Symbols: PEX11D | peroxin 11D | chr2:18839865-18841102 FORWARD LENGTH=236
TR16482|c0_g5_i11	9.69	6.71	7.43	96.75	107.89	89.27	0.391845	0.279414	0.294508	3.55692	4.52157	4.12946	4.13439	1.33902	3.17883e-22	3.02816e-21	LOC_Os10g33720.3	protein|methyltransferase, putative, expressed	AT4G14360.1	| Symbols: | S-adenosyl-L-methionine-dependent methyltransferases superfamily protein | chr4:8267869-8270191 REVERSE LENGTH=608
TR30354|c0_g1_i1	22.1	1.31	2.67	374.16	295.17	288.41	0.893681	0.0545503	0.105832	13.7556	12.3703	13.3413	5.65807	2.9905	3.2222e-22	3.06645e-21	LOC_Os10g39130.2	protein|OsMADS56 - MADS-box family gene with MIKCc type-box, expressed	AT2G45660.1	| Symbols: AGL20, SOC1, ATSOC1 | AGAMOUS-like 20 | chr2:18807799-18810193 REVERSE LENGTH=214
TR24397|c0_g1_i1	0	3	0	56	47	72	0	0.124924	0	2.05879	1.96973	3.33059	6.23631	0.542956	3.24419e-22	3.08534e-21	LOC_Os03g18850.1	protein|pathogenesis-related Bet v I family protein, putative, expressed	NA	NA
TR26099|c0_g1_i3	142.93	111.78	24.06	1922.01	1547.01	1473.53	5.77981	4.65468	0.953681	70.6609	64.8338	68.1627	4.64395	5.3916	3.26333e-22	3.1015e-21	LOC_Os04g47420.1	protein|transmembrane amino acid transporter protein, putative, expressed	AT1G47670.1	| Symbols: | Transmembrane amino acid transporter family protein | chr1:17536834-17539486 REVERSE LENGTH=519
TR26407|c0_g3_i1	180.79	259.19	171.47	760.91	594.81	622.71	7.3108	10.7931	6.79666	27.9741	24.9279	28.8054	2.23385	4.29716	3.27359e-22	3.11024e-21	LOC_Os06g48510.1	protein|choline monooxygenase, chloroplast precursor, putative, expressed	AT4G29890.1	| Symbols: | choline monooxygenase, putative (CMO-like) | chr4:14608868-14610905 FORWARD LENGTH=422
TR25728|c0_g1_i1	718.61	640	469.71	2617.64	1937.05	1931.08	29.0592	26.6505	18.6182	96.235	81.18	89.3282	2.34531	5.98646	3.31554e-22	3.14699e-21	LOC_Os08g06630.3	protein|RNA polymerase sigma factor, putative, expressed	AT1G64860.1	| Symbols: SIGA, SIG1, SIG2, SIGB, RPOD1 | sigma factor A | chr1:24098497-24100746 FORWARD LENGTH=502
TR21006|c0_g1_i1	1890.23	2258.8	1415.03	6282.45	7284.51	5520.81	76.4372	94.0597	56.0884	230.968	305.287	255.382	2.30867	7.55294	3.48719e-22	3.30774e-21	LOC_Os05g27960.1	protein|hydrolase, acting on glycosyl bonds, putative, expressed	AT3G11040.1	| Symbols: | Glycosyl hydrolase family 85 | chr3:3460143-3463312 FORWARD LENGTH=701
TR8148|c0_g1_i1	204	249	199	655	610	558	8.24937	10.3687	7.88789	24.0804	25.5645	25.812	2.02089	4.21897	3.48954e-22	3.30888e-21	LOC_Os09g38510.1	protein|purine permease, putative, expressed	AT2G24220.1	| Symbols: ATPUP5, PUP5 | purine permease 5 | chr2:10300603-10301688 FORWARD LENGTH=361
TR26956|c0_g1_i1	0	0	0	49	34	38	0	0	0	1.80144	1.42491	1.75781	8.63236	-0.0115825	3.61486e-22	3.42322e-21	NA	NA	NA	NA
TR28828|c0_g1_i1	200	399	159	1294.26	1515.02	1092.99	8.08761	16.6149	6.30238	47.5822	63.4931	50.5597	2.90299	5.17519	3.67609e-22	3.47893e-21	LOC_Os11g02750.1	protein|DUF567 domain containing protein, putative, expressed	AT2G38640.1	| Symbols: | Protein of unknown function (DUF567) | chr2:16157725-16158474 REVERSE LENGTH=196
TR42014|c0_g2_i1	0	0	0	43	41	31	0	0	0	1.58085	1.71827	1.434	8.55331	-0.0859862	3.72962e-22	3.52843e-21	NA	NA	NA	NA
TR19072|c0_g1_i1	10	16	6	126	135	115	0.404381	0.666263	0.237826	4.63227	5.65773	5.31969	4.07509	1.69778	3.7798e-22	3.57474e-21	LOC_Os07g39710.1	protein|NADH dehydrogenase iron-sulfur protein 4, mitochondrial precursor, putative, expressed	AT5G67590.1	| Symbols: FRO1 | NADH-ubiquinone oxidoreductase-related | chr5:26958073-26959356 FORWARD LENGTH=154
TR34161|c0_g2_i10	0	3.04	4.06	70.21	52.1	65.96	0	0.12659	0.160929	2.5812	2.18346	3.05119	5.20063	0.657929	3.88203e-22	3.67022e-21	NA	NA	NA	NA
TR4085|c0_g1_i3	3.47	1.88	0	58.27	86.97	48.9	0.14032	0.0782859	0	2.14224	3.64483	2.26202	5.59218	0.682139	3.92241e-22	3.70719e-21	LOC_Os01g14040.1	protein|D-tyrosyl-tRNA, putative, expressed	AT4G18460.1	| Symbols: | D-Tyr-tRNA(Tyr) deacylase family protein | chr4:10195763-10196679 REVERSE LENGTH=153
TR29011|c0_g1_i1	124	422.27	100	2875.2	2971.17	2824	5.01432	17.5839	3.96376	105.704	124.519	130.633	4.30617	6.22784	4.10764e-22	3.87466e-21	ChrUn.fgenesh.mRNA.94	protein|expressed protein	AT4G15680.1	| Symbols: | Thioredoxin superfamily protein | chr4:8931813-8932121 FORWARD LENGTH=102
TR22501|c0_g1_i4	375.98	368.9	287.37	1205.3	969.5	866.55	15.2039	15.3615	11.3907	44.3117	40.6309	40.085	2.08073	4.93856	4.2669e-22	4.01833e-21	LOC_Os05g27920.1	protein|phox domain-containing protein, putative, expressed	AT5G07120.1	| Symbols: SNX2b | sorting nexin 2B | chr5:2207065-2209355 REVERSE LENGTH=572
TR39074|c0_g1_i1	87.77	110.06	67.45	434.86	340.85	363.82	3.54925	4.58306	2.67356	15.9872	14.2847	16.8296	2.63727	3.43792	4.3404e-22	4.08489e-21	LOC_Os06g42020.1	protein|CSLA9 - cellulose synthase-like family A, expressed	AT5G03760.1	| Symbols: ATCSLA09, CSLA09, ATCSLA9, CSLA9, RAT4 | Nucleotide-diphospho-sugar transferases superfamily protein | chr5:985910-990087 REVERSE LENGTH=533
TR31378|c0_g2_i1	0	0	0	55	49	28	0	0	0	2.02202	2.05355	1.29523	8.73854	0.0968821	4.49623e-22	4.22843e-21	NA	NA	NA	NA
TR22823|c0_g1_i1	56284.4	51605.6	35438.3	189025	171705	165730	2276.03	2148.93	1404.69	6949.33	7196.02	7666.36	2.40191	12.3274	4.53909e-22	4.26634e-21	LOC_Os08g10020.2	protein|photosystem II 10 kDa polypeptide, chloroplast precursor, putative, expressed	AT1G79040.1	| Symbols: PSBR | photosystem II subunit R | chr1:29736085-29736781 FORWARD LENGTH=140
TR33217|c0_g1_i1	16	28	7	230	205	152	0.647009	1.16596	0.277463	8.45573	8.59136	7.03124	4.03682	2.33179	4.59609e-22	4.3171e-21	LOC_Os11g25780.1	protein|PB1 domain containing protein, expressed	AT3G48240.1	| Symbols: | Octicosapeptide/Phox/Bem1p family protein | chr3:17867381-17868007 FORWARD LENGTH=180
TR42469|c3_g2_i10	0	0	0	56.58	36.97	33	0	0	0	2.08011	1.54938	1.52652	8.68528	0.0429439	4.60526e-22	4.32431e-21	NA	NA	NA	NA
TR12338|c1_g1_i1	1.65	0	0	52.58	33.78	38.12	0.0667228	0	0	1.93305	1.41569	1.76336	6.42845	0.0418869	4.65236e-22	4.3657e-21	NA	NA	NA	NA
TR12350|c0_g1_i1	4943.23	5196.04	3455	17682.2	15788.2	12963	199.895	216.371	136.948	650.069	661.667	599.644	2.29242	8.83241	4.65395e-22	4.36577e-21	LOC_Os07g08970.1	protein|uncharacterized protein ycf45, putative, expressed	AT3G10420.2	| Symbols: SPD1 | P-loop containing nucleoside triphosphate hydrolases superfamily protein | chr3:3239307-3242274 FORWARD LENGTH=684
TR35899|c1_g1_i1	395	504.69	426	1174.24	1207.74	935	15.973	21.016	16.8856	43.1698	50.6153	43.2514	1.85855	5.11113	5.0303e-22	4.70661e-21	LOC_Os03g49170.3	protein|zinc finger family protein, putative, expressed	AT2G41900.1	| Symbols: | CCCH-type zinc finger protein with ARM repeat domain | chr2:17491352-17493502 FORWARD LENGTH=716
TR2380|c0_g1_i1	948.09	956	569	3553	2964.84	2912	38.3389	39.8092	22.5538	130.623	124.254	134.704	2.45465	6.51337	5.2902e-22	4.9386e-21	LOC_Os01g50490.1	protein|cytochrome P450, putative, expressed	AT4G12330.1	| Symbols: CYP706A7 | cytochrome P450, family 706, subfamily A, polypeptide 7 | chr4:7317776-7319658 REVERSE LENGTH=518
TR38997|c0_g3_i1	38.54	129.15	48.82	657.73	502.77	594.62	1.55848	5.37799	1.93511	24.1808	21.0706	27.506	3.57929	3.96543	5.4503e-22	5.07986e-21	NA	NA	NA	NA
TR31801|c0_g1_i1	518.24	514.66	292	1934.05	1705.97	1521.38	20.9566	21.4312	11.5742	71.1035	71.4956	70.3762	2.48115	5.63652	5.49442e-22	5.11768e-21	LOC_Os02g33020.1	protein|SOUL heme-binding protein, putative, expressed	AT3G10130.1	| Symbols: | SOUL heme-binding family protein | chr3:3131122-3133158 REVERSE LENGTH=309
TR22496|c1_g2_i1	375.4	520.13	425.57	1191.68	1115.84	1080.64	15.1804	21.659	16.8686	43.811	46.7638	49.9884	1.90497	5.14041	5.56639e-22	5.18138e-21	LOC_Os04g26910.1	protein|oxidoreductase, aldo/keto reductase family protein, putative, expressed	AT1G60710.1	| Symbols: ATB2 | NAD(P)-linked oxidoreductase superfamily protein | chr1:22355073-22356627 REVERSE LENGTH=345
TR9950|c0_g1_i1	6	9	10	119	102	78	0.242628	0.374773	0.396376	4.37492	4.27473	3.60813	4.08924	1.35459	5.73057e-22	5.33249e-21	NA	NA	NA	NA
TR6839|c0_g2_i1	3.98	1	2	94.63	63.81	50.61	0.160944	0.0416415	0.0792753	3.47898	2.67422	2.34112	5.33181	0.785523	6.09511e-22	5.66806e-21	LOC_Os04g43200.1	protein|caleosin related protein, putative, expressed	AT2G33380.1	| Symbols: RD20, CLO-3 | Caleosin-related family protein | chr2:14144984-14146374 REVERSE LENGTH=236
TR15149|c0_g1_i3	932.47	1771.22	933.67	5147.36	4752.62	4343	37.7073	73.7562	37.0085	189.238	199.178	200.899	2.51533	7.09924	6.31471e-22	5.86473e-21	LOC_Os01g18800.1	protein|CAMK_KIN1/SNF1/Nim1_like.9 - CAMK includes calcium/calmodulin depedent protein kinases, expressed	AT3G17510.1	| Symbols: CIPK1, SnRK3.16 | CBL-interacting protein kinase 1 | chr3:5989309-5992627 REVERSE LENGTH=444
TR23573|c0_g1_i1	259.31	291.18	333.14	773.84	782.57	709.76	10.486	12.1252	13.2049	28.4495	32.7968	32.8322	1.90371	4.55973	6.33285e-22	5.87969e-21	LOC_Os06g38294.1	protein|peptide transporter PTR2, putative, expressed	AT1G69850.1	| Symbols: ATNRT1:2, NTL1, NRT1:2 | nitrate transporter 1:2 | chr1:26296945-26300407 REVERSE LENGTH=585
TR34157|c2_g1_i1	0	0	0	37	40	36.26	0	0	0	1.36027	1.67636	1.67732	8.54208	-0.0997359	6.71338e-22	6.221e-21	LOC_Os01g20720.1	protein|CC-NBS-LRR, putative, expressed	NA	NA
TR21837|c1_g1_i4	23.58	13.8	12.26	180.41	152.84	145.57	0.95353	0.574652	0.485957	6.6326	6.40538	6.7338	3.77981	2.0646	6.73121e-22	6.23554e-21	NA	NA	NA	NA
TR12331|c7_g1_i2	3.57	3.27	7.76	83.79	74.77	63	0.144364	0.136168	0.307588	3.08046	3.13354	2.91426	4.42088	0.911149	6.74808e-22	6.24916e-21	NA	NA	NA	NA
TR30039|c1_g1_i1	122	268.01	142	718	831.59	728.98	4.93344	11.1603	5.62854	26.3966	34.8512	33.7213	2.65395	4.44047	6.78914e-22	6.28517e-21	NA	NA	NA	NA
TR18392|c0_g1_i1	749.09	933	621.07	2434	2298.01	2129	30.2918	38.8515	24.6177	89.4837	96.3075	98.4836	2.1111	6.11508	6.89595e-22	6.38201e-21	LOC_Os04g51240.1	protein|EF hand family protein, putative, expressed	AT1G64850.1	| Symbols: | Calcium-binding EF hand family protein | chr1:24096548-24097574 REVERSE LENGTH=162
TR15357|c1_g1_i1	153.89	170.71	149.91	523.56	484.95	400.87	6.22301	7.10861	5.94208	19.2482	20.3238	18.5435	2.10094	3.82651	6.91486e-22	6.39746e-21	LOC_Os08g41880.1	protein|nucleotide pyrophosphatase/phosphodiesterase, putative, expressed	AT5G50400.1	| Symbols: ATPAP27, PAP27 | purple acid phosphatase 27 | chr5:20523575-20526231 REVERSE LENGTH=611
TR16122|c0_g1_i1	43	39	39	209.01	256	203.63	1.73884	1.62402	1.54587	7.68405	10.7287	9.41954	2.99822	2.62265	6.97596e-22	6.45193e-21	LOC_Os03g40100.1	protein|ACT domain containing protein, expressed	AT5G65890.1	| Symbols: ACR1 | ACT domain repeat 1 | chr5:26355701-26357721 FORWARD LENGTH=477
TR10005|c0_g1_i4	509.89	597.33	449.98	1536.35	1482.21	1211.92	20.619	24.8737	17.8361	56.4824	62.1181	56.0612	1.97223	5.43862	7.06235e-22	6.52974e-21	LOC_Os06g14370.2	protein|caleosin related protein, putative, expressed	AT1G70670.1	| Symbols: | Caleosin-related family protein | chr1:26644830-26645970 FORWARD LENGTH=195
TR4260|c0_g1_i1	441.98	618.39	513	1430.7	1397.91	1261.66	17.8728	25.7507	20.3341	52.5983	58.5851	58.362	1.92304	5.40603	7.36584e-22	6.80382e-21	LOC_Os02g57410.10	protein|OTU-like cysteine protease family protein, putative, expressed	AT5G04250.1	| Symbols: | Cysteine proteinases superfamily protein | chr5:1176397-1178492 FORWARD LENGTH=345
TR1444|c0_g1_i1	1777.67	1400	1194.01	5856.03	4799.95	4384.4	71.8855	58.298	47.3277	215.291	201.162	202.814	2.29845	7.20737	7.5801e-22	6.99056e-21	LOC_Os02g58310.3	protein|expressed protein	AT3G19900.1	| Symbols: | unknown protein; FUNCTIONS IN: molecular_function unknown; INVOLVED IN: biological_process unknown; LOCATED IN: chloroplast; EXPRESSED IN: 23 plant structures; EXPRESSED DURING: 13 growth stages; CONTAINS InterPro DOMAIN/s: Protein of unknown function DUF3067 (InterPro:IPR021420); Has 276 Blast hits to 276 proteins in 83 species: Archae - 0; Bacteria - 112; Metazoa - 0; Fungi - 2; Pl…
TR18935|c0_g2_i6	62.6	56.22	43.54	347.06	265.08	234.43	2.53142	2.34108	1.72582	12.7593	11.1093	10.8443	2.89823	2.96378	7.62621e-22	7.02636e-21	NA	NA	NA	NA
TR29548|c0_g1_i1	1662	3069.82	2317	8075.48	7882.05	6582.11	67.2081	127.832	91.8404	296.887	330.33	304.476	2.22571	7.80573	7.97544e-22	7.34345e-21	LOC_Os05g41900.2	protein|translation initiation factor SUI1, putative, expressed	AT1G54290.1	| Symbols: | Translation initiation factor SUI1 family protein | chr1:20268710-20269390 REVERSE LENGTH=113
TR30169|c0_g2_i3	0	0	0	39	42	55.02	0	0	0	1.4338	1.76018	2.54512	8.82409	0.167343	8.79943e-22	8.08927e-21	NA	NA	NA	NA
TR16571|c7_g2_i4	2	1	0	40	55	39	0.0808761	0.0416415	0	1.47056	2.305	1.80407	5.82075	0.15755	8.94554e-22	8.22097e-21	NA	NA	NA	NA
TR33632|c0_g1_i2	0	0	0	42.27	77.33	38	0	0	0	1.55402	3.24083	1.75781	9.00654	0.354903	8.96153e-22	8.23043e-21	LOC_Os01g01510.1	protein|sas10/Utp3 family protein, expressed	AT2G43650.1	| Symbols: EMB2777 | Sas10/U3 ribonucleoprotein (Utp) family protein | chr2:18099430-18103147 FORWARD LENGTH=654
TR8856|c0_g1_i1	383.02	365	242.32	1236.84	1107.78	942.9	15.4886	15.1991	9.60499	45.4712	46.426	43.6168	2.25003	5.02153	9.38068e-22	8.60992e-21	LOC_Os05g38570.1	protein|riboflavin biosynthesis protein ribAB, chloroplast precursor, putative, expressed	AT5G59750.2	| Symbols: | DHBP synthase RibB-like alpha/beta domain;GTP cyclohydrolase II | chr5:24073397-24075411 FORWARD LENGTH=543
TR42496|c1_g1_i4	78.77	55.23	91.99	422.14	300.67	387.71	3.18531	2.29986	3.64627	15.5196	12.6008	17.9347	2.83836	3.38037	9.47132e-22	8.69036e-21	NA	NA	NA	NA
TR39662|c2_g1_i1	321.24	353.56	309.13	916.04	838.2	714.49	12.9903	14.7228	12.2532	33.6773	35.1282	33.051	1.85852	4.68582	9.47583e-22	8.69174e-21	LOC_Os03g49630.1	protein|expressed protein	NA	NA
TR28369|c0_g1_i1	0	0	1	38.18	36	36	0	0	0.0396376	1.40365	1.50873	1.66529	6.80265	-0.127954	9.54705e-22	8.75429e-21	LOC_Os04g45000.1	protein|short-chain dehydrogenase/reductase, putative, expressed	AT2G24190.2	| Symbols: | NAD(P)-binding Rossmann-fold superfamily protein | chr2:10283740-10284934 REVERSE LENGTH=301
TR6003|c0_g1_i2	16.18	45.52	16.14	310.03	267.05	187.89	0.654288	1.89552	0.639751	11.398	11.1918	8.69144	3.8217	2.72455	9.67304e-22	8.86215e-21	LOC_Os11g24560.1	protein|protein transport protein, putative, expressed	AT1G05520.1	| Symbols: | Sec23/Sec24 protein transport family protein | chr1:1631126-1635703 REVERSE LENGTH=783
TR3930|c9_g1_i4	0	5.24	2	64.17	54.06	64.42	0	0.218201	0.0792753	2.35915	2.26561	2.97995	5.13094	0.61813	1.00596e-21	9.20388e-21	NA	NA	AT5G36930.2	| Symbols: | Disease resistance protein (TIR-NBS-LRR class) family | chr5:14567771-14571916 REVERSE LENGTH=1191
TR30664|c2_g1_i1	32.58	58.66	11.35	387.99	378.78	374.61	1.31747	2.44269	0.449887	14.2641	15.8743	17.3288	4.01052	3.31333	1.03486e-21	9.4563e-21	LOC_Os02g32970.1	protein|hydrolase, alpha/beta fold family protein, putative, expressed	AT2G36290.1	| Symbols: | alpha/beta-Hydrolases superfamily protein | chr2:15208867-15210768 REVERSE LENGTH=364
TR31736|c0_g2_i6	1	1	0	49	62	33	0.0404381	0.0416415	0	1.80144	2.59836	1.52652	6.40819	0.23927	1.03987e-21	9.49906e-21	NA	NA	NA	NA
TR31662|c0_g1_i1	0	2	0	49	34	34	0	0.0832829	0	1.80144	1.42491	1.57278	6.12071	-0.04267	1.05442e-21	9.62892e-21	NA	NA	NA	NA
TR21867|c1_g1_i8	6.03	16.18	13.22	125.03	124.65	121.92	0.243842	0.673759	0.524009	4.59661	5.22397	5.63979	3.93085	1.69311	1.05711e-21	9.64746e-21	LOC_Os07g36780.1	protein|S-domain receptor-like protein kinase, putative, expressed	AT2G19130.1	| Symbols: | S-locus lectin protein kinase family protein | chr2:8293789-8296275 FORWARD LENGTH=828
TR18900|c0_g1_i2	21.26	20.5	12.04	183.11	145.86	141.31	0.859713	0.85365	0.477237	6.73186	6.11286	6.53674	3.64401	2.04707	1.0952e-21	9.99188e-21	LOC_Os09g26700.1	protein|choline/ethanolamine kinase, putative, expressed	AT2G26830.1	| Symbols: emb1187 | Protein kinase superfamily protein | chr2:11443599-11446958 FORWARD LENGTH=374
TR33208|c0_g2_i1	6209.47	5828.74	4040.39	21248.4	18017.6	16853.3	251.099	242.717	160.151	781.176	755.099	779.604	2.3248	9.10545	1.1153e-21	1.01656e-20	LOC_Os04g37619.1	protein|zeaxanthin epoxidase, chloroplast precursor, putative, expressed	AT5G67030.1	| Symbols: ABA1, LOS6, NPQ2, ATABA1, ZEP, IBS3, ATZEP | zeaxanthin epoxidase (ZEP) (ABA1) | chr5:26753745-26757090 REVERSE LENGTH=667
TR1809|c0_g1_i1	122	202.95	91	670	593	560	4.93344	8.45113	3.60702	24.6319	24.8521	25.9046	2.66959	4.11009	1.16806e-21	1.06298e-20	LOC_Os03g49990.1	protein|GRAS family transcription factor domain containing protein, expressed	AT1G14920.1	| Symbols: GAI, RGA2 | GRAS family transcription factor family protein | chr1:5149414-5151015 FORWARD LENGTH=533
TR17746|c0_g1_i1	2607.01	2729.4	2023	8065.35	7183.61	6918	105.422	113.656	80.1869	296.515	301.059	320.014	2.12207	7.80489	1.17115e-21	1.06512e-20	LOC_Os07g09800.1	protein|expressed protein	AT4G23890.1	| Symbols: | unknown protein; FUNCTIONS IN: molecular_function unknown; INVOLVED IN: biological_process unknown; LOCATED IN: chloroplast thylakoid membrane, chloroplast; EXPRESSED IN: 22 plant structures; EXPRESSED DURING: 13 growth stages; CONTAINS InterPro DOMAIN/s: Protein of unknown function DUF3252 (InterPro:IPR021659); Has 287 Blast hits to 287 proteins in 81 species: Archae - 0; Bacteria -…
TR31613|c0_g1_i1	17	56	26	281	269	291	0.687447	2.33192	1.03058	10.3307	11.2735	13.4611	3.64629	2.89965	1.18419e-21	1.0763e-20	LOC_Os12g29400.1	protein|GRAM domain containing protein, expressed	AT5G13200.1	| Symbols: | GRAM domain family protein | chr5:4207081-4208079 FORWARD LENGTH=272
TR28105|c0_g1_i3	3	16.75	14.99	155.77	148.19	122.46	0.121314	0.697494	0.594168	5.72673	6.21051	5.66477	4.15523	1.86886	1.24648e-21	1.13185e-20	NA	NA	NA	NA
TR33033|c0_g1_i1	54	79	52.01	363.99	267	259	2.18366	3.28968	2.06155	13.3817	11.1897	11.9809	2.79749	3.05131	1.25505e-21	1.13927e-20	LOC_Os11g02750.1	protein|DUF567 domain containing protein, putative, expressed	AT2G38640.1	| Symbols: | Protein of unknown function (DUF567) | chr2:16157725-16158474 REVERSE LENGTH=196
TR17614|c1_g1_i1	76.12	93.77	76.61	370	315	273	3.07815	3.90472	3.03664	13.6027	13.2014	12.6285	2.4891	3.20152	1.25658e-21	1.1403e-20	NA	NA	NA	NA
TR25360|c0_g2_i1	0	1	0	89.09	57.91	30.43	0	0.0416415	0	3.27531	2.42696	1.40763	7.44888	0.509074	1.27433e-21	1.15569e-20	LOC_Os01g43700.1	protein|cytochrome P450 72A1, putative, expressed	AT3G14690.1	| Symbols: CYP72A15 | cytochrome P450, family 72, subfamily A, polypeptide 15 | chr3:4937410-4939310 FORWARD LENGTH=512
TR9859|c0_g1_i1	1236.68	1529.85	1117.38	4156.02	3464.78	3393.63	50.0089	63.7052	44.2903	152.792	145.206	156.983	2.03973	6.80974	1.37556e-21	1.24593e-20	LOC_Os02g19510.1	protein|lysine ketoglutarate reductase trans-splicing related 1, putative, expressed	AT1G08040.1	| Symbols: | Protein of unknown function (DUF707) | chr1:2495507-2497973 REVERSE LENGTH=382
TR24677|c0_g2_i1	0	0	0	36.74	42.37	52.7	0	0	0	1.35071	1.77569	2.4378	8.77818	0.122826	1.40453e-21	1.27098e-20	NA	NA	NA	NA
TR30768|c0_g1_i1	93.17	159.53	64.52	499.2	648.43	555.26	3.76761	6.64306	2.55742	18.3526	27.1751	25.6853	2.97048	3.98267	1.44608e-21	1.30775e-20	LOC_Os02g32370.1	protein|inositol hexaphosphate kinase, putative, expressed	AT5G61760.1	| Symbols: ATIPK2BETA, IPK2B, IPK2BETA | inositol polyphosphate kinase 2 beta | chr5:24813916-24814818 REVERSE LENGTH=300
TR22924|c0_g3_i1	1088	1132	833	3313.24	2909.89	2819.89	43.9966	47.1381	33.0181	121.808	121.951	130.443	2.09733	6.51572	1.46223e-21	1.32154e-20	LOC_Os03g31490.1	protein|expressed protein	AT3G26580.1	| Symbols: | Tetratricopeptide repeat (TPR)-like superfamily protein | chr3:9758933-9760349 FORWARD LENGTH=350
TR31711|c2_g3_i1	1.02	0	2.04	62.27	39.9	35.99	0.0412468	0	0.0808608	2.2893	1.67217	1.66483	5.8312	0.189735	1.46572e-21	1.32428e-20	NA	NA	NA	NA
TR15810|c0_g1_i2	4	6	1	70	71	68	0.161752	0.249849	0.0396376	2.57348	2.97555	3.14555	4.73448	0.822753	1.50677e-21	1.36009e-20	NA	NA	NA	NA
TR4056|c0_g1_i1	1060	1429.01	1304.01	3473.52	3696.22	2726.56	42.8643	59.5061	51.6879	127.701	154.905	126.126	1.92155	6.67332	1.55458e-21	1.40281e-20	LOC_Os09g08072.1	protein|glycosyl hydrolases, putative, expressed	AT3G13790.1	| Symbols: ATCWINV1, ATBFRUCT1 | Glycosyl hydrolases family 32 protein | chr3:4533084-4535831 REVERSE LENGTH=584
TR26301|c0_g1_i4	369.03	344.14	256.33	1153.28	953.99	872.88	14.9229	14.3305	10.1603	42.3992	39.9808	40.3778	2.14136	4.90022	1.58419e-21	1.42864e-20	LOC_Os08g15248.1	protein|NADPH-dependent oxidoreductase, putative, expressed	ATCG01250.1	| Symbols: NDHB.2 | NADH-Ubiquinone/plastoquinone (complex I) protein | chrC:141854-143708 FORWARD LENGTH=389
TR9811|c0_g1_i1	5	1	5	95	79	54	0.20219	0.0416415	0.198188	3.49258	3.31082	2.49794	4.83593	0.92583	1.60156e-21	1.44385e-20	LOC_Os03g32270.1	protein|hydrolase, alpha/beta fold family domain containing protein, expressed	AT4G37470.1	| Symbols: | alpha/beta-Hydrolases superfamily protein | chr4:17617045-17618363 REVERSE LENGTH=270
TR30930|c0_g1_i1	1258	1208	975	3681.62	3266.87	2979.1	50.8711	50.3029	38.6467	135.351	136.912	137.808	2.05502	6.65546	1.66176e-21	1.49672e-20	LOC_Os07g12530.1	protein|ABC1 family domain containing protein, putative, expressed	AT5G05200.1	| Symbols: | Protein kinase superfamily protein | chr5:1544206-1547082 REVERSE LENGTH=540
TR24023|c0_g1_i1	2142	2102.11	1810.37	6600.89	5400.51	5060.68	86.6183	87.5349	71.7588	242.675	226.33	234.098	2.02156	7.44142	1.70154e-21	1.5316e-20	LOC_Os01g17240.1	protein|transporter, major facilitator family, putative, expressed	AT2G29650.1	| Symbols: ANTR1, PHT4;1 | phosphate transporter 4;1 | chr2:12673685-12676003 REVERSE LENGTH=512
TR30407|c0_g1_i2	13.83	39.83	25.17	207.01	250.75	170.63	0.559258	1.65858	0.997679	7.61052	10.5087	7.89302	3.5358	2.47151	1.73793e-21	1.56338e-20	LOC_Os04g52830.1	protein|OsFBK15 - F-box domain and kelch repeat containing protein, expressed	AT5G60570.1	| Symbols: | Galactose oxidase/kelch repeat superfamily protein | chr5:24348713-24349894 FORWARD LENGTH=393
TR6227|c0_g1_i1	9	11	15	181	125	91	0.363943	0.458056	0.594564	6.65429	5.23864	4.20949	4.00917	1.75894	1.7647e-21	1.58697e-20	NA	NA	NA	NA
TR1931|c0_g1_i1	274	293	254	755	754	628	11.08	12.2009	10.068	27.7569	31.5995	29.0501	1.9124	4.46829	1.77122e-21	1.59184e-20	LOC_Os05g46250.1	protein|DUF1230 domain containing protein, expressed	AT5G11840.1	| Symbols: | Protein of unknown function (DUF1230) | chr5:3813610-3814805 REVERSE LENGTH=265
TR32621|c1_g1_i1	0	1	0	39	34	41	0	0.0416415	0	1.4338	1.42491	1.89658	6.85718	-0.0772535	1.81713e-21	1.63208e-20	NA	NA	NA	NA
TR21261|c0_g1_i5	99.57	190.09	108.6	519.09	531.04	498.59	4.02642	7.91563	4.30465	19.0838	22.2554	23.0638	2.50988	3.90293	1.84577e-21	1.65679e-20	LOC_Os05g46460.1	protein|hydrolase, alpha/beta fold family domain containing protein, expressed	AT5G53050.2	| Symbols: | alpha/beta-Hydrolases superfamily protein | chr5:21510534-21513432 REVERSE LENGTH=396
TR6049|c0_g1_i1	537.68	1064.42	522.03	2938	3105.43	2693.95	21.7427	44.324	20.692	108.013	130.146	124.617	2.58893	6.38584	1.85227e-21	1.6621e-20	LOC_Os11g06020.1	protein|homeobox domain containing protein, expressed	AT2G35940.1	| Symbols: BLH1, EDA29 | BEL1-like homeodomain 1 | chr2:15089171-15091699 REVERSE LENGTH=680
TR12153|c0_g1_i1	0	0	0	38.37	35.79	44.78	0	0	0	1.41064	1.49993	2.07144	8.62278	-0.0253066	1.86986e-21	1.67736e-20	NA	NA	NA	NA
TR9044|c0_g1_i1	3	3	3	57	76	87	0.121314	0.124924	0.118913	2.09555	3.18509	4.02446	5.10683	0.897341	2.02452e-21	1.81273e-20	NA	NA	NA	NA
TR20604|c0_g2_i1	38.84	227.25	67	1878.48	1729.14	1825.29	1.57061	9.46302	2.65572	69.0605	72.4667	84.4345	4.60153	5.54129	2.05316e-21	1.8378e-20	LOC_Os02g09720.1	protein|multidrug resistance protein, putative, expressed	AT3G28345.1	| Symbols: | ABC transporter family protein | chr3:10593921-10598775 REVERSE LENGTH=1240
TR15317|c2_g8_i1	0	0	0	37.25	36.5	33.19	0	0	0	1.36946	1.52968	1.53531	8.4567	-0.180743	2.18246e-21	1.94871e-20	NA	NA	NA	NA
TR15030|c0_g1_i3	70.87	131.81	162.37	681.9	1128.19	446.26	2.86585	5.48876	6.43596	25.0694	47.2814	20.6432	3.16463	4.33835	2.20519e-21	1.9678e-20	LOC_Os06g49430.2	protein|CGMC_MAPKCMGC_2.11 - CGMC includes CDA, MAPK, GSK3, and CLKC kinases, expressed	AT3G18040.1	| Symbols: MPK9 | MAP kinase 9 | chr3:6174800-6178150 FORWARD LENGTH=510
TR6019|c1_g2_i10	0	0	3	51	40	59	0	0	0.118913	1.87497	1.67636	2.72923	6.01078	0.323361	2.26278e-21	2.01856e-20	NA	NA	NA	NA
TR7815|c2_g1_i1	1894	1487.99	1180	6452.2	5163.73	4902	76.5897	61.9621	46.7724	237.209	216.407	226.757	2.37148	7.33162	2.40088e-21	2.13912e-20	LOC_Os07g05000.1	protein|oxidoreductase, aldo/keto reductase family protein, putative, expressed	AT1G06690.1	| Symbols: | NAD(P)-linked oxidoreductase superfamily protein | chr1:2049742-2052039 REVERSE LENGTH=377
TR13573|c0_g1_i1	187	511	182	1958	2020	1980.02	7.56192	21.2788	7.21405	71.984	84.6564	91.592	3.31929	5.75483	2.42306e-21	2.15821e-20	ChrUn.fgenesh.mRNA.94	protein|expressed protein	AT5G18600.1	| Symbols: | Thioredoxin superfamily protein | chr5:6183466-6183774 REVERSE LENGTH=102
TR22524|c2_g1_i1	92.37	218.04	116.16	756.94	587.77	571.44	3.73526	9.0795	4.60431	27.8282	24.6329	26.4337	2.71412	4.17201	2.46116e-21	2.19013e-20	LOC_Os04g25400.2	protein|uncharacterized protein all1601, putative, expressed	AT1G04620.1	| Symbols: | coenzyme F420 hydrogenase family / dehydrogenase, beta subunit family | chr1:1282869-1286492 REVERSE LENGTH=462
TR35328|c0_g2_i1	22896.4	17788.9	17434.6	72252.6	56709.7	58326.8	925.885	740.755	691.066	2656.3	2376.65	2698.09	2.21159	10.8658	2.48944e-21	2.21461e-20	LOC_Os01g17170.1	protein|magnesium-protoporphyrin IX monomethyl ester cyclase,chloroplast precursor, putative, expressed	AT3G56940.1	| Symbols: CRD1, CHL27, ACSF | dicarboxylate diiron protein, putative (Crd1) | chr3:21076594-21078269 FORWARD LENGTH=409
TR22924|c0_g1_i1	209	273	174	680	697	646	8.45156	11.3681	6.89695	24.9995	29.2106	29.8828	2.16493	4.34601	2.61379e-21	2.3238e-20	NA	NA	NA	NA
TR20934|c0_g1_i1	2	5	6	71	79.99	99	0.0808761	0.208207	0.237826	2.61025	3.35231	4.57955	4.78939	1.09098	2.61679e-21	2.32576e-20	LOC_Os04g17100.1	protein|heavy metal-associated domain containing protein, expressed	AT4G38580.1	| Symbols: ATFP6, HIPP26, FP6 | farnesylated protein 6 | chr4:18034596-18035693 FORWARD LENGTH=153
TR33848|c4_g2_i2	49	22.11	15.84	346.67	271.13	274.1	1.98147	0.920693	0.62786	12.745	11.3628	12.6794	3.85644	2.95923	2.62319e-21	2.33002e-20	NA	NA	AT4G38840.1	| Symbols: | SAUR-like auxin-responsive protein family | chr4:18125174-18125473 REVERSE LENGTH=99
TR16711|c0_g1_i1	168.99	156	50	1160	945	875	6.83363	6.49607	1.98188	42.6463	39.6041	40.4759	3.49685	4.72628	2.64009e-21	2.34287e-20	LOC_Os08g03520.1	protein|retrotransposon protein, putative, Ty1-copia subclass, expressed	NA	NA
TR38459|c0_g2_i1	1273	1312	912	4376	3447.94	3303.72	51.4777	54.6336	36.1495	160.879	144.5	152.824	2.19379	6.7919	2.64445e-21	2.34602e-20	LOC_Os01g68450.1	protein|expressed protein	AT1G65230.1	| Symbols: | Uncharacterized conserved protein (DUF2358) | chr1:24229167-24230764 FORWARD LENGTH=286
TR1925|c0_g1_i1	291	214.19	132	999	1041	925	11.7675	8.91918	5.23217	36.7273	43.6274	42.7888	2.73358	4.80711	2.69215e-21	2.38687e-20	LOC_Os01g10260.1	protein|expressed protein	AT1G79770.1	| Symbols: | Protein of unknown function (DUF1677) | chr1:30014371-30014874 FORWARD LENGTH=167
TR23289|c0_g1_i1	287	404	201	1061	1236	1032.99	11.6057	16.8231	7.96716	39.0066	51.7996	47.7842	2.43836	5.01785	2.75015e-21	2.4368e-20	LOC_Os03g58580.1	protein|nodulin, putative, expressed	AT2G39210.1	| Symbols: | Major facilitator superfamily protein | chr2:16366287-16368231 REVERSE LENGTH=601
TR26685|c0_g1_i1	29	23	11	225	176	173	1.1727	0.957754	0.436014	8.27191	7.376	8.00266	3.69676	2.33139	2.91355e-21	2.57842e-20	LOC_Os09g28630.1	protein|gibberellin receptor, putative, expressed	AT1G19190.1	| Symbols: | alpha/beta-Hydrolases superfamily protein | chr1:6623876-6624832 FORWARD LENGTH=318
TR25192|c0_g2_i1	5	0	3	59.02	61.06	56.13	0.20219	0	0.118913	2.16981	2.55897	2.59647	4.92048	0.571539	2.92647e-21	2.58906e-20	NA	NA	NA	NA
TR3679|c0_g1_i1	102	153	164	451	467	422.98	4.12468	6.37114	6.50057	16.5806	19.5715	19.5663	2.23054	3.73937	2.96272e-21	2.62033e-20	LOC_Os03g63310.1	protein|cytochrome P450 71E1, putative, expressed	AT3G26330.1	| Symbols: CYP71B37 | cytochrome P450, family 71, subfamily B, polypeptide 37 | chr3:9646873-9648536 REVERSE LENGTH=500
TR20596|c2_g1_i1	290	563.73	368	1424	1285.85	1153	11.727	23.4745	14.5866	52.352	53.8888	53.3356	2.20833	5.26453	2.98576e-21	2.6399e-20	LOC_Os05g45880.1	protein|phosphotransferase, putative, expressed	AT1G71697.1	| Symbols: ATCK1, CK, CK1 | choline kinase 1 | chr1:26971537-26973177 FORWARD LENGTH=346
TR40197|c1_g1_i1	390.66	451.96	381	1135.39	1025.22	838.61	15.7975	18.8203	15.1019	41.7415	42.966	38.7925	1.82315	4.97158	3.18358e-21	2.81136e-20	LOC_Os02g47860.2	protein|uridine kinase, putative, expressed	AT1G73980.1	| Symbols: | Phosphoribulokinase / Uridine kinase family | chr1:27820292-27823527 REVERSE LENGTH=643
TR40716|c0_g4_i1	3	0	0	42.58	56.85	48.55	0.121314	0	0	1.56541	2.38253	2.24583	5.96669	0.300258	3.21586e-21	2.83728e-20	NA	NA	NA	NA
TR40756|c1_g1_i1	0	0	0	36.38	35.31	39.9	0	0	0	1.33748	1.47981	1.8457	8.52711	-0.116111	3.31377e-21	2.92277e-20	NA	NA	NA	NA
TR19713|c2_g1_i1	0	0	0	33	41	38	0	0	0	1.21321	1.71827	1.75781	8.53095	-0.111968	3.44247e-21	3.03443e-20	NA	NA	NA	NA
TR28365|c1_g3_i1	19.75	0	0	443.07	375.29	332.43	0.798652	0	0	16.289	15.7281	15.3776	6.30036	3.24371	3.5402e-21	3.11488e-20	LOC_Os07g49260.1	protein|importin subunit beta, putative, expressed	AT3G08960.1	| Symbols: | ARM repeat superfamily protein | chr3:2730405-2736762 REVERSE LENGTH=1010
TR36264|c3_g2_i1	561	776.47	671	1866.03	1690.97	1471.97	22.6858	32.3333	26.5969	68.6028	70.867	68.0906	1.86444	5.71154	3.71186e-21	3.26393e-20	LOC_Os04g56290.5	protein|aldose 1-epimerase, putative, expressed	AT3G01590.2	| Symbols: | Galactose mutarotase-like superfamily protein | chr3:226647-228346 FORWARD LENGTH=306
TR42851|c0_g2_i1	6676.75	5044.81	2218.92	36308	37745.5	32844.2	269.995	210.073	87.9527	1334.83	1581.88	1519.31	3.44641	9.9034	3.83239e-21	3.36582e-20	LOC_Os04g36720.1	protein|ferric-chelate reductase, putative, expressed	AT5G49740.1	| Symbols: ATFRO7, FRO7 | ferric reduction oxidase 7 | chr5:20205549-20208628 REVERSE LENGTH=747
TR36544|c0_g1_i1	16.19	14.26	9.69	150.69	120.25	110.88	0.654692	0.593807	0.384089	5.53997	5.03957	5.1291	3.76051	1.73512	3.87566e-21	3.40073e-20	NA	NA	NA	NA
TR30625|c5_g1_i1	5.94	5.54	7.71	92.38	83.89	63.18	0.240202	0.230694	0.305606	3.39626	3.51575	2.92259	4.14047	1.03409	3.91176e-21	3.43136e-20	NA	NA	NA	NA
TR24529|c0_g1_i1	2.71	12.05	5.6	93.06	115.58	92.24	0.109587	0.50178	0.221971	3.42126	4.84385	4.26685	4.40877	1.35861	4.05809e-21	3.55865e-20	NA	NA	NA	NA
TR43163|c0_g1_i1	0	0	0	40	37	29	0	0	0	1.47056	1.55064	1.34149	8.43665	-0.197801	4.13786e-21	3.6264e-20	NA	NA	NA	NA
TR3436|c1_g1_i1	0	0	0	49	41	26.41	0	0	0	1.80144	1.71827	1.22168	8.56083	-0.0756502	4.31124e-21	3.77491e-20	NA	NA	NA	NA
TR3017|c0_g1_i1	2759.6	2362.38	1866.74	8467.64	7281.68	7113.25	111.593	98.373	73.9932	311.305	305.169	329.046	2.23341	7.82863	4.35294e-21	3.80797e-20	LOC_Os08g07540.1	protein|hemimethylated DNA binding domain containing protein, expressed	AT2G03390.1	| Symbols: | uvrB/uvrC motif-containing protein | chr2:1030635-1032354 REVERSE LENGTH=330
TR8094|c0_g1_i2	0	11.33	0	121.64	143.21	103.69	0	0.471798	0	4.47198	6.0018	4.79651	5.51925	1.60808	4.41464e-21	3.86078e-20	LOC_Os07g07410.2	protein|oxidoreductase, 2OG-Fe oxygenase family protein, putative, expressed	AT4G10500.1	| Symbols: | 2-oxoglutarate (2OG) and Fe(II)-dependent oxygenase superfamily protein | chr4:6491089-6492342 FORWARD LENGTH=349
TR13264|c0_g1_i1	65	153	44	664.03	637	643	2.62847	6.37114	1.74406	24.4124	26.6961	29.744	3.44109	4.12503	4.44605e-21	3.88707e-20	LOC_Os05g33830.1	protein|zinc finger, C3HC4 type domain containing protein, expressed	AT5G02750.1	| Symbols: | RING/U-box superfamily protein | chr5:620101-620952 FORWARD LENGTH=283
TR21857|c4_g1_i2	135.07	140.17	119.34	404.41	526.89	401.67	5.46197	5.83688	4.73035	14.8677	22.0815	18.5805	2.29157	3.71948	4.47065e-21	3.90503e-20	NA	NA	NA	NA
TR11103|c0_g1_i1	90	78	116	341	403.75	345	3.63943	3.24803	4.59797	12.5365	16.9208	15.9591	2.48334	3.3998	4.59537e-21	4.01034e-20	LOC_Os10g17454.3	protein|RNA recognition motif containing protein, expressed	AT5G61030.1	| Symbols: GR-RBP3 | glycine-rich RNA-binding protein 3 | chr5:24560870-24562152 FORWARD LENGTH=309
TR24859|c0_g1_i1	357	559.92	344	1479	1277	1042.12	14.4364	23.3159	13.6353	54.374	53.5179	48.2065	2.12336	5.24886	4.67422e-21	4.07792e-20	LOC_Os10g35950.1	protein|transferase family protein, putative, expressed	AT5G17540.1	| Symbols: | HXXXD-type acyl-transferase family protein | chr5:5782061-5783682 REVERSE LENGTH=461
TR9|c0_g1_i1	132.43	95	163	626.27	448.94	410.55	5.35521	3.95594	6.46093	23.0242	18.8147	18.9913	2.45295	3.83636	4.71196e-21	4.10837e-20	LOC_Os01g52230.1	protein|phosphoethanolamine/phosphocholine phosphatase, putative, expressed	AT1G17710.1	| Symbols: | Pyridoxal phosphate phosphatase-related protein | chr1:6090763-6091975 REVERSE LENGTH=279
TR23989|c1_g1_i1	1900.32	2337.98	1959.01	5776.99	5172.3	5115.85	76.8453	97.3569	77.6505	212.386	216.766	236.65	1.91647	7.38289	5.10124e-21	4.43842e-20	NA	NA	AT5G52780.1	| Symbols: | Protein of unknown function (DUF3464) | chr5:21390943-21391449 REVERSE LENGTH=168
TR34112|c0_g1_i6	123.57	124.08	100.78	371.72	585.35	434.56	4.99693	5.16687	3.99468	13.6659	24.5315	20.1019	2.53562	3.74711	5.17084e-21	4.49762e-20	LOC_Os03g56310.2	protein|5-nucleotidase domain-containing protein, putative, expressed	AT1G75210.1	| Symbols: | HAD-superfamily hydrolase, subfamily IG, 5'-nucleotidase | chr1:28223990-28228751 FORWARD LENGTH=642
TR42497|c0_g2_i1	0	0	0	56	30	45	0	0	0	2.05879	1.25727	2.08162	8.75098	0.101766	5.2006e-21	4.52214e-20	NA	NA	NA	NA
TR17200|c0_g1_i1	67	88	93	309	378	276	2.70935	3.66445	3.6863	11.3601	15.8416	12.7672	2.49866	3.21174	5.32675e-21	4.62906e-20	LOC_Os11g05700.1	protein|ABC transporter family protein, putative, expressed	AT3G59140.1	| Symbols: ATMRP14, MRP14, ABCC10 | multidrug resistance-associated protein 14 | chr3:21863519-21868701 REVERSE LENGTH=1453
TR23710|c0_g1_i1	2	0	0	64	38	37	0.0808761	0	0	2.3529	1.59255	1.71155	6.35314	0.190928	5.47554e-21	4.7555e-20	NA	NA	AT5G03760.1	| Symbols: ATCSLA09, CSLA09, ATCSLA9, CSLA9, RAT4 | Nucleotide-diphospho-sugar transferases superfamily protein | chr5:985910-990087 REVERSE LENGTH=533
TR40846|c0_g1_i1	0	0	0	32	50	50	0	0	0	1.17645	2.09545	2.31291	8.77866	0.123672	5.62038e-21	4.87983e-20	NA	NA	NA	NA
TR16505|c1_g1_i4	198.45	104.74	75.91	868.3	769.2	742.04	8.02493	4.36153	3.00889	31.9222	32.2365	34.3254	3.15326	4.43875	5.67187e-21	4.92158e-20	LOC_Os09g31478.1	protein|auxin efflux carrier component, putative, expressed	AT1G76520.1	| Symbols: | Auxin efflux carrier family protein | chr1:28715384-28717289 FORWARD LENGTH=390
TR16553|c0_g1_i1	0	2.75	0	60.57	52.92	30.2	0	0.114514	0	2.2268	2.21783	1.397	6.01589	0.235784	5.83214e-21	5.05761e-20	LOC_Os09g28770.1	protein|patatin, putative, expressed	AT2G26560.1	| Symbols: PLP2, PLA IIA, PLA2A | phospholipase A 2A | chr2:11293912-11295708 REVERSE LENGTH=407
TR37954|c0_g1_i1	743	1112.54	565	3062.99	2959	2839	30.0455	46.3278	22.3953	112.608	124.009	131.327	2.41356	6.43474	5.84859e-21	5.07036e-20	LOC_Os06g16170.1	protein|expressed protein	AT5G15900.1	| Symbols: TBL19 | TRICHOME BIREFRINGENCE-LIKE 19 | chr5:5189524-5192070 REVERSE LENGTH=426
TR38891|c0_g2_i1	0	0	0	33.24	45.58	32.3	0	0	0	1.22204	1.91022	1.49414	8.51118	-0.128394	5.95463e-21	5.16074e-20	NA	NA	NA	NA
TR23397|c0_g1_i1	2	4	1	101	90	42	0.0808761	0.166566	0.0396376	3.71317	3.77182	1.94284	5.47889	0.92728	6.02443e-21	5.21967e-20	LOC_Os04g59020.1	protein|integral membrane protein, putative, expressed	AT3G43660.1	| Symbols: | Vacuolar iron transporter (VIT) family protein | chr3:15565332-15565928 FORWARD LENGTH=198
TR16760|c0_g1_i1	268	296.42	166	824.02	963.43	831.18	10.8374	12.3434	6.57985	30.2943	40.3765	38.4488	2.3748	4.68312	6.4476e-21	5.57796e-20	LOC_Os07g07480.1	protein|HNH endonuclease domain-containing protein, putative, expressed	AT2G23840.1	| Symbols: | HNH endonuclease | chr2:10153982-10155600 REVERSE LENGTH=284
TR24256|c1_g1_i1	228	397	181	1179	1060	928	9.21988	16.5317	7.17441	43.3448	44.4236	42.9275	2.51087	4.92674	6.47009e-21	5.59407e-20	LOC_Os05g03530.2	protein|tetraspanin family protein, putative, expressed	AT3G12090.1	| Symbols: TET6 | tetraspanin6 | chr3:3852326-3853714 REVERSE LENGTH=282
TR18495|c1_g1_i1	582.02	865	628	1942.55	1913	1804	23.5358	36.0199	24.8924	71.416	80.1721	83.4497	1.99478	5.86265	6.50397e-21	5.62e-20	LOC_Os07g39590.1	protein|spotted leaf 11, putative, expressed	AT4G16490.1	| Symbols: | ARM repeat superfamily protein | chr4:9293891-9295530 REVERSE LENGTH=472
TR28316|c4_g5_i3	9.31	29.6	12.39	190.27	175.61	145.9	0.376478	1.23259	0.49111	6.99509	7.35965	6.74906	3.8523	2.1512	6.59805e-21	5.69788e-20	LOC_Os01g43750.1	protein|cytochrome P450 72A1, putative, expressed	AT3G14690.1	| Symbols: CYP72A15 | cytochrome P450, family 72, subfamily A, polypeptide 15 | chr3:4937410-4939310 FORWARD LENGTH=512
TR4128|c0_g1_i1	255	537	291	1392.72	1467.98	1165	10.3117	22.3615	11.5346	51.202	61.5217	53.8907	2.44071	5.2846	6.70552e-21	5.78724e-20	LOC_Os01g55750.3	protein|TCP family transcription factor, putative, expressed	AT3G02150.2	| Symbols: PTF1, TFPD | plastid transcription factor 1 | chr3:391522-392589 FORWARD LENGTH=355
TR18390|c0_g1_i1	1838	1615	1542	5323	4313	4445.8	74.3252	67.251	61.1212	195.695	180.754	205.654	2.02503	7.16885	6.79575e-21	5.86336e-20	NA	NA	NA	NA
TR26235|c0_g2_i1	0	0	1	41	43	26	0	0	0.0396376	1.50733	1.80209	1.20271	6.78407	-0.140959	6.93172e-21	5.97355e-20	LOC_Os02g43860.1	protein|amino acid permease, putative, expressed	AT1G05940.1	| Symbols: CAT9 | cationic amino acid transporter 9 | chr1:1801365-1803942 REVERSE LENGTH=569
TR5472|c0_g1_i2	0	0	0	64.67	37.38	90.74	0	0	0	2.37753	1.56656	4.19746	9.34004	0.671065	6.96754e-21	6.00263e-20	NA	NA	NA	NA
TR31732|c1_g1_i1	35	40	29	217	208	162	1.41533	1.66566	1.14949	7.9778	8.71709	7.49382	3.01991	2.42277	7.13179e-21	6.1423e-20	NA	NA	NA	NA
TR3930|c7_g1_i1	12	6	4	108.59	104.02	86	0.485257	0.249849	0.158551	3.99221	4.35938	3.9782	4.25496	1.35118	7.27434e-21	6.2632e-20	NA	NA	AT5G17680.1	| Symbols: | disease resistance protein (TIR-NBS-LRR class), putative | chr5:5822999-5827153 FORWARD LENGTH=1294
TR19629|c2_g1_i2	256.26	244.22	285.26	820	621.73	703.26	10.3627	10.1697	11.307	30.1465	26.0561	32.5315	1.98914	4.46348	7.44365e-21	6.40143e-20	LOC_Os02g49332.1	protein|CSLE2 - cellulose synthase-like family E, expressed	AT4G23990.1	| Symbols: ATCSLG3, CSLG3 | cellulose synthase like G3 | chr4:12456491-12460498 FORWARD LENGTH=751
TR8572|c0_g1_i1	64	68	44	336	260	267	2.58804	2.83162	1.74406	12.3527	10.8964	12.3509	2.82046	3.00932	7.65965e-21	6.58125e-20	LOC_Os03g20900.1	protein|Myb transcription factor, putative, expressed	AT5G18240.1	| Symbols: MYR1, ATMYR1 | myb-related protein 1 | chr5:6028617-6030573 REVERSE LENGTH=402
TR9236|c0_g1_i1	4	8	3	71	83	74	0.161752	0.333132	0.118913	2.61025	3.47845	3.4231	4.433	0.961496	8.26762e-21	7.08468e-20	NA	NA	NA	NA
TR11983|c0_g1_i1	134.76	106.58	78.41	503.31	446.48	371.65	5.44943	4.43815	3.10799	18.5037	18.7116	17.1918	2.56026	3.65491	8.51041e-21	7.29057e-20	LOC_Os08g38160.1	protein|cytokinin-O-glucosyltransferase, putative, expressed	AT5G03490.1	| Symbols: | UDP-Glycosyltransferase superfamily protein | chr5:871550-872947 FORWARD LENGTH=465
TR6930|c0_g1_i1	33930.7	28162	18777.6	120302	104448	93679.9	1372.09	1172.71	744.299	4422.78	4377.33	4333.46	2.49109	11.5821	8.61285e-21	7.37395e-20	LOC_Os07g01760.1	protein|aminotransferase, classes I and II, domain containing protein, expressed	AT1G70580.1	| Symbols: AOAT2, GGT2 | alanine-2-oxoglutarate aminotransferase 2 | chr1:26613222-26615845 FORWARD LENGTH=481
TR34540|c2_g1_i1	0	0	0	39	49	27	0	0	0	1.4338	2.05355	1.24897	8.54887	-0.0886694	8.63597e-21	7.39156e-20	NA	NA	NA	NA
TR41581|c0_g1_i3	364.45	428.52	292.59	1032.91	1049.6	907.05	14.7377	17.8442	11.5976	37.9739	43.9878	41.9584	1.99511	4.93817	9.18912e-21	7.85339e-20	LOC_Os12g12880.1	protein|expressed protein	AT2G31560.1	| Symbols: | Protein of unknown function (DUF1685) | chr2:13436611-13437312 FORWARD LENGTH=202
TR34593|c0_g1_i2	58.82	27.91	31.55	344.62	288.73	219.18	2.37857	1.16221	1.25057	12.6696	12.1004	10.1389	3.34576	2.9226	1.00713e-20	8.5896e-20	NA	NA	NA	NA
TR16423|c0_g1_i1	162	197	103.01	591	660	508	6.55097	8.20337	4.08307	21.7275	27.66	23.4991	2.45609	4.08791	1.02314e-20	8.72096e-20	NA	NA	NA	NA
TR9456|c0_g1_i1	1	0	0	48	31	31	0.0404381	0	0	1.76467	1.29918	1.434	6.78382	-0.137352	1.04265e-20	8.87677e-20	NA	NA	NA	NA
TR32603|c0_g1_i1	173	297.01	177	729	689	697	6.99579	12.3679	7.01586	26.801	28.8754	32.2419	2.25878	4.39495	1.05268e-20	8.95951e-20	LOC_Os03g57420.1	protein|ML domain protein, putative, expressed	AT5G06480.1	| Symbols: | Immunoglobulin E-set superfamily protein | chr5:1976219-1977231 REVERSE LENGTH=153
TR39445|c0_g1_i1	1066	1441	1215.02	3460.97	3135.68	2719	43.107	60.0053	48.1605	127.239	131.413	125.776	1.86244	6.60114	1.05848e-20	9.00626e-20	LOC_Os05g38150.2	protein|amino acid kinase, putative, expressed	AT2G39800.1	| Symbols: P5CS1, ATP5CS | delta1-pyrroline-5-carboxylate synthase 1 | chr2:16598516-16602939 REVERSE LENGTH=717
TR20594|c0_g1_i1	232	323	340	781.48	823	676	9.38163	13.4502	13.4768	28.7304	34.4912	31.2705	1.89589	4.5665	1.09303e-20	9.29206e-20	LOC_Os01g16960.1	protein|pyruvate kinase, putative, expressed	AT5G56350.1	| Symbols: | Pyruvate kinase family protein | chr5:22820254-22822529 REVERSE LENGTH=498
TR35751|c0_g1_i1	407	252	207.22	1728	1121	1465	16.4583	10.4936	8.21371	63.5283	46.9801	67.7682	2.83185	5.33803	1.11019e-20	9.43238e-20	LOC_Os05g35690.1	protein|GASR6 - Gibberellin-regulated GASA/GAST/Snakin family protein precursor, expressed	AT1G75750.1	| Symbols: GASA1 | GAST1 protein homolog 1 | chr1:28441813-28442284 REVERSE LENGTH=98
TR3634|c0_g3_i1	0	0	0	44	34	28	0	0	0	1.61762	1.42491	1.29523	8.43317	-0.200087	1.11178e-20	9.44309e-20	NA	NA	NA	NA
TR34117|c1_g1_i1	82	72	60	344	346	244	3.31592	2.99819	2.37826	12.6468	14.5005	11.287	2.64167	3.13862	1.14878e-20	9.75167e-20	LOC_Os06g06440.1	protein|ABC transporter, ATP-binding protein, putative, expressed	AT3G59140.1	| Symbols: ATMRP14, MRP14, ABCC10 | multidrug resistance-associated protein 14 | chr3:21863519-21868701 REVERSE LENGTH=1453
TR26242|c0_g1_i1	2192.73	4591.37	1435.34	17876	22662.2	23919.6	88.6698	191.191	56.8935	657.195	949.752	1106.48	3.53469	9.18541	1.15398e-20	9.79295e-20	NA	NA	NA	NA
TR34351|c0_g1_i23	0	0	0	77.08	34.91	93.56	0	0	0	2.83377	1.46305	4.32791	9.42724	0.75922	1.18745e-20	1.00652e-19	NA	NA	NA	NA
TR35259|c0_g1_i1	74	179	105	505	547	492	2.99242	7.45382	4.16195	18.5658	22.9243	22.759	2.66579	3.87559	1.20235e-20	1.01885e-19	LOC_Os01g74480.1	protein|cupin domain containing protein, expressed	AT2G28680.1	| Symbols: | RmlC-like cupins superfamily protein | chr2:12303118-12304747 REVERSE LENGTH=356
TR13783|c4_g2_i3	6	18	14	151	138	97	0.242628	0.749546	0.554927	5.55137	5.78345	4.48704	3.8679	1.73497	1.2312e-20	1.04238e-19	NA	NA	NA	NA
TR16548|c2_g3_i12	21.31	25.87	6.24	224.55	222.12	144.49	0.861735	1.07726	0.247339	8.25537	9.30885	6.68384	3.96891	2.34421	1.23805e-20	1.04787e-19	NA	NA	NA	NA
TR43004|c0_g1_i1	3077.94	2556.28	1600.93	11558.5	9814.23	8797.07	124.466	106.447	63.4571	424.936	411.305	406.936	2.57168	8.16939	1.24981e-20	1.0572e-19	LOC_Os09g07660.1	protein| ELMO/CED-12 family protein, putative, expressed	AT3G07700.3	| Symbols: | Protein kinase superfamily protein | chr3:2459696-2463241 REVERSE LENGTH=724
TR37771|c0_g2_i1	0	0	0	56.04	67.12	25.64	0	0	0	2.06026	2.81294	1.18606	8.904	0.260723	1.27762e-20	1.0801e-19	NA	NA	NA	NA
TR31249|c0_g1_i1	346.03	339	434	985.54	887	895.05	13.9928	14.1165	17.2027	36.2324	37.1734	41.4033	1.85074	4.86097	1.28749e-20	1.08812e-19	NA	NA	NA	NA
TR27563|c0_g1_i1	2481.07	2800.99	1822	8713.53	6856.98	7177.13	100.33	116.637	72.2198	320.345	287.37	332.001	2.21023	7.82563	1.30129e-20	1.09946e-19	LOC_Os04g39030.1	protein|peptide transporter PTR2, putative, expressed	AT3G21670.1	| Symbols: | Major facilitator superfamily protein | chr3:7626942-7628954 REVERSE LENGTH=590
TR41427|c0_g2_i1	77.25	150.91	98.03	394.26	491.1	449.49	3.12384	6.28411	3.88568	14.4946	20.5816	20.7926	2.59136	3.68191	1.3024e-20	1.10008e-19	LOC_Os08g01510.1	protein|cytochrome P450, putative, expressed	AT3G48270.1	| Symbols: CYP71A26 | cytochrome P450, family 71, subfamily A, polypeptide 26 | chr3:17876571-17878173 FORWARD LENGTH=489
TR14041|c0_g1_i1	1785.56	1707	840.37	7577.69	6955.97	5963.3	72.2046	71.082	33.3103	278.587	291.518	275.851	2.75605	7.58723	1.30494e-20	1.1019e-19	LOC_Os08g06630.1	protein|RNA polymerase sigma factor, putative, expressed	AT1G64860.1	| Symbols: SIGA, SIG1, SIG2, SIGB, RPOD1 | sigma factor A | chr1:24098497-24100746 FORWARD LENGTH=502
TR29592|c0_g2_i1	348.67	259.37	143.65	1546.65	1153.17	1185.56	14.0995	10.8005	5.69395	56.8611	48.3283	54.8418	2.87756	5.1736	1.34882e-20	1.13729e-19	NA	NA	NA	NA
TR13818|c0_g1_i1	0	6	3	63	58	60	0	0.249849	0.118913	2.31613	2.43073	2.77549	4.81784	0.612855	1.39953e-20	1.17936e-19	NA	NA	NA	NA
TR1353|c0_g1_i1	2	3	0	61	41	44	0.0808761	0.124924	0	2.24261	1.71827	2.03536	5.28113	0.287165	1.43345e-20	1.20724e-19	LOC_Os01g59200.1	protein|DUF617 domain containing protein, expressed	AT2G21990.1	| Symbols: | Protein of unknown function, DUF617 | chr2:9359573-9360331 REVERSE LENGTH=252
TR6556|c0_g1_i1	560	520	382	1557.9	1467	1333	22.6453	21.6536	15.1416	57.2747	61.4806	61.6621	2.10114	5.46098	1.53099e-20	1.28827e-19	LOC_Os03g04130.1	protein|AMP-binding domain containing protein, expressed	AT1G20560.1	| Symbols: AAE1 | acyl activating enzyme 1 | chr1:7119927-7121730 REVERSE LENGTH=556
TR34129|c3_g2_i1	3.9	1	1	48	54	48	0.157708	0.0416415	0.0396376	1.76467	2.26309	2.22039	5.10281	0.337772	1.54749e-20	1.30139e-19	NA	NA	NA	NA
TR33617|c1_g2_i1	11.14	0	0	199.72	123.6	242.17	0.45048	0	0	7.34251	5.17996	11.2023	6.13186	2.24581	1.55951e-20	1.31036e-19	LOC_Os03g24760.1	protein|terpene synthase, putative, expressed	AT4G16740.1	| Symbols: ATTPS03, TPS03 | terpene synthase 03 | chr4:9407856-9410877 FORWARD LENGTH=565
TR21598|c0_g1_i1	0	0	0	35	33	39	0	0	0	1.28674	1.383	1.80407	8.46772	-0.173413	1.56159e-20	1.31172e-19	NA	NA	NA	NA
TR27624|c0_g1_i1	0	0	0	103	33	61	0	0	0	3.7867	1.383	2.82175	9.32635	0.670262	1.62443e-20	1.36293e-19	NA	NA	NA	NA
TR24577|c0_g1_i1	8	8	5	80	93	77	0.323505	0.333132	0.198188	2.94112	3.89755	3.56188	4.08256	1.11034	1.63431e-20	1.37042e-19	NA	NA	NA	NA
TR31740|c2_g4_i13	89.08	26.07	65.39	494.03	507.65	382.24	3.60222	1.08559	2.5919	18.1625	21.2751	17.6817	3.44273	3.62095	1.64221e-20	1.37665e-19	NA	NA	NA	NA
TR10166|c0_g1_i1	0	0	0	56.95	34	29	0	0	0	2.09371	1.42491	1.34149	8.60319	-0.0345227	1.64902e-20	1.38172e-19	NA	NA	NA	NA
TR10836|c0_g1_i1	459.1	555.01	274	1739.86	1656.29	1419	18.5651	23.1114	10.8607	63.9643	69.4136	65.6403	2.42795	5.5454	1.64922e-20	1.38172e-19	LOC_Os07g09384.1	protein|expressed protein	AT1G27100.1	| Symbols: | Actin cross-linking protein | chr1:9407557-9411074 REVERSE LENGTH=519
TR22537|c0_g1_i1	57.63	29.77	19.76	369.19	297.48	259.12	2.33045	1.23967	0.78324	13.5729	12.4671	11.9864	3.60503	3.02488	1.71811e-20	1.43777e-19	LOC_Os07g38160.1	protein|expressed protein	AT5G47940.1	| Symbols: | unknown protein; Has 1807 Blast hits to 1807 proteins in 277 species: Archae - 0; Bacteria - 0; Metazoa - 736; Fungi - 347; Plants - 385; Viruses - 0; Other Eukaryotes - 339 (source: NCBI BLink). | chr5:19409407-19411893 REVERSE LENGTH=749
TR3943|c3_g1_i1	0	0	0	39	34	28	0	0	0	1.4338	1.42491	1.29523	8.36737	-0.263801	1.75447e-20	1.46735e-19	NA	NA	NA	NA
TR37754|c0_g2_i1	32	35	33	173	210	180	1.29402	1.45745	1.30804	6.36018	8.80091	8.32646	3.03192	2.37348	1.76386e-20	1.47478e-19	LOC_Os03g40070.1	protein|transposon protein, putative, unclassified, expressed	AT5G08100.1	| Symbols: | N-terminal nucleophile aminohydrolases (Ntn hydrolases) superfamily protein | chr5:2593242-2594586 REVERSE LENGTH=315
TR34165|c0_g1_i1	1429.01	1285.25	967	4265.96	3753.01	3369.03	57.7864	53.5197	38.3296	156.834	157.285	155.845	2.15004	6.83424	1.85897e-20	1.55161e-19	LOC_Os01g61410.1	protein|NADH-ubiquinone oxidoreductase, mitochondrial precursor, putative, expressed	AT1G07180.1	| Symbols: ATNDI1, NDA1 | alternative NAD(P)H dehydrogenase 1 | chr1:2204414-2206773 FORWARD LENGTH=510
TR43289|c0_g1_i1	1366	1757.28	1490.13	4028.11	4605.37	3297.96	55.2384	73.1757	59.0652	148.09	193.007	152.557	1.90667	6.94738	1.87865e-20	1.56668e-19	LOC_Os01g58890.2	protein|cysteine proteinase inhibitor precursor protein, putative, expressed	AT3G12490.2	| Symbols: ATCYSB, ATCYS6, CYSB | cystatin B | chr3:3960523-3961876 REVERSE LENGTH=234
TR26982|c0_g2_i2	0	7	0	161.08	86.94	65.36	0	0.29149	0	5.92195	3.64358	3.02343	5.91563	1.34351	1.89414e-20	1.57914e-19	NA	NA	NA	NA
TR34964|c0_g1_i1	0	0	0	38.8	35.62	26.95	0	0	0	1.42644	1.4928	1.24666	8.37096	-0.259885	1.99731e-20	1.66276e-19	NA	NA	NA	NA
TR6574|c1_g3_i1	18.37	13.97	10.05	125.1	136.75	147.92	0.742847	0.581731	0.398358	4.59918	5.73107	6.8425	3.8016	1.85247	2.06475e-20	1.71841e-19	NA	NA	NA	NA
TR15334|c0_g4_i1	1	0	3.55	41	59	40	0.0404381	0	0.140714	1.50733	2.47264	1.85033	5.35474	0.228348	2.08307e-20	1.73315e-19	LOC_Os05g41310.1	protein|disease resistance protein RGA2, putative, expressed	AT3G14470.1	| Symbols: | NB-ARC domain-containing disease resistance protein | chr3:4857940-4861104 FORWARD LENGTH=1054
TR24090|c0_g1_i3	87.51	161.09	95.07	423.76	477.71	434.93	3.53874	6.70802	3.76835	15.5791	20.0204	20.119	2.51084	3.69176	2.11505e-20	1.75875e-19	LOC_Os07g27960.1	protein|thioesterase family protein, putative, expressed	AT3G61200.1	| Symbols: | Thioesterase superfamily protein | chr3:22657599-22658350 REVERSE LENGTH=188
TR6034|c0_g2_i3	691	1054	767	2272	2406.29	2171	27.9427	43.8901	30.4021	83.5279	100.845	100.426	1.99575	6.1381	2.1229e-20	1.76477e-19	LOC_Os04g41460.1	protein|transporter family protein, putative, expressed	AT2G43330.1	| Symbols: ATINT1, INT1 | inositol transporter 1 | chr2:18001135-18003854 FORWARD LENGTH=509
TR9424|c0_g1_i2	484.21	521.61	486.12	1325.54	1226.52	954.73	19.5805	21.7206	19.2686	48.7322	51.4023	44.164	1.76053	5.20955	2.13802e-20	1.77683e-19	LOC_Os09g23070.2	protein|malonyl-CoA decarboxylase, mitochondrial precursor, putative, expressed	AT4G04320.1	| Symbols: | malonyl-CoA decarboxylase family protein | chr4:2113565-2116525 FORWARD LENGTH=518
TR28246|c0_g1_i1	93	284.01	57	1719.21	2089.9	1678	3.76074	11.8266	2.25934	63.2051	87.5858	77.6211	4.21209	5.56854	2.18689e-20	1.8164e-19	LOC_Os01g73220.1	protein|peroxidase precursor, putative, expressed	AT1G71695.1	| Symbols: | Peroxidase superfamily protein | chr1:26964359-26966557 FORWARD LENGTH=358
TR21894|c0_g1_i1	30	19	24.91	177.2	211.77	138.04	1.21314	0.791188	0.987373	6.51459	8.87509	6.38547	3.3477	2.23249	2.21187e-20	1.83662e-19	LOC_Os12g43340.1	protein|actin-depolymerizing factor, putative, expressed	AT2G31200.1	| Symbols: ADF6, ATADF6 | actin depolymerizing factor 6 | chr2:13294171-13294948 FORWARD LENGTH=146
TR12138|c3_g1_i1	5	5	2	63	58	57	0.20219	0.208207	0.0792753	2.31613	2.43073	2.63671	4.37854	0.608159	2.3155e-20	1.91991e-19	NA	NA	NA	NA
TR42512|c0_g4_i1	0	0	0	37	33	29	0	0	0	1.36027	1.383	1.34149	8.3417	-0.289047	2.32026e-20	1.92331e-19	NA	NA	NA	NA
TR28708|c0_g1_i1	647.01	825	561	2038.31	1955.98	1571.41	26.1638	34.3542	22.2367	74.9365	81.9733	72.6905	1.9833	5.83092	2.32708e-20	1.92786e-19	LOC_Os05g23320.2	protein|expressed protein	AT3G01750.1	| Symbols: | Ankyrin repeat family protein | chr3:270615-272691 FORWARD LENGTH=664
TR15016|c1_g2_i1	0	0	0	44.27	46	24	0	0	0	1.62754	1.92782	1.1102	8.53276	-0.10192	2.36874e-20	1.96069e-19	NA	NA	NA	NA
TR4256|c0_g4_i1	28.02	7.8	5.08	313.77	198.28	262.66	1.13307	0.324803	0.201359	11.5355	8.30973	12.1502	4.72998	2.71634	2.41546e-20	1.99821e-19	NA	NA	NA	NA
TR6500|c0_g1_i1	208	253	181.01	712.74	562.75	681.09	8.41112	10.5353	7.17481	26.2032	23.5843	31.506	2.15204	4.30487	2.43441e-20	2.01274e-19	NA	NA	NA	NA
TR37868|c0_g1_i2	270.43	222.81	176	792.13	693.27	633.57	10.9357	9.27813	6.97622	29.1219	29.0543	29.3078	2.18288	4.40282	2.52623e-20	2.08746e-19	LOC_Os03g49720.1	protein|PAP fibrillin family domain containing protein, expressed	AT3G26070.1	| Symbols: | Plastid-lipid associated protein PAP / fibrillin family protein | chr3:9526904-9528199 FORWARD LENGTH=242
TR1837|c0_g1_i1	974	779	490	4736.35	3824	2400	39.3867	32.4387	19.4224	174.127	160.26	111.02	2.77858	6.65988	2.63101e-20	2.17032e-19	LOC_Os01g08440.1	protein|UDP-glucoronosyl and UDP-glucosyl transferase domain containing protein, expressed	AT4G15550.1	| Symbols: IAGLU | indole-3-acetate beta-D-glucosyltransferase | chr4:8877877-8879301 REVERSE LENGTH=474
TR15702|c5_g1_i2	1548.79	1772.59	787.22	6550.91	6360.32	6006.72	62.6301	73.8132	31.2035	240.838	266.555	277.86	2.73083	7.48264	2.90593e-20	2.39171e-19	LOC_Os04g45900.1	protein|transposon protein, putative, unclassified, expressed	AT4G24120.1	| Symbols: YSL1, ATYSL1 | YELLOW STRIPE like 1 | chr4:12524581-12527023 FORWARD LENGTH=673
TR42508|c1_g1_i3	51.63	89.1	81.03	367.97	268.25	341.52	2.08782	3.71025	3.21184	13.5281	11.2421	15.7981	2.69685	3.21476	2.90601e-20	2.39171e-19	LOC_Os02g32570.1	protein|SNF2 family N-terminal domain containing protein, expressed	AT5G22750.1	| Symbols: RAD5, RAD5A | DNA/RNA helicase protein | chr5:7565374-7570871 REVERSE LENGTH=1029
TR10588|c0_g1_i1	2	7	3	63	64	53	0.0808761	0.29149	0.118913	2.31613	2.68218	2.45168	4.39963	0.618334	2.9962e-20	2.46383e-19	NA	NA	AT2G26975.1	| Symbols: | Ctr copper transporter family | chr2:11512992-11513429 FORWARD LENGTH=145
TR12313|c1_g2_i1	598	619	525.95	1694	1696	1175	24.182	25.7761	20.8474	62.2783	71.0778	54.3533	1.90993	5.55408	3.0727e-20	2.52459e-19	LOC_Os05g44210.1	protein|trehalose-6-phosphate synthase, putative, expressed	AT1G78580.1	| Symbols: ATTPS1, TPS1 | trehalose-6-phosphate synthase | chr1:29552495-29557482 REVERSE LENGTH=942
TR34094|c2_g1_i1	11787.7	11412.5	8264.08	37276.6	31756	27804.3	476.672	475.233	327.569	1370.44	1330.87	1286.17	2.14199	9.92106	3.07596e-20	2.52655e-19	LOC_Os11g01439.2	protein|chloroplast unusual positioning protein, putative, expressed	AT3G25690.1	| Symbols: CHUP1 | Hydroxyproline-rich glycoprotein family protein | chr3:9354061-9357757 FORWARD LENGTH=1004
TR22500|c1_g1_i1	9	11	8	105.02	89	76	0.363943	0.458056	0.317101	3.86096	3.72991	3.51562	3.7802	1.23306	3.08337e-20	2.53192e-19	NA	NA	NA	NA
TR3962|c4_g1_i1	61	82	35	310	361.3	335	2.46672	3.4146	1.38732	11.3969	15.1418	15.4965	3.03753	3.21535	3.17354e-20	2.60448e-19	NA	NA	NA	NA
TR42771|c1_g1_i1	1	0	0	41	32.14	55	0.0404381	0	0	1.50733	1.34696	2.5442	7.03595	0.0942857	3.20369e-20	2.62848e-19	NA	NA	NA	NA
TR3450|c2_g1_i1	1377.08	1725.11	1331.25	3809.49	4222.23	3517.01	55.6865	71.8361	52.7676	140.052	176.95	162.69	1.92111	6.90443	3.283e-20	2.69202e-19	LOC_Os03g07450.1	protein|homeobox associated leucine zipper, putative, expressed	AT3G01470.1	| Symbols: ATHB-1, ATHB1, HD-ZIP-1, HAT5, HB-1 | homeobox 1 | chr3:182648-184034 REVERSE LENGTH=272
TR3927|c0_g1_i2	2	5	6	69	77	50	0.0808761	0.208207	0.237826	2.53672	3.227	2.31291	4.40541	0.733203	3.2882e-20	2.69553e-19	NA	NA	NA	NA
TR34441|c0_g1_i1	0	0	2	40	29	37	0	0	0.0792753	1.47056	1.21536	1.71155	5.99201	-0.169357	3.32261e-20	2.72273e-19	NA	NA	NA	NA
TR37793|c0_g2_i1	142.84	129.64	139.68	411.35	466.12	378.09	5.77617	5.3984	5.53658	15.1229	19.5347	17.4897	2.14106	3.6587	3.32328e-20	2.72273e-19	LOC_Os02g35190.1	protein|chloride channel protein, putative, expressed	AT5G49890.1	| Symbols: CLC-C, ATCLC-C | chloride channel C | chr5:20288489-20292143 REVERSE LENGTH=779
TR16515|c1_g3_i4	10.84	2.52	2.67	93.09	108.15	89.7	0.438349	0.104936	0.105832	3.42236	4.53247	4.14935	4.66471	1.30026	3.54474e-20	2.90089e-19	NA	NA	NA	NA
TR22556|c0_g6_i2	2.14	3.55	1.92	59.95	71.99	38.55	0.0865375	0.147827	0.0761043	2.204	3.01704	1.78325	4.93171	0.509398	3.60821e-20	2.94949e-19	NA	NA	NA	NA
TR28438|c0_g2_i1	16.7	18.23	14.77	123.4	133.09	120.34	0.675316	0.759124	0.585448	4.53668	5.57768	5.5667	3.45238	1.74983	3.67221e-20	3.00096e-19	NA	NA	AT4G14720.1	| Symbols: PPD2, TIFY4B | TIFY domain/Divergent CCT motif family protein | chr4:8432452-8434934 REVERSE LENGTH=315
TR10010|c0_g1_i1	0	0	0	42	29	32	0	0	0	1.54409	1.21536	1.48026	8.39987	-0.23421	3.78306e-20	3.08893e-19	NA	NA	NA	NA
TR15033|c0_g1_i1	2196	1877	1308.08	7426.97	6256.34	5310.04	88.802	78.161	51.8492	273.045	262.197	245.633	2.3314	7.53558	3.80553e-20	3.1064e-19	LOC_Os11g11000.1	protein| ELMO/CED-12 family protein, putative, expressed	AT4G31390.1	| Symbols: | Protein kinase superfamily protein | chr4:15233126-15236764 FORWARD LENGTH=682
TR5632|c0_g2_i1	0	0	0	42	30	30	0	0	0	1.54409	1.25727	1.38774	8.38295	-0.249427	3.80946e-20	3.10873e-19	LOC_Os02g17390.1	protein|3-hydroxyacyl-CoA dehydrogenase, putative, expressed	AT3G06860.1	| Symbols: MFP2, ATMFP2 | multifunctional protein 2 | chr3:2161926-2166009 FORWARD LENGTH=725
TR4655|c0_g1_i1	90	19	21	844.06	823	707.46	3.63943	0.791188	0.83239	31.0311	34.4912	32.7258	4.66535	4.33387	3.93095e-20	3.20245e-19	LOC_Os07g38230.1	protein|expressed protein	AT5G19855.1	| Symbols: | Chaperonin-like RbcX protein | chr5:6712166-6713445 REVERSE LENGTH=203
TR1127|c0_g1_i1	550.87	454.92	408.53	1655.1	1264.61	1206.64	22.2761	18.9435	16.1932	60.8482	52.9986	55.8169	2.06386	5.38339	3.9902e-20	3.24853e-19	LOC_Os09g05030.1	protein|armadillo/beta-catenin-like repeat family protein, expressed	AT2G05810.1	| Symbols: | ARM repeat superfamily protein | chr2:2215225-2216967 REVERSE LENGTH=580
TR4581|c0_g1_i1	32	19	40	218	179	207	1.29402	0.791188	1.58551	8.01456	7.50173	9.57543	3.26876	2.4516	4.24977e-20	3.45732e-19	LOC_Os04g43550.1	protein|MazG nucleotide pyrophosphohydrolase domain containing protein, expressed	AT3G25400.1	| Symbols: | CONTAINS InterPro DOMAIN/s: NTP Pyrophosphohydrolase MazG-related, RS21-C6 (InterPro:IPR011394), EAR (InterPro:IPR009039), NTP pyrophosphohydrolase MazG, putative catalytic core (InterPro:IPR004518); Has 1123 Blast hits to 1121 proteins in 452 species: Archae - 22; Bacteria - 753; Metazoa - 81; Fungi - 3; Plants - 83; Viruses - 0; Other Eukaryotes - 181 (source: NCBI BLink). | chr3:9…
TR10028|c0_g1_i1	4.41	6.97	9.91	77.65	90.22	93.62	0.178332	0.290241	0.392809	2.85473	3.78104	4.33069	4.15159	1.17944	4.25442e-20	3.46013e-19	NA	NA	NA	NA
TR32938|c0_g1_i1	552	576	245	2242.13	2470	2130	22.3218	23.9855	9.71122	82.4298	103.515	98.5298	2.84029	6.00093	4.286e-20	3.48385e-19	LOC_Os03g59360.1	protein|remorin, putative, expressed	AT2G41870.1	| Symbols: | Remorin family protein | chr2:17471119-17472519 REVERSE LENGTH=274
TR9652|c0_g1_i1	0	0	0	36	47	26	0	0	0	1.32351	1.96973	1.20271	8.47299	-0.161694	4.31892e-20	3.50864e-19	NA	NA	NA	NA
TR38646|c0_g2_i1	0	0	0	34.8	41.63	26.03	0	0	0	1.27939	1.74468	1.2041	8.3864	-0.245096	4.36601e-20	3.5459e-19	LOC_Os08g39560.1	protein|OTU-like cysteine protease family protein, putative, expressed	AT3G57810.2	| Symbols: | Cysteine proteinases superfamily protein | chr3:21416336-21417809 FORWARD LENGTH=317
TR27825|c0_g1_i1	38	10	4	433.51	385	369.92	1.53665	0.416415	0.158551	15.9376	16.135	17.1118	4.98818	3.32376	4.39642e-20	3.56959e-19	NA	NA	NA	NA
TR21270|c0_g1_i2	175.29	197.68	166.64	541.56	495.75	429.42	7.08839	8.23168	6.60521	19.9099	20.7764	19.8642	1.97482	3.91109	4.39851e-20	3.57029e-19	LOC_Os09g35690.1	protein|zinc RING finger protein, putative, expressed	AT3G19910.1	| Symbols: | RING/U-box superfamily protein | chr3:6926497-6929324 FORWARD LENGTH=340
TR30645|c0_g1_i3	0	0	0	30.74	60.04	37.11	0	0	0	1.13013	2.51622	1.71664	8.71682	0.0687854	4.5146e-20	3.66144e-19	NA	NA	NA	NA
TR14294|c0_g1_i1	0	0	0	35	31	40	0	0	0	1.28674	1.29918	1.85033	8.45637	-0.185079	4.6842e-20	3.79686e-19	NA	NA	NA	NA
TR33791|c0_g1_i4	0	0	0	40.01	57.8	25.61	0	0	0	1.47093	2.42235	1.18467	8.64574	0.00643893	5.02176e-20	4.06819e-19	LOC_Os06g49080.1	protein|zinc finger C-x8-C-x5-C-x3-H type family protein, expressed	AT1G75340.1	| Symbols: | Zinc finger C-x8-C-x5-C-x3-H type family protein | chr1:28269153-28271873 REVERSE LENGTH=435
TR29707|c0_g1_i1	917	644.99	249.49	6145.28	5249.19	4754.67	37.0817	26.8583	9.88919	225.925	219.989	219.942	3.65315	7.15435	5.23943e-20	4.23978e-19	LOC_Os01g73910.2	protein|peptidase, putative, expressed	AT3G27110.1	| Symbols: | Peptidase family M48 family protein | chr3:9998006-9999892 FORWARD LENGTH=344
TR35480|c0_g1_i1	131.1	53.31	56.85	720.21	594.94	413.33	5.30143	2.21991	2.2534	26.4778	24.9334	19.1199	3.32226	3.94082	5.24295e-20	4.24144e-19	LOC_Os02g10990.1	protein|FAD binding domain of DNA photolyase domain containing protein, expressed	AT3G15620.1	| Symbols: UVR3 | DNA photolyase family protein | chr3:5293475-5296548 REVERSE LENGTH=556
TR11485|c0_g1_i1	1151.11	1900.2	297	22686.2	18764	17286.5	46.5487	79.1271	11.7724	834.035	786.381	799.641	4.65539	8.96276	5.34308e-20	4.31761e-19	LOC_Os01g69030.1	protein|sucrose-phosphate synthase, putative, expressed	AT4G10120.1	| Symbols: ATSPS4F | Sucrose-phosphate synthase family protein | chr4:6315033-6319785 FORWARD LENGTH=1050
TR10105|c1_g1_i1	62	74	59	273	268	316	2.50716	3.08147	2.33862	10.0366	11.2316	14.6176	2.68698	3.03366	5.76097e-20	4.64621e-19	LOC_Os01g37590.1	protein|peptide transporter PTR2, putative, expressed	AT2G26690.1	| Symbols: | Major facilitator superfamily protein | chr2:11347347-11350916 REVERSE LENGTH=577
TR14817|c0_g2_i1	0	0	0	34	32	30	0	0	0	1.24998	1.34109	1.38774	8.30143	-0.328322	6.04352e-20	4.8673e-19	NA	NA	NA	NA
TR31757|c1_g1_i14	1.93	1	6.85	60.89	83.47	55.79	0.0780455	0.0416415	0.271518	2.23856	3.49815	2.58074	4.83705	0.750363	6.33652e-20	5.10043e-19	NA	NA	NA	NA
TR32967|c0_g2_i1	133.8	131.11	149	423.96	425.42	356.37	5.41061	5.45961	5.90601	15.5865	17.829	16.485	2.07756	3.60961	6.33975e-20	5.10161e-19	LOC_Os07g09590.1	protein|bHLH transcription factor, putative, expressed	AT5G62610.1	| Symbols: | basic helix-loop-helix (bHLH) DNA-binding superfamily protein | chr5:25133117-25134600 REVERSE LENGTH=281
TR10677|c1_g1_i1	386	319	271	992.04	936	832	15.6091	13.2836	10.7418	36.4714	39.2269	38.4868	2.02278	4.81615	6.64683e-20	5.33981e-19	LOC_Os03g03900.1	protein|NIN, putative, expressed	AT1G76350.1	| Symbols: | Plant regulator RWP-RK family protein | chr1:28640143-28642817 FORWARD LENGTH=808
TR21297|c0_g1_i1	26.14	21.82	13.36	163.63	196.12	133.49	1.05705	0.908617	0.529559	6.0157	8.21921	6.175	3.51851	2.12373	6.68888e-20	5.3706e-19	LOC_Os03g04620.2	protein|CCT motif family protein, expressed	AT1G04500.1	| Symbols: | CCT motif family protein | chr1:1221757-1224235 REVERSE LENGTH=386
[truncated: 4,290 more rows]
