# Supplementary material for: MADS-Box Genes and Gibberellins Regulate Bolting in Lettuce (Lactuca sativa L.)
Source: Front Plant Sci. 2016 Dec 16;7:1889. doi: 10.3389/fpls.2016.01889 (PMC5159435; doi:10.3389/fpls.2016.01889)
Supplement: Supplementary file 3 [file Table_3.XLS]

## Sheet: Sheet2
Table S3 The 31 differentially accumulated proteins from the leaves of line S39 and line S24 upon heat treatment
	S24 CK		S24 heat			S39 CK			S39 heat
GeneID	S24 CK-1	S24 CK-2	S24 heat-1	S24 heat-2	S24 heat-3	S39 CK-1	S39 CK-2	S39 CK-3	S39 heat-1	S39 heat-2	S39 heat-3	LogFC in RNA-Seq	FDR in RNA-Seq	Gene Annotation
TR17561|c0_g1_i1			4976.4	4246.5	3990.2				9939	9350.8	13261.7	-1.41636	6.90711e-10	TCP-1/cpn60 chaperonin family protein
TR37959|c0_g1_i1	44621.9	43311.2	65701.1	45991.3	57677.7	39039.5	35079.5	35171.5	50816.2	48970.6	47125.4	-1.01064	0.000159758	TCP-1/cpn60 chaperonin family protein
TR41372|c1_g1_i1	18168.8	22246.1	36761.3	35399.5	28514.4	14376.7	8896	9445.4	36515.3	30060.3	27564.2	0.00669881	0.982679	HSC70-1 | heat shock cognate protein 70-1
TR41372|c1_g1_i1			11026.6	18656.5	14243.9	34058.6	30957.8	21538.7	46360.9	56286.3	57594.9	0.00669881	0.982679	HSC70-1 | heat shock cognate protein 70-1
TR25267|c0_g1_i1			48941.8	42648.4	40667.1				51014.7	6586.9	15526.9	1.64934	8.36487e-15	FPS1 | farnesyl diphosphate synthase 1
TR30792|c2_g1_i1			1843.3	3496.6	2704.5				31702.5	24821.4	31614.3	2.88737	3.90568e-18	RCA | rubisco activase
TR3135|c1_g1_i1			19175.7	27619.5	75928.8							-0.312837	0.256164	Chloroplast heat shock protein 70-1
TR21041|c0_g1_i1			11678.8	5223.6	7473.2							3.58499	1.33358e-24	PPDK | pyruvate orthophosphate dikinase
TR21041|c0_g1_i1	5020.6	4496.5	8541	4665.3	6449.8							3.58499	1.33358e-24	PPDK | pyruvate orthophosphate dikinase
TR22813|c0_g1_i1			29191.6	33480.7	36050.2							0.0558983	0.859633	CSD2 | copper/zinc superoxide dismutase 2
TR35010|c0_g1_i1			42457	43786	43568							-0.792502	0.000257711	EIF-5A | eukaryotic elongation factor 5A-1
TR35010|c0_g1_i1	34245.1	34026.5	44547.8	43952.9	43172.1							-0.792502	0.000257711	EIF-5A | eukaryotic elongation factor 5A-1
TR31774|c0_g1_i1	30544	35527.7	42246.6	42185.7	41342.5	43524.2	38000	37651.4				0.879297	1.60513e-05	ELF5A-3 | eukaryotic elongation factor 5A-3
TR26285|c0_g2_i1	25613.8	23360.6	26522.6	27132.8	28774.9	17757.8	20787.1	18337.2				-2.36752	9.44649e-21	Translation elongation factor EF1B
TR11351|c0_g1_i1	20421.3	23894.8	25113.6	28081.8	25710							1.8156	1.24605e-15	LHCA1 | light harvesting complex gene 1
TR11300|c0_g1_i3	31908.6	15393.9				8966.3	22879.8	11571.3	33001.3	33808.9	58775.8	-2.18331	1.29538e-22	ATCIMS | Cobalamin-independent synthase
TR10047|c0_g1_i1						64205.8	113073	56944.6	35244.1	28883.8	40635.6	3.95003	1.1818e-11	CA1 | carbonic anhydrase 1
TR35300|c0_g1_i1									21884.8	22076.7	37955.3	1.48274	1.34379e-09	TIL | temperature-induced lipocalin
TR15003|c0_g1_i1									19359.7	15748.6	8908.5	-0.394672	0.0717018	VHA-A | vacuolar ATP synthase subunit A
TR39541|c0_g1_i1									63024.3	60748.6	53825.4	-0.430606	0.0367751	6-phosphogluconate dehydrogenase
TR26410|c0_g1_i1						71788.2	75011	77129.2				2.20294	1.88843e-10	PB | ATP synthase subunit beta
TR30792|c2_g1_i1	13634.9	4636.2				17240.4	12577.9	16995	3420.7	10067.7	13845	2.88737	3.90568e-18	RCA | rubisco activase
TR21034|c0_g1_i1	16385	17323.8				27034.5	34449	21315.5				0.240666	0.325878	OASA1 |cysteine synthase
TR9464|c0_g1_i1	28907.8	20541.9				22019.4	33138.6	35617.2	12316.9	18753.5	10593.1	1.76333	3.62139e-10	VAR2 | FtsH extracellular protease family
TR22545|c2_g4_i1	16310.8	16105.1										2.00043	0.00780652	RBCL | ribulose-bisphosphate carboxylases
TR22843|c0_g1_i1	5275.8	6348	4192.8	3428.6	7306.3	6815.1	9835.1	10523.1				0.707869	0.00243356	CLPC | ATP-dependent Clp protease
TR40622|c0_g1_i1	48835.8	65661.8	38163.8	34567	42144.3	75104.2	88429	55727.8				-1.36485	2.21678e-08	NDPK2 | nucleoside diphosphate kinase 2
TR10688|c0_g1_i1	53273.8	42620.1	38728	38828.6	40371.7	37294.7	50012.4	35087.8				2.18904	5.10077e-10	Inositol monophosphatase family protein
TR33841|c0_g1_i1	15858.3	12997.4	10793.8	5695.5	10165.3	31571.4	13900.3	31348.9	9097.7	11403.3	10290.7	1.11362	2.98043e-06	SCO1 | Translation elongation factor EFG
TR17245|c0_g1_i1						260093	190464	208600				1.85836	1.20632e-12	DRT112 | Cupredoxin superfamily protein
