# Supplementary material for: MADS-Box Genes and Gibberellins Regulate Bolting in Lettuce (Lactuca sativa L.)
Source: Front Plant Sci. 2016 Dec 16;7:1889. doi: 10.3389/fpls.2016.01889 (PMC5159435; doi:10.3389/fpls.2016.01889)
Supplement: Supplementary file 4 [file Table_4.XLS]

## Sheet: Sheet1
Table S4. List of RT-PCR primer sequences
GeneID	Primer sequence
TR39168|c0_g1_i1 (LsAP2)	5'-ATCACCCAACCTGAACCTGA-3'	5'-CCACACTTGCTGCCAAACTA-3'
TR36612|c9_g1_i1 (LsAP2-like)	5'-GTGTGGCAGGGAACAAAGAT-3'	5'-TAACCGCATTTACACCACGA-3'
TR292|c0_g2_i1	5'-GTGTTGGTGGTGGACTTGGT-3'	5'-TCATGGATGCTTGTGACGAT-3'
TR19629|c5_g1_i1 (LsCSLG2)	5'-CGTTGATGTTGAGCAATTCG-3'	5'-GACCCGACACGTCTTTGTCT-3'
TR16420|c0_g1_i1 (LsSCR)	5'-CACATGAGCCGTATTTGTGG-3'	5'-ATCTTCTTTCGGGCGTACCT-3'
TR40065|c0_g1_i1	5'-CCCGAGTATTCATCCACCAT-3'	5'-ACCCTCCTTCCTCTCCGTTA-3'
TR12312|c0_g1_i2 (LsNAC028)	5'-AAGGAGAAAGCAGCCATCAA-3'	5'-CTCCAAATCGGCTTCGTCTA-3'
TR39730|c1_g1_i6 (LsWOX13)	5'-GATAGGCCCGTTCAGTTTCA-3'	5'-CCTGCAATCAAACACATTCCT-3'
TR5698|c0_g1_i1 (LsJ20)	5'-ATTCGGGTTCAGGAAGCATA-3'	5'-TTGCGGAGATGATTACGAGA-3'
TR34119|c1_g2_i1 (LsFER)	5'-GGATGTCGATGTTGTTGCAC-3'	5'-GTCTCGCTCAATGTGGTTCC-3'
TR34127|c2_g1_i4 (LsMtN21)	5'-TCCAAAGCTAATGACCACCA-3'	5'-TGGAAGAAGAAGCTCGAAGG-3'
TR24634|c0_g1_i1 (LsABA2)	5'-GTGCTGCGTCAGTCTTGAAA-3'	5'-TGTAAGCTCCATCCACCACA-3'
TR34473|c0_g2_i1 (LsWRKY3)	5'-GCTACTCCGGTCCACACACT-3'	5'-TACAGTGGTCGGCATAACCA-3'
TR10823|c0_g1_i2 (LsURF3)	5'-TTGCCATCAACAAACGTCAT-3'	5'-TCTCTTGTAGCCCAGCCATC-3'
TR18855|c2_g1_i7 (LsARF16)	5'-ACTCATCAAATGCCGGAAAC-3'	5'-GCTCCCACATAAGTCCTCCA-3'
TR38997|c0_g4_i1	5'-CGGGCTTGGTAAATCTGTGT-3'	5'-CAAGTGTTAGCGGATCAAGGA-3'
TR21678|c0_g1_i1 (LsFIB1)	5'-CACATTCCGATTCTTGACGAT-3'	5'-CGATGACCCTGATCTCTTTCA-3'
TR26685|c0_g1_i1	5'-TTGAACGAATACGCCGATCT-3'	5'-TGGAAACTTAAACCGGATGG-3'
TR5991|c1_g1_i8 (LsNAC073)	5'-CTGATGGAAGTTGCGCTAAA-3'	5'-GCGTTGTTGCTGTGTGAACT-3'
TR15857|c0_g1_i6	5'-TCGATGGTCATAACGGGAAT-3'	5'-GGTAATGCCTGAAGCCACTC-3'
18SrRNA	5'-GGAGCGATTTGTCTGGTTA-3'	5'-GGAGCGATTTGTCTGGTTA-3'
